# Supplementary material for: Tumor detection by analysis of both symmetric- and hemi-methylation of plasma cell-free DNA
Source: Nat Commun. 2024 Jul 20;15:6113. doi: 10.1038/s41467-024-50471-1 (PMC11271492; doi:10.1038/s41467-024-50471-1)
Supplement: Supplementary file 4 — Source Data [file 41467_2024_50471_MOESM4_ESM.xlsx]

## Sheet: Figure1c Tumor DMR heatmap
	ZH055_livercancer_5mC	ZH053_livercancer_5mC	ZH084_liver_Cancer_liver_5mC	ZH051_livercancer_5mC	ZH046_livercancer_5mC	ZH082_liver_Cancer_liver_5mC	ZH086_liver_Cancer_liver_5mC	ZH080_liver_Cancer_liver_5mC	ZH054_livercancer_5mC	ZH052_livercancer_5mC	ZH056_livercancer_5mC	ZH083_liver_Cancer_liver_5mC	ZH085_liver_Cancer_liver_5mC	ZH087_liver_Cancer_liver_5mC	ZH081_liver_Cancer_liver_5mC	ZH045_livercancer_5mC
liver_tumor_up_1	0.16756	0.168773	0.504641	0.292349	0.588929	0.329358	0.343853	0	2.58271	3.32105	2.31653	1.98368	3.21607	1.9579	2.67037	2.70693
liver_tumor_up_2	0.203421	0.204868	0	0	0	0	0	0	3.03909	0	1.69391	1.95321	2.43437	0	2.07041	1.97513
liver_tumor_up_3	0	0.204868	0	0	0	0	0	0	2.6254	1.70271	0	1.18455	2.30059	0.385451	2.5477	1.69267
liver_tumor_up_4	0.149729	0	0	0.095513	0	0	0	0	1.21149	1.39249	0	1.23463	2.35121	0.778636	1.31593	1.69462
liver_tumor_up_5	0.203421	0	0.239473	0	0	0.393658	0	0	0	2.47029	1.5619	1.64098	1.77465	1.65489	1.64032	1.02014
liver_tumor_up_6	0	0	0.427141	0.168712	0	0.275105	0	0	0.148572	1.95539	2.10944	1.74348	1.89116	0	2.16694	0.772089
liver_tumor_up_7	0.388832	0.67192	0	0.779138	0.154582	0.884919	0.193781	0	3.34815	0.442296	2.1646	2.15745	2.34749	1.37933	1.56755	3.2003
liver_tumor_up_8	0	0	0	0	0	0	0	0	0	0.59239	1.35676	1.82615	1.33801	0	1.29501	2.76825
liver_tumor_up_9	0.223914	0	0	0	0	0.539728	0	0	0.0442478	1.97653	1.54601	2.10691	2.03603	0.476465	1.63131	1.52982
liver_tumor_up_10	0	0	0.147969	0	0.210132	0.250228	0	0	2.54887	0	0.147234	0.849065	2.49045	0	2.80437	0.715563
liver_tumor_up_11	0	0.107671	0.239473	0	0.334149	0	0	0	2.17567	2.0283	0.339113	1.24079	2.04576	0.533809	0.869455	1.60755
liver_tumor_up_12	0	0.153544	0.180238	0.0972846	0	0.878982	0	0	0.163906	0.722725	2.12427	2.4048	2.39618	1.81629	1.71403	1.07905
liver_tumor_up_13	0.479485	0.41656	0	0.411455	0	0.629716	0	0	2.7569	1.41599	2.30784	1.22576	2.85229	1.27121	2.69841	3.07072
liver_tumor_up_14	0	0.204868	0.432534	0	0	0	0	0	0	2.57613	0	0	0	0	2.15419	0
liver_tumor_up_15	0.240428	0.128363	0.0783487	0.155848	0.21431	0.36179	0.142245	0.160843	0.0709192	1.71079	1.88608	1.17545	2.24954	1.09296	1.31178	2.3872
liver_tumor_up_16	0.193581	0.0596877	0.136619	0.173391	0	0.648912	0	0	0.827291	2.35137	2.47215	1.49929	2.36666	0.368288	2.24428	2.68606
liver_tumor_up_17	0.397468	0.28362	0.178254	0.961316	0.452499	1.12729	0.311872	0.349102	0.162087	2.1085	0.858073	2.38128	1.79245	2.35099	3.27641	2.52663
liver_tumor_up_18	0.428067	0.306745	0.13314	0.313616	0.0993096	0.226252	0.125355	0	2.58022	0.679454	2.39018	1.22043	1.90107	1.24564	2.33197	2.64394
liver_tumor_up_19	0.131386	0.0683652	0.155644	0.0835352	0	0.91678	0.146637	0.307915	0.141385	2.08776	3.16891	2.07244	1.62233	0.775102	1.95117	2.13432
liver_tumor_up_20	0.0745815	0.145039	0.0888128	0.253312	0	0.15322	0	0	2.79793	0.0867589	0.553334	1.16531	2.04449	0.677289	1.28533	2.57837
liver_tumor_up_21	0	0	0	0	0	0.894936	0	0	0.218333	1.70271	0.238335	1.95321	2.34067	1.56071	2.15419	1.51451
liver_tumor_up_22	0	0	0	0	0	0.285484	0	0	1.76586	0.308739	2.12508	1.20339	1.69987	0	2.09407	2.47931
liver_tumor_up_23	0	0	0	0.246826	0.180967	0.216076	0	0	0	0.99927	2.90277	1.64098	2.41632	0.211183	2.33726	1.02014
liver_tumor_up_24	0.291462	0.204868	0	0	0	0.393658	0.700611	0	0	1.42757	2.15991	1.77777	1.54194	0.879972	2.07041	2.49196
liver_tumor_up_25	0	0	0	0.162181	0	0.26497	0	0	0.267673	0.691346	2.68857	0.783592	1.93218	0	1.67845	2.04028
liver_tumor_up_26	0.516867	0.374818	0.594286	1.08509	0.58417	0.393658	0.410447	0.457007	0.218333	1.6534	2.26304	1.48248	2.37921	1.65489	2.23148	2.88195
liver_tumor_up_27	0.0725032	0	0.0863547	0.246826	0	0.393658	0	0.176566	0.0781953	2.06245	0.640334	0.69741	1.79745	0.48676	1.04644	3.00637
liver_tumor_up_28	0.203421	0	0	0.609695	0	0	0	0	0	1.79457	0.591891	0.758285	2.01902	0.879972	2.74399	1.97513
liver_tumor_up_29	0	0.127761	0.0779722	0.0805685	0.213346	0	0	0	2.1858	1.5683	1.88183	1.07395	1.8912	0.612833	1.94896	2.22343
liver_tumor_up_30	0.345476	0.231067	0.170258	0.41351	0.736516	0.439233	0	0.334623	2.81073	0.764142	1.46399	1.76522	2.53899	1.51482	2.70408	2.25302
liver_tumor_up_31	0.106874	0.204868	0	0.131009	0	0	0	0	0	1.17693	2.30418	1.48248	2.34067	0.385451	2.49196	0.845951
liver_tumor_up_32	0.358142	0.520037	0.258647	0.14211	0	0.581864	0	0	0.236007	1.37435	1.50922	1.97252	3.16589	0.414114	3.12364	2.41214
liver_tumor_up_33	0.0765509	0.0520756	0	0.063745	0.0891824	0.204434	0	0	1.70535	0.316618	1.83794	1.08391	1.74927	0.10487	2.0384	1.99593
liver_tumor_up_34	0.262968	0.141131	0	0.0892179	0.124207	0.27884	0.156289	0	2.80547	1.07716	1.65182	0.869932	1.92434	1.16147	1.49605	1.57749
liver_tumor_up_35	0.444668	0.149498	0	0.0946513	0	0.15791	0	0.186845	0.159608	0.915544	2.26066	1.37385	1.10739	0.773507	2.06419	2.8168
liver_tumor_up_36	0.800967	0.381177	1.32469	0.668974	0.593159	1.19305	1.0029	0.332256	0.978279	3.00666	2.86092	1.85675	1.96134	2.23193	3.23897	2.77767
liver_tumor_up_37	0.144292	0.0508334	0.116999	0.120819	0	0.1999	0.382257	0.235667	0	0.16694	1.59951	1.32862	2.48883	0.195339	2.71748	2.33758
liver_tumor_up_38	0.372375	0.374818	0.239473	0.246826	0.334149	0	0	0	0	1.42757	0.430658	0	2.77899	0	3.14285	2.45458
liver_tumor_up_39	0.204656	0	0	0.338344	0.205579	0.129933	0	0.154125	2.01849	0.982399	1.38137	1.08455	2.43278	0.432475	2.02499	1.80852
liver_tumor_up_40	0.203421	0.204868	0	0	0.180967	0.216076	0	0	1.33658	1.04673	0.730702	1.34457	2.85229	0.385451	1.76638	3.30176
liver_tumor_up_41	0.143985	0	0	0.455252	0	0	0	0	0.288942	0.309347	1.82023	1.03583	2.327	0.677289	2.35254	1.39721
liver_tumor_up_42	0	0	0	0	0	0.393658	0	0	0.681078	0.42402	0.238335	1.06161	1.96329	0.662974	1.49605	2.7773
liver_tumor_up_43	0.513767	0.570505	0.610921	0.40044	0.634376	0.522005	0.522791	0.81285	1.88404	2.62015	2.36051	1.8028	2.46562	1.28346	2.26436	2.54631
liver_tumor_up_44	0	0.221208	0	0	0	0.233209	0.243974	0	2.66847	0.134324	0.775774	1.18329	1.69467	0.227971	1.3907	2.45292
liver_tumor_up_45	0	0	0	0	0	0.393658	0.410447	0	0	1.8787	1.23029	0.758285	2.0718	1.45674	2.07041	2.37535
liver_tumor_up_46	0.0901958	0.251065	0.10725	0.301149	0.286688	0.880815	0	0.217047	1.40187	2.31942	0.203118	2.23932	2.40483	0	2.53331	0.748171
liver_tumor_up_47	0.262455	0.072897	0	0.316596	0	0	0	0	2.64374	0.80177	0.729552	0.757106	1.56888	0.941613	0.960485	1.69086
liver_tumor_up_48	0.154524	0.225242	0.470807	0.188449	0.365222	0.539213	0.172238	0.357074	0.690183	1.64965	1.12923	1.75138	2.69174	0	2.62682	2.71622
liver_tumor_up_49	0.304958	0.0694091	0	0.235469	0.118158	0.476222	0	0.437885	1.90329	1.09971	1.44292	0.937764	2.33123	0.1386	1.68273	1.64963
liver_tumor_up_50	0.166118	0.167321	0	0.20234	0	0.572594	0	0	3.01312	0.424481	0.91995	1.59708	1.92945	0	1.25203	1.95136
liver_tumor_up_51	0.415832	0.230988	0.871941	0.277594	0.449027	0.439097	0	0.843379	2.52037	0.857793	2.30993	1.8048	2.3122	0.851709	2.49196	2.6515
liver_tumor_up_52	0	0.251997	0	0.162496	0	0.475028	0.494511	0	2.21381	0.772378	1.3121	1.94005	2.70082	0.781878	2.93929	2.54451
liver_tumor_up_53	0	0	0	0.206077	0.280899	0	0	0	2.23828	0.622384	1.09193	0.269385	1.61023	0	1.60227	1.80407
liver_tumor_up_54	0.372375	0.293449	0.239473	0.44463	0.58417	0.393658	0	0	1.7073	0.897007	0.126251	1.12497	0.887332	0.385451	0.869455	1.84384
liver_tumor_up_55	0.452705	0.455565	0.128701	0.132877	0.183485	0.398601	0	0.257801	2.95529	0	1.60178	1.45014	2.76747	0.670327	2.20702	2.04798
liver_tumor_up_56	0.347103	0.0732889	0.166352	0.0895034	0.124598	0.677024	0.156773	0.458234	2.88665	0.508216	1.9503	1.49928	2.3305	0.779153	2.32906	1.54912
liver_tumor_up_57	0	0	0	0.0948652	0	0.415019	0	0	0.159957	0.38477	0.88993	1.1477	1.46719	0.848988	2.12677	2.51346
liver_tumor_up_58	0.234363	0.0644248	0.147029	0.151757	0.208837	0.613633	0.138487	0.292017	2.15657	1.68734	1.73121	1.48874	2.58816	0.243169	2.04011	2.23062
liver_tumor_up_59	0	0.646817	0.126888	0.350611	0.58417	0.216076	0.410447	0	0.54928	2.21762	1.83228	0.563271	1.90428	1.05817	1.57079	1.51451
liver_tumor_up_60	0.0254644	0.0750916	0.116663	0.091687	0	0.602826	0.381288	0.0641343	2.39162	0.0586239	1.79434	1.44527	2.01935	0	1.70745	2.43736
liver_tumor_up_61	0.372375	0	0	0.246826	0.334149	0	0	0	2.89481	0	1.71834	0	0.342301	0	2.5477	0.63488
liver_tumor_up_62	0.352467	0.354801	0.178097	0.114238	0.336602	0.67962	0.311615	0	1.70481	2.30809	0.616895	1.51342	2.68813	0.667155	2.65164	0.929548
liver_tumor_up_63	0.203421	0.204868	0.239473	0.246826	0.334149	1.07486	0	0	0	2.12743	2.3437	2.14758	1.96329	1.20937	0.526387	2.19513
liver_tumor_up_64	0.130877	0	0	0	0	0	0	0	0	0.283169	2.12107	1.65243	0	0.628332	2.00706	1.32131
liver_tumor_up_65	0	0	0	0	0	0	0	0	0	1.49608	0.385799	0.976051	1.73009	0.600287	1.53379	1.41159
liver_tumor_up_66	0.106874	0	0.239473	0	0	0.216076	0.226136	0.254387	0.115114	1.45875	2.06216	0.758285	1.93422	1.34069	1.70534	2.33324
liver_tumor_up_67	0	0	0	0	0	0	0	0	1.08249	1.74969	0	1.71171	1.45055	0	0.526387	1.97513
liver_tumor_up_68	0.141275	0.142311	0.167211	0	0	0	0.293686	0	0.838551	0.163486	2.15215	1.11027	1.78207	0	1.95419	2.46274
liver_tumor_up_69	0.187688	0.318124	0.368619	0.142999	0.0701049	0.234985	0.245822	0	1.50043	1.77179	1.64621	1.526	2.29538	0.666221	2.01054	3.0074
liver_tumor_up_70	0.372375	0.646817	0.432534	0.246826	0.334149	1.22729	0.700611	0	0.397435	1.60154	2.29066	1.95321	0.968023	0.385451	2.07041	1.97513
liver_tumor_up_71	0.203421	0	0	0	0.334149	0.393658	0	0	0	1.60154	2.17531	1.39268	1.45055	0	1.76638	0.63488
liver_tumor_up_72	0.372375	0.293449	0.126888	0.131009	0.334149	0.216076	0.410447	0.457007	1.77156	1.89867	0.852572	0.843167	0	0.385451	2.57445	1.51451
liver_tumor_up_73	0.262528	0.359247	0.307548	0.277133	0	0.865269	0.0921063	0.104487	2.48053	0.561319	0.867726	1.21573	2.59066	0.0856328	1.95427	2.70759
liver_tumor_up_74	0.152777	0.347772	0.180641	0.186352	0.254879	0.302303	0	0.353405	0.485435	2.75261	0.0939127	1.32637	2.51361	1.06215	2.23691	0.280988
liver_tumor_up_75	0	0.204868	0	0.44463	0.334149	0.393658	0	0	1.08249	1.21681	2.00945	0	2.21525	0	1.3274	1.97513
liver_tumor_up_76	0	0.646817	0.432534	0.609695	0.334149	0	0.925241	0	3.11228	1.36213	0.591891	2.38263	3.08271	0	2.23148	1.02014
liver_tumor_up_77	0	0.182834	0.2141	0	0	0	0	0	2.30682	0	0.537905	0.693711	0.892263	0.604262	1.40032	2.81237
liver_tumor_up_78	0	0.204868	0.239473	0.246826	0	0.675383	0.925241	0.457007	2.92145	1.21681	1.14838	1.29402	2.30059	0	2.5477	2.83099
liver_tumor_up_79	0.267676	0	0.168955	0	0	0	0	0	0.153568	2.80018	0.168125	1.4079	1.6943	0	0	1.39036
liver_tumor_up_80	0.0927947	0.178985	0	0.216193	0	0	0	0	2.49719	0	0.381189	0.502033	1.29174	0	2.06285	1.49069
liver_tumor_up_81	0.106874	0	0	0	0	0.216076	0	0	2.89481	0	1.44211	0.563271	1.73943	0	0.869455	2.88195
liver_tumor_up_82	0.268745	0.144424	0.169663	0.175057	0	0	0	0	0.154217	1.03119	1.58151	0.709914	1.6456	0.894529	1.06256	2.52686
liver_tumor_up_83	0.423355	0.192675	0.366402	0.420868	0.442242	0.203281	0.388178	0	2.4946	1.36087	1.96885	1.04931	1.98711	0.840935	2.45817	2.43008
liver_tumor_up_84	0	0.374818	0	0	0	0	0	0	0	0.65449	1.74219	1.12497	0	1.56071	2.33726	1.60755
liver_tumor_up_85	0.0796768	0	0	0.097966	0	0.536143	0	0	0	1.38863	2.63279	1.36608	0.262468	1.41394	1.80733	0
liver_tumor_up_86	0.198629	0	0.051368	0.241129	0.326743	0.248357	0	0.203526	2.04765	1.19836	1.76189	1.07007	1.71063	0.242818	2.30682	1.60408
liver_tumor_up_87	0.467278	0.29494	0.366219	0.490785	0.370849	0.646995	0.276907	0.197643	2.24786	2.79147	2.72877	1.9515	2.52131	0.634958	2.40736	1.51907
liver_tumor_up_88	0.34108	0.267924	0.616901	0.224913	0	0.501916	0.863565	0.578237	0.284977	2.16689	2.61067	1.16774	1.84564	1.6557	2.27604	2.05294
liver_tumor_up_89	0.185012	0.0975041	0.115008	0	0.164426	0.625498	0	0.231877	2.75544	0.2134	0.992231	0.785059	2.18675	0	2.10141	1.52499
liver_tumor_up_90	0	0.0916069	0	0	0	0	0	0	2.36816	0	0.204668	0	1.84674	0	2.30877	0.91497
liver_tumor_up_91	0	0	0	0.370253	0	0.199348	0	0.235027	0.28875	0	0.685437	0.793316	2.40515	0.194798	2.25701	2.49754
liver_tumor_up_92	0.132157	0	0	0.161556	0	0	0	0.309574	0.477027	0.402875	1.16042	1.46237	2.32271	0	0.624769	0.980659
liver_tumor_up_93	0.070342	0.13706	0	0.11385	0.157765	0.230892	0	0.117577	2.15708	1.20342	1.40412	1.04121	1.51738	0.409723	2.11758	1.98821
liver_tumor_up_94	0.11658	0.286923	0.259757	0.267654	0.254605	0.301985	0	0.721967	2.21785	1.34711	1.25498	1.28807	1.6864	0.900432	2.42062	1.89773
liver_tumor_up_95	0.154879	0.203033	0.0648275	0.129793	0.0936777	0.112797	0	0	2.36114	0.232247	1.51821	1.02198	1.67607	0	1.3201	2.76797
liver_tumor_up_96	0.202202	0.274749	0.102119	0.245377	0	0.252717	0	0.296619	0	1.22763	2.82933	1.69254	1.58773	0.795082	1.63497	2.06321
liver_tumor_up_97	0.249638	0.213626	0	0.257159	0.153782	0.592487	0	0	2.4841	1.2809	1.03114	1.03757	2.31747	0.33224	2.12849	1.55088
liver_tumor_up_98	0.158887	0	0	0	0.264564	0	0	0	0	0.591251	0.599817	1.10557	2.17359	0.541149	1.42867	2.28241
liver_tumor_up_99	0.454872	0	0.159317	0	0.225736	0.654267	0.280606	0.314659	3.11666	0.351607	1.17349	0.675812	2.46916	0	1.80591	1.85276
liver_tumor_up_100	0	0	0	0	0	0.330878	0	0	0	0.729169	0.362987	0.479314	0	0.323777	1.33928	3.29417
liver_tumor_up_101	0.0995937	0.123926	0.0609103	0.0930079	0.045016	0.246796	0	0	2.45993	0.439277	0.485313	0.393942	2.0508	0	1.87913	1.88061
liver_tumor_up_102	0.302622	0.304674	0.353388	0.363653	0.270616	0.920846	0	0.645837	0.567865	2.7394	0.817514	1.02154	0.494362	1.37293	0	0
liver_tumor_up_103	0.526546	0.284215	0.398103	0.184302	0.357823	0	0.168418	0	3.2932	0.323353	0.994124	0.241691	0.366453	1.05423	0.406014	0.825102
liver_tumor_up_104	0	0	0	0.0828754	0	0.55643	0	0	0.140299	1.05584	0.0797961	1.60318	2.07053	1.65044	1.97423	0
liver_tumor_up_105	0.191714	0.101196	0	0.206585	0.0888493	0.447798	0	0.127229	0	1.7512	2.47688	1.22126	1.76258	0.888614	2.34281	0.188701
liver_tumor_up_106	0	0.195164	0.120656	0.124587	0	0.205893	0.392741	0	0	1.21718	2.04901	0.960573	2.36768	1.30143	1.933	1.37168
liver_tumor_up_107	0.203421	0	0	0	0	0.393658	0	0	1.9601	0.42402	1.66887	0	1.70293	0.385451	1.97897	2.66039
liver_tumor_up_108	0.224861	0.341184	0.309631	0.223411	0.163296	0	0.204488	0.230333	2.90342	0.303181	0.471029	0.855582	1.36608	0.190834	1.88335	2.16692
liver_tumor_up_109	0.203421	0.204868	0.126888	0	0	0.675383	0	0	2.13323	2.0283	1.61681	1.60365	0	0	1.97897	1.16845
liver_tumor_up_110	0.220196	0.0602148	0.0712609	0.0736419	0.196065	0.123705	0	0.14682	2.40912	0.359399	0.137092	0.269814	1.69689	0.120778	2.73262	1.95329
liver_tumor_up_111	0.54608	0.29775	0.243076	0.591477	0.289852	0.968971	0.416137	0.633259	2.54515	2.76931	2.67431	1.95865	2.47333	0.443375	2.43806	1.73332
liver_tumor_up_112	0	0	0.432534	0.246826	0	0	0.410447	0	0	0.234318	0	0.758285	2.41632	0.662974	2.30323	2.7773
liver_tumor_up_113	0.151181	0.12846	0.0632115	0.184437	0.0913747	0.327423	0.218952	0	2.65396	0.119873	0.712195	0.781931	2.258	0.758049	2.02808	1.46205
liver_tumor_up_114	0	0	0.239473	0	0	0	0	0	0	0.234318	2.00945	0.921404	0.596838	0	2.30323	2.93044
liver_tumor_up_115	0	0	0.239473	0	0	0.393658	0	0	0	1.74969	1.44211	0.320781	0	0	2.30323	1.02014
liver_tumor_up_116	0.324833	0.176814	0.267654	0.27576	0.202941	0.241823	0.134445	0.152098	2.35264	0.421403	1.70521	0.702499	2.3505	0	2.08842	2.49022
liver_tumor_up_117	0	0	0.197382	0	0	0.328603	0	0	0.580595	0.616137	0.624962	1.32043	1.78132	0	1.4707	2.77373
liver_tumor_up_118	0	0	0.203847	0.210218	0	0.183618	0.192308	0	0.0970818	0.632657	2.3022	0.817218	1.55859	1.01829	1.9972	1.76076
liver_tumor_up_119	0.189427	0.0677201	0.040846	0.195306	0.115349	0.597525	0.145305	0.305326	1.73377	0.424552	2.62568	1.68094	1.34293	0.980812	2.40102	2.12568
liver_tumor_up_120	0.0810128	0.157087	0.647588	0.190161	0	0.432651	0	0	1.16019	2.62041	0.997485	0.938523	1.60339	0.301458	1.53216	1.94175
liver_tumor_up_121	0.112381	0	0	0.137677	0	0.226607	0	0.266549	0.88175	0.442673	0.758555	0.953678	2.03752	0.806363	1.97542	2.13781
liver_tumor_up_122	0	0.118742	0.1398	0.144312	0	0.428531	0.247968	0	0.796495	0.256843	1.07846	1.47146	2.23804	0	2.11619	2.62362
liver_tumor_up_123	0.372375	0	0.239473	0.246826	0.334149	0	0	0.769498	0	1.36213	1.61681	1.89808	1.45055	1.56071	1.87831	2.45458
liver_tumor_up_124	0.0758782	0.076453	0.0461929	0	0	0.155781	0	0.0964226	1.88478	2.34292	1.82393	0.620068	2.06009	0.0789668	1.98713	1.99507
liver_tumor_up_125	0	0	0	0	0	0.205893	0	0.242608	2.59328	0	0.412247	0	1.6955	0	1.28834	0.815739
liver_tumor_up_126	0.272005	0.488646	0.446226	0.17728	0.242856	0.288348	0	0	2.29856	2.84966	0.985147	0.944766	2.21935	0.681824	0.892003	0
liver_tumor_up_127	1.45186	1.15056	1.1939	1.59319	0.466953	1.89129	1.35475	1.16963	1.31498	1.13538	3.68837	1.85956	2.92423	2.34984	3.22875	3.82068
liver_tumor_up_128	0.171825	0.842693	0.753437	0	0	0.588765	0.611654	0	0	2.30224	0.36971	1.743	1.21624	0.577525	2.52691	0.55213
liver_tumor_up_129	0.255273	0.288912	0.261581	0.187499	0.198194	0.36755	0.317612	0	1.59116	1.28809	2.62736	1.03351	1.55995	1.03629	1.84983	2.04068
liver_tumor_up_130	0.156675	0.157815	0.127186	0.131317	0.139026	0.43441	0	0.197044	2.67307	1.16843	1.5568	0.803008	2.72261	0.21166	1.96908	2.06558
liver_tumor_up_131	0.370314	0.471432	0.164829	0.170082	0.233291	0	0.514125	0	1.58477	0.161153	1.14385	0.69408	1.56538	0.484204	2.17473	2.15578
liver_tumor_up_132	0.203421	0.204868	0	0	0	0	0	0	0.115114	1.72648	0	0.563271	0.968023	0	1.57079	2.09117
liver_tumor_up_133	0.0958188	0.265477	0.113877	0.222815	0.302853	0.730043	0.203938	0.229722	2.52807	0.663523	1.83717	1.30764	1.45282	0.608968	2.32873	2.67002
liver_tumor_up_134	0.372375	0.204868	0.340655	0.350611	0	0.791173	0.226136	0.254387	0	1.36213	1.40978	1.48248	2.23727	1.9284	2.72146	1.02014
liver_tumor_up_135	0	0	0	0	0	0	0	0	0.397435	0.841666	0	1.64098	2.21525	0.385451	1.3274	1.84384
liver_tumor_up_136	0	0.264785	0	0	0	0.149107	0.291421	0	2.07878	0.48002	1.54291	1.14523	1.11216	0.272709	0.76764	1.63674
liver_tumor_up_137	0.118074	0.225242	0.140042	0.14456	0	0	0	0	1.88066	0.631353	1.3457	1.37158	1.62567	0	2.02064	2.28929
liver_tumor_up_138	0.0958188	0.699878	0.393702	0	0	0.357722	0.373248	0.416405	1.47517	1.05891	1.38611	1.43585	1.86542	0.903178	2.2005	1.99127
liver_tumor_up_139	0.203421	0.204868	0.432534	0.44463	0.334149	1.07486	0	0.457007	0	0.42402	1.23029	1.89808	1.90428	1.20937	2.65065	2.19513
liver_tumor_up_140	0.125065	0.338477	0.14824	0	0	0	0	0	0.542602	1.33679	0.584831	1.10199	1.35909	0.441762	1.54378	2.44008
liver_tumor_up_141	0.165507	0.309552	0.195474	0.512889	0	0	0	0	0.17788	2.12509	0.999852	1.13537	1.59089	0.318614	1.16661	1.99714
liver_tumor_up_142	0.583722	0.405021	1.1054	0.801857	0	1.06711	1.02363	0.567247	1.66525	2.61313	1.61329	1.63959	2.22434	0.482236	2.22097	2.12832
liver_tumor_up_143	0.516867	0	0.239473	0.350611	0.334149	0.675383	0.410447	1.00724	0	2.66266	2.44202	1.39268	1.90428	1.34069	1.64032	0
liver_tumor_up_144	0.203421	0.860432	0.733481	0.44463	0.784017	1.22729	1.10855	0.457007	3.36937	0.949445	1.5619	2.48223	2.75332	2.34234	3.01546	2.19513
liver_tumor_up_145	0	0.196433	0.279816	0.064678	0.387607	0.378791	0	0	1.79312	0.2248	0.768341	0.543549	1.93767	0.202513	2.05146	2.48537
liver_tumor_up_146	0.237044	0.126457	0.148784	0.286655	0	0.619507	0.263045	0.295265	0.135112	1.11026	0.276974	1.61665	2.16839	1.17266	1.11638	2.44368
liver_tumor_up_147	0.265825	0.237866	0.242104	0.320556	0	0.281846	0.294544	0	2.21843	0.727188	1.43001	1.15363	1.68785	1.06622	0.660196	2.60777
liver_tumor_up_148	0	0.119506	0.095957	0	0.258779	0.165134	0	0	2.12302	0.580114	0.917335	1.32043	1.23281	0.628718	1.27499	1.72651
liver_tumor_up_149	0.151068	0	0	0	0	0.299154	0	0	0	0.452749	2.05533	0.241691	0	0.292639	1.94732	2.75648
liver_tumor_up_150	0.913433	0.755398	0.261158	0.87108	0	0.845923	0.246756	0.823279	3.53721	0.362447	2.47103	0.714342	1.82089	0	0.927526	1.23698
liver_tumor_up_151	0.241002	0.437826	0.56685	0.516652	0.391567	0.17752	1.04353	0.773093	0.463441	1.87626	2.46209	1.93724	2.00288	2.03183	2.17606	2.49073
liver_tumor_up_152	0.153821	0.0543587	0	0.187605	0	0.388045	0.222649	0	2.22065	0.575778	0.507579	0.704173	0.790042	0.76801	2.49026	1.501
liver_tumor_up_153	0.106874	0	0	0.246826	0	0.791173	0.410447	0	0	0.506887	2.84189	1.83973	0.596838	1.13663	2.19358	2.19513
liver_tumor_up_154	0.516867	0.646817	0.239473	0	0.784017	0.675383	0.410447	0.457007	0.681078	1.42757	2.94612	1.77777	2.52004	0	2.37018	2.1445
liver_tumor_up_155	0.372375	0	0	0.246826	0.334149	0.894936	0.410447	0	0.218333	1.99294	1.5619	1.71171	2.21525	0.662974	1.12442	2.83099
liver_tumor_up_156	0.1468	0.147874	0.173666	0	0	0	0	0	0.570771	1.198	1.63904	1.00178	1.52091	1.14506	1.48144	1.41292
liver_tumor_up_157	0.193501	0.194884	0	0.58491	0	0.376052	0.673227	0	0	1.09831	0.226898	1.95793	2.12101	0.368149	1.7209	0.609351
liver_tumor_up_158	0.263311	0.18432	0.308445	0.317602	0.425128	0.194509	0	0.4159	1.18807	1.96171	0	0.155584	2.21657	0.349702	0	1.08977
liver_tumor_up_159	0.239289	0.0869337	0.102636	0.201852	0	0.17622	0	0	0.396998	1.06423	1.49073	1.08655	1.48708	0	2.59927	0.303245
liver_tumor_up_160	0.58197	0.293449	0.239473	0.44463	0.334149	0.544409	0.700611	0	2.11867	0.99927	1.14838	1.12497	2.01902	1.20937	1.23105	2.33324
liver_tumor_up_161	0.203421	0	0	0.246826	0	1.07486	0	0	0	1.29211	2.93188	0.921404	2.45211	0	2.23148	0
liver_tumor_up_162	0.111701	0.112532	0.0461667	0.178603	0.0669868	0.225308	0.08491	0	2.4106	0.0882089	0.131896	0.721094	1.60775	0.152069	1.90002	2.18577
liver_tumor_up_163	0	0	0	0.0892179	0	0.149107	0	0	0	0.42402	2.41833	1.36087	0.240687	0	1.97897	1.69267
liver_tumor_up_164	0.120925	0.2304	0.0742611	0.0767386	0.10709	0.345221	0.135042	0.152768	1.87588	0.140156	1.493	0.498654	1.62338	0	1.71195	2.70107
liver_tumor_up_165	0.115584	0.0791146	0.0934691	0.14155	0.134237	0.0837319	0	0	2.05453	0.40677	1.6374	1.30032	1.44731	0.745203	1.98398	1.27225
liver_tumor_up_166	0.130624	0.131587	0	0	0	0.467986	0	0	0	0.683079	2.46987	1.05484	0	0.255334	2.1649	0.972897
liver_tumor_up_167	0.291462	0.450062	0.239473	0.68302	0.180967	0.894936	0.226136	0	2.74201	0.234318	2.3307	1.24079	1.40152	1.34069	1.41528	2.19513
liver_tumor_up_168	0.0803392	0	0	0.0987731	0.13726	0.638915	0	0	2.23264	0.57848	0.0951308	1.08637	0.827071	0	0.571395	2.12812
liver_tumor_up_169	0.372375	0.374818	0.239473	0.246826	0.784017	0.675383	0.410447	0	0.996215	1.74969	0.591891	0.563271	1.77465	1.20937	1.64032	2.45458
liver_tumor_up_170	0.256944	0.258725	0	0.16703	0	0.272499	0	0	1.16882	0.294844	0.299753	1.08677	2.51748	0.26649	2.15731	1.72397
liver_tumor_up_171	0	0.145349	0	0	0	0.286623	0	0	0.289517	0.435056	1.50818	1.41653	1.03872	0	1.75215	1.71853
liver_tumor_up_172	0.453322	0.196197	0.158693	0.163766	0.118748	0.267433	0.497812	0.313514	2.40519	0.737579	1.69517	1.44579	1.68833	0.786464	2.16401	1.93416
liver_tumor_up_173	0.0840323	0.0846662	0.274173	0.626116	0.268771	0.661291	0.332481	0.371746	2.39389	2.76495	2.16784	1.47712	3.04386	1.84051	2.39437	2.56966
liver_tumor_up_174	0.348471	0.246953	0	0.358475	0	0.138527	0	0.428742	1.71998	0.150708	1.60523	1.36411	1.14336	0	1.26995	2.33086
liver_tumor_up_175	0.865898	0.583962	0.211856	0.397632	0	0.610517	0.634013	0.698372	1.14037	2.2773	2.54439	2.18784	3.02425	1.54567	2.18092	3.12035
liver_tumor_up_176	0	0	0	0	0	0	0	0	0	2.06245	0	1.56487	2.16968	0	0	0
liver_tumor_up_177	0.330488	0.439944	0.172189	0.092768	0.243355	0.154863	0.301899	0.183288	0.991196	0.242984	1.28553	0.581056	0.354306	0.682967	0.789724	1.87831
liver_tumor_up_178	0.172263	0.0905121	0	0	0.15299	0.59	0	0	0	1.53269	0	1.68869	2.5173	0	0	1.04644
liver_tumor_up_179	0.191036	0.100822	0.118887	0.122764	0.441686	0.202995	0.212509	0	0	1.84013	0.756175	1.19208	1.84568	0.630024	2.13233	0.976438
liver_tumor_up_180	0	0.11833	0.139319	0.269527	0.198194	0.236269	0	0	1.1496	0.459655	0.138625	0.715282	1.42485	0.23097	0.928639	2.6891
liver_tumor_up_181	0.258921	0.598344	0.0849086	0.742064	0	0.387957	0.286996	0.173735	2.612	1.03533	1.44959	1.46888	1.33694	0.480006	2.13862	2.79686
liver_tumor_up_182	0.066976	0.0674855	0.0798131	0.0824683	0	0	0	0	2.12137	0	0.345861	0.298916	1.28981	0.253718	1.26774	1.86346
liver_tumor_up_183	0	0.225616	0.140284	0	0	0	0	0	1.48051	0.257683	1.02875	0.610859	0.951783	0.42101	1.72763	1.93484
liver_tumor_up_184	0	0	0	0	0	0.287771	0	0	0.290675	0.167648	1.46987	0.420592	1.8048	0.833042	1.57509	1.9643
liver_tumor_up_185	0.203421	0.204868	0.126888	0.246826	0.334149	0.216076	0	0.254387	2.0889	1.25517	0.663703	1.24079	2.36013	0.385451	2.23148	2.47344
liver_tumor_up_186	0.372375	0.646817	0.239473	0.44463	0.334149	1.22729	0.925241	0	2.05822	1.09204	0.514521	1.18455	1.34996	1.56071	1.76638	1.69267
liver_tumor_up_187	0	0	0	0	0	0	0	0	0	0	3.10286	0	0.342301	0	1.12442	0
liver_tumor_up_188	0.978873	0.801098	0.953296	0.67407	0.680072	1.61473	0.691502	1.09567	2.58173	2.71677	2.32729	2.25571	2.91432	0.379676	2.25173	3.08648
liver_tumor_up_189	0	0.204868	0	0	0	0	0	0	0.397435	0	1.5619	1.39268	1.70293	0	1.12442	2.83099
liver_tumor_up_190	0.23016	0.461773	0.574386	0.393231	0.293694	0.525774	0.255498	0.509606	2.4542	1.54985	1.76865	1.04522	2.29226	1.06067	1.75247	1.99585
liver_tumor_up_191	1.41601	1.1014	1.87899	1.75888	0.466953	1.90335	1.818	1.45464	1.304	1.01534	3.67026	1.68869	3.23833	2.38654	3.35732	3.70765
liver_tumor_up_192	0.083052	0.0836789	0	0.102077	0	0.0885509	0	0.105439	1.14133	1.50902	0.829177	0.701258	1.35057	0.0864201	1.52396	2.07676
liver_tumor_up_193	0	0	0	0	0	0.675383	0	0	0	0.42402	1.44211	1.29402	2.0718	0	1.76638	0.63488
liver_tumor_up_194	0.883094	0.752926	1.03772	0.562112	0.683096	1.3393	0.760609	1.1254	2.02484	2.68356	1.86239	1.91324	2.48482	1.47687	2.86165	2.37559
liver_tumor_up_195	0.990253	0.759318	0.796428	0.875379	0.689078	1.71968	0.81922	0.625409	2.81037	3.56835	2.78539	2.4663	3.18065	1.27718	3.11249	1.51451
liver_tumor_up_196	0.178882	0.18017	0.11107	0.114706	0.296023	0.716455	0.199121	0	1.82306	0.912393	1.20505	1.66187	0.882822	1.11242	1.46062	1.7926
liver_tumor_up_197	0.3241	0.0743275	0.168604	0.388685	0.238456	0.39953	0.295986	0.463625	0.0795558	1.63354	1.13163	0.641037	2.13774	0.822758	1.78127	2.73732
liver_tumor_up_198	0.157314	0.121135	0	0.191794	0.072233	0.241553	0.091497	0	0	1.4793	1.55492	0.998313	1.43465	0.0850646	1.85047	1.79554
liver_tumor_up_199	0	0	0	0.246826	0	0	0	0	0	1.54685	1.44211	0	0.799555	0	0	1.51451
liver_tumor_up_200	0.203421	0	0	0.609695	0	0	0.410447	0	2.14757	0.841666	0	0.320781	0.596838	0	1.3274	3.14285
liver_tumor_up_201	0.209748	0.462481	0.246789	0.360758	0.343896	0.404816	0.580811	0	0	1.57363	2.39998	1.31874	1.9925	2.64868	2.29845	2.27368
liver_tumor_up_202	0.122151	0.0565683	0.0669676	0.223795	0.096725	0.169928	0.122133	0	1.06103	0.904239	1.81639	0.652166	1.26235	0.351588	1.55268	2.2466
liver_tumor_up_203	0.203421	0	0	0	0	0	0	0	0	1.29211	1.9727	1.56487	0.342301	0.879972	2.15419	0
liver_tumor_up_204	0	0.237866	0.391618	0.402786	0	0.45092	0	0	2.87847	0.383763	0.213826	0.638372	0.790848	0	0	2.60777
liver_tumor_up_205	0.0660604	0.0448641	0	0.107059	0	0.217839	0	0	0.0939338	1.35522	1.29787	1.02737	0.766998	0.480518	1.54867	1.68357
liver_tumor_up_206	0.130372	0.131333	0.288218	0.159405	0	0	0	0	2.3925	0.150995	0.153693	0.209823	1.25836	0.626411	1.74121	1.77946
liver_tumor_up_207	0	0.646817	0.733481	0.751334	0	0.675383	0	1.00724	2.92799	0	0.238335	1.06161	2.09718	0	2.15419	2.28929
liver_tumor_up_208	0.130121	0.246953	0	0.296331	0	0	0.272028	0.30519	1.75956	0.76015	0.286368	0.658514	1.56271	0	2.00171	1.5736
liver_tumor_up_209	0	0	0.126888	0	0	0.675383	0	0	0	1.6534	0	1.74529	2.41632	0.211183	2.07041	1.60755
liver_tumor_up_210	0.0875115	0.0881706	0	0.204566	0	0.681997	0.344639	0	1.73152	0.674683	1.42651	1.85104	2.03067	0.926329	1.88969	2.30136
liver_tumor_up_211	0.460382	0.708646	0.718779	0.545569	0	0.6615	0.839546	0.318732	1.66179	2.10239	2.43913	0.998938	2.35341	1.66127	2.1554	2.42858
liver_tumor_up_212	0.0812073	0.22776	0.340655	0.350611	0.36904	0.544409	0	0.196596	1.85607	0.688221	1.31506	0.993962	1.97398	0.424654	1.28038	2.39575
liver_tumor_up_213	0.258258	0	0	0	0.296767	0.350714	0	0.56347	0.276665	0.866945	1.24152	1.19557	1.66117	0.59832	1.8129	2.40145
liver_tumor_up_214	0.168606	0	0	0.375577	0.395077	0.33126	0.187788	0	1.06026	0	0.972025	1.54646	2.09735	0.764804	2.24711	2.68901
liver_tumor_up_215	0.203421	0.759318	0.239473	0.609695	0.784017	0.393658	0.925241	0.457007	0	2.21762	1.76549	1.71171	1.62567	1.05817	2.65065	0.63488
liver_tumor_up_216	0.611855	0	0.184343	0.487556	0	0.543362	0	0	0.436728	0.18027	0.472527	0.881587	0.926982	1.24208	2.43064	1.94175
liver_tumor_up_217	0.106874	0.646817	0.432534	0.350611	0.9505	0.216076	0.226136	0	2.86745	1.6534	2.27695	0.758285	2.12194	0.879972	2.74399	2.37535
liver_tumor_up_218	0.203421	0.374818	0.594286	0.44463	0.334149	0.393658	0.925241	0	0.90179	1.74969	0.238335	0.921404	2.41632	0	2.43292	2.09117
liver_tumor_up_219	0	0	0.733481	0.44463	0.784017	0.393658	0	0	0	1.36213	2.00945	1.18455	2.75332	1.34069	2.78758	2.37535
liver_tumor_up_220	0.410502	0.520037	1.03901	0.815279	0.260488	0.544409	0.566017	0	2.89143	0.583409	1.48873	0.758285	1.04269	0	1.53412	2.39575
liver_tumor_up_221	0.187584	0.347772	0.138447	0.186352	0	0.0845641	0.0887743	0	1.61285	0.426125	2.15535	0.129595	0.819494	1.11993	2.47646	2.13559
liver_tumor_up_222	0.203421	0	0	0	0	0.675383	0	0	0.397435	0	1.89489	1.48248	1.11216	0	2.43292	2.37535
liver_tumor_up_223	0.121033	0	0	0	0	0	0	0	0	1.90549	0.1428	0.499027	0.771968	0	0	1.26098
liver_tumor_up_224	0.168463	0.300393	0.298244	0.155106	0.266751	0.38863	0.330057	0.298034	1.73318	1.14665	1.63405	1.11716	2.32494	0.216385	1.73799	2.56464
liver_tumor_up_225	0.855917	0.520037	0.239473	1.08509	0.334149	0.894936	0.410447	0	3.32648	0.841666	1.23029	1.64098	2.34067	0.662974	1.64032	2.59638
liver_tumor_up_226	0	0.317295	0.635922	0.142594	0.196553	0	0.747302	0	0.236774	0.768443	1.25411	1.36063	2.46181	0.572308	2.34964	1.58592
liver_tumor_up_227	0.284071	0	0.258924	0.34196	0	0.301035	0	0	2.79536	1.47354	0	1.12019	1.80051	0	0.22493	1.07745
liver_tumor_up_228	0.203421	0	0	0.246826	0	0	0	0	1.92513	0.841666	1.14838	0.320781	1.70293	0.385451	0	1.29757
liver_tumor_up_229	0.128391	0.346582	0.553561	0.354197	0	0.364245	0.869984	0.162045	2.05145	1.91289	2.08294	1.21022	2.00754	1.87144	1.42443	0.126311
liver_tumor_up_230	0.608624	0.178048	0.208578	0.494636	0.20434	0.743181	0.457419	0.153172	0	1.89584	2.27101	1.85675	2.53864	1.22922	2.95548	1.80293
liver_tumor_up_231	0	0	0	0.161556	0	0.263998	0.275998	0	0.477027	1.66765	1.21189	1.86378	1.46405	0.258153	1.49767	1.79153
liver_tumor_up_232	0	0.0926026	0	0	0.156414	0	0	0.220925	2.00899	0	0.453783	0.498095	1.67798	0.337453	0.259012	2.05563
liver_tumor_up_233	0.0712808	0.911994	0.680464	0.495807	0.418553	0.817094	1.03968	0.173735	2.28954	0.904269	1.60272	1.31508	2.66504	1.64066	2.39641	2.27347
liver_tumor_up_234	0.0441295	0.0870447	0.0527023	0.106145	0.0763592	0.176435	0.0966715	0.109633	0.136627	1.6534	0.897445	0.89084	1.34996	0.798732	1.03008	2.59638
liver_tumor_up_235	0.169666	0.0890925	0.287191	0.25219	0.0781653	0.636397	0.0989348	0.21304	1.34808	1.15194	2.77609	1.68964	1.4692	0.0920031	1.85548	2.23635
liver_tumor_up_236	0	0.204868	0	0	0	0	0	0	1.77156	1.95629	0	0	0.596838	0	0	0.63488
liver_tumor_up_237	0.0677812	0.575215	0.738852	0.475757	0.116308	0.717726	0	0.30764	1.16309	1.24202	2.7606	1.27723	2.07685	0.136452	1.98045	2.57492
liver_tumor_up_238	0.452295	0	0	0.665947	0.513162	0.798843	0	0.218968	0.187474	0.74938	1.48423	1.22291	2.47365	0.181245	1.92493	2.59265
liver_tumor_up_239	0.103599	0	0.123036	0	0.175613	0.96847	0	0.247115	0.535552	0.823141	1.03786	1.53902	2.54567	0.375079	1.39055	3.06255
liver_tumor_up_240	0.336666	0.258362	0.0362651	0.0912352	0.260697	0.444459	0.1888	0.212866	1.02904	1.18493	1.80625	1.34524	2.05372	1.10588	1.86941	0.114254
liver_tumor_up_241	0.0929222	0.179221	0.300393	0.309346	0.15808	0.485312	0.50512	0	1.94641	1.28688	0.457973	1.37082	1.94457	0.884173	2.0641	2.113
liver_tumor_up_242	0.372375	0.264785	0.308052	0.171124	0	0	0	0.176566	2.37584	0.914794	1.35345	1.06161	2.1851	0.145622	2.20638	0.63488
liver_tumor_up_243	0.372375	0.204868	0	0.246826	0.334149	0.393658	0	0	0.218333	0.583409	0	1.71171	0.596838	0.385451	0	3.2853
liver_tumor_up_244	0.142868	0.0982066	0	0.226435	0.371682	0.43654	0.207282	0.505217	2.13713	0.350261	0.549792	1.59898	1.46664	0.1014	1.68679	2.92901
liver_tumor_up_245	0.05164	0.193636	0.0616273	0.123578	0.0891156	0	0	0.127603	2.71478	0	0.173684	0.304096	0.80942	0.104792	0.281802	2.16427
liver_tumor_up_246	0.0815992	0.0419524	0	0.314292	0.139353	0.087006	0	0	2.03093	0.739393	1.05658	0.451176	0.570522	0	1.90871	0.694475
liver_tumor_up_247	0	0	0.145315	0.149992	0.108557	0.130519	0	0	2.21707	0.266399	0.38302	0.362718	0.211835	0.240462	0.588304	2.44307
liver_tumor_up_248	0	0	0	0.246826	0	0.393658	0	0	0.90179	0	0.238335	0.921404	1.45055	0	1.87831	2.83099
liver_tumor_up_249	0.0740103	0.143966	0.129454	0	0	0.15209	0	0	1.81669	0	1.24544	0.608196	1.29223	0	0.881904	2.12803
liver_tumor_up_250	0.293371	0.158551	0.342834	0.352843	0	0.310809	0	0.363106	0	0.181931	1.53918	1.55082	2.29708	0.53693	1.28583	2.94934
liver_tumor_up_251	0.305672	0.22904	0.0594598	0.322314	0.306986	0	0.108768	0.331829	1.48732	0.540816	0.680557	1.17137	1.35196	0.823181	1.56123	2.78249
liver_tumor_up_252	0	0.159666	0.187329	0.193233	0	0.312841	0	0	0.31596	1.76219	0.705384	0.622681	0.93766	0.540088	1.13464	0.515947
liver_tumor_up_253	0.291462	0.107671	0.239473	0.246826	0	0.216076	0	0	0.115114	1.17693	1.66887	1.71171	1.2956	1.51008	1.9299	2.03483
liver_tumor_up_254	0	0.204868	0	0.131009	0.180967	0.216076	0	0	1.08249	1.54685	0.126251	0.320781	1.93422	0	1.41528	1.69267
liver_tumor_up_255	0.372375	0	0	0.246826	0	0.393658	0	0	0	0.234318	2.76016	0.921404	0.342301	0.879972	1.64032	1.02014
liver_tumor_up_256	0.272241	0.461013	0.512939	0.39568	0.412776	0.252127	0.532931	0.573732	2.45832	1.87886	1.43819	1.2177	1.85927	1.23047	2.19684	1.81479
liver_tumor_up_257	0.0723481	0	0.0861713	0.0890287	0	0.495772	0	0	1.51968	0	1.11802	1.10281	1.81789	0	1.91111	1.84197
liver_tumor_up_258	0.140103	0.141131	0.0863547	0	0	0.149107	0.156289	0	0.450653	0.841666	1.44211	0.69741	2.00079	1.00223	1.19675	2.05396
liver_tumor_up_259	0.643092	0.374818	0.432534	0	0	0.675383	0.410447	0.625409	1.83195	2.57613	0.514521	0.921404	1.58468	0	2.40204	2.74933
liver_tumor_up_260	0.075329	0.146443	0.0896966	0.177468	0	0.223908	0	0.183094	2.07182	0.242734	1.49372	0.61659	1.24629	0.502233	1.55273	2.00939
liver_tumor_up_261	0.45901	0.148519	0.147377	0.308548	0.246393	0.583703	0.164407	0.668838	1.9273	0.74938	1.83662	1.0978	1.94428	0.843601	1.0544	2.68342
liver_tumor_up_262	0.203421	1.03635	0.733481	0.609695	0.9505	1.22729	1.10855	1.00724	1.23548	2.30034	1.66887	1.77777	1.96329	0.662974	1.12442	2.66039
liver_tumor_up_263	0	0	0	0.246826	0.334149	0.894936	0	0.457007	1.81222	1.54685	1.66887	2.27199	1.11216	0	1.64032	0.63488
liver_tumor_up_264	0.119535	0.120421	0.566154	0.743374	0.638294	0.857635	0.618924	0	2.04504	0.368702	0.374627	0.912327	1.9086	1.04833	1.86551	2.30103
liver_tumor_up_265	0	0	0	0.0724972	0.101254	0.121828	0.127778	0	1.8314	0.19289	0.624546	1.0397	1.79889	0.118943	0.833995	1.90451
liver_tumor_up_266	0.73432	1.10827	0.442926	0.673429	0.597246	0.286052	1.00867	0.785339	0.407144	0.819282	2.08205	1.03583	2.08012	0.829154	1.82965	1.66041
liver_tumor_up_267	0.099192	0.14639	0	0.121695	0	0.443059	0	0	2.58519	0.0300575	1.03101	0.530216	1.37921	0.434029	1.09913	1.08083
liver_tumor_up_268	0.400419	0.0685026	0.564985	0.421225	0.221105	0.560856	0.490447	0	0.475449	0.455144	2.49145	0.831767	2.56229	0.461609	2.37233	1.95784
liver_tumor_up_269	0.0974762	0.345547	0.552059	0.17445	0	0.103881	0.207282	0	0.105028	1.2575	2.48944	1.2739	1.9085	1.91144	2.14552	1.95121
liver_tumor_up_270	0.203421	0.107671	0	0.131009	0	0	0.226136	0	0	2.18845	0.339113	1.77777	2.52004	0.879972	1.23105	0.63488
liver_tumor_up_271	0	0	0	0.246826	0	0.393658	0	0.457007	0.54928	0	0.96119	0.563271	2.25883	0	2.30323	2.72055
liver_tumor_up_272	0	0.520037	0	0.44463	0.334149	0	0	0	0.218333	0.42402	2.53153	1.39268	1.23811	0.385451	0.869455	1.51451
liver_tumor_up_273	0.384508	0.387016	0.247799	0	0	0.511891	0	0.471307	1.07981	1.41343	1.38216	1.51237	1.93715	0	1.67148	2.41034
liver_tumor_up_274	0.0563727	0	0.245476	0.252992	0.185637	0.402818	0.122625	0.201631	1.7576	0.476795	1.53305	0.938285	0.767441	0.990475	1.19854	2.39028
liver_tumor_up_275	0.0858454	0	0	0.200883	0.146392	0	0	0	0.725855	0.609413	1.03603	1.13267	0.500029	0	2.0646	1.0159
liver_tumor_up_276	0.181042	0.33651	0.53891	0	0	0.353746	0	0	1.74443	1.68893	1.28219	1.29797	0.541284	0.807012	1.66137	2.25987
liver_tumor_up_277	0	0.524125	0.186466	0.192345	0	0.548641	0.325313	0.363875	0	1.33513	0	1.0003	0.481475	1.02294	2.24046	2.66974
liver_tumor_up_278	0.275534	0.101271	0	0	0.170567	0.37311	0.213406	0	2.3829	0.402184	0.563574	0.303481	1.00138	1.09326	0.500475	2.5368
liver_tumor_up_279	0	0	0	0.0730651	0.194618	0.502628	0	0	0	0.619453	2.09695	1.58745	0.690479	0.119853	0.916556	2.36126
liver_tumor_up_280	0.223914	0.0809464	0.263145	0.418104	0.462794	0.305844	0	0.357445	1.09548	0.398493	1.62765	1.40744	2.18279	0.160751	2.24898	1.88562
liver_tumor_up_281	0.0954805	0.0492547	0	0.316998	0.162292	0.278659	0	0	1.48467	0.110885	0.960733	0.738016	1.41757	0.349046	1.96763	2.00146
liver_tumor_up_282	0.153821	0	0.335678	0.708913	0.629854	0.537162	0.317779	0.355597	2.46736	0	0.46696	0.607766	0.790042	1.00548	0.929011	2.64427
liver_tumor_up_283	0	0	0.132704	0.137002	0	0.225543	0	0	0.704969	0.244491	0.248662	1.02433	1.91401	0.400987	1.36274	2.18681
liver_tumor_up_284	0	0	0	0.246826	0	0	0	0	0	0.33366	1.61681	0.843167	1.2956	0.385451	2.11317	1.16845
liver_tumor_up_285	0.232143	0.479023	1.05795	0.195717	0.568677	0.750242	0.863565	0.513453	0.248911	2.4063	1.71778	1.24773	1.74537	0.545978	2.89699	2.4223
liver_tumor_up_286	0.0463038	0.0912391	0.0552874	0.162496	0	0.409932	0.101307	0	1.53461	0.510223	2.49871	1.01087	1.5076	0.401449	2.01181	0.750382
liver_tumor_up_287	0.282578	0.344578	0.330505	0.505927	0.306707	0.716578	0.496392	0.350168	0.124383	1.33994	2.46489	1.93926	2.63897	1.08422	2.21356	2.28495
liver_tumor_up_288	0.101196	0.2377	0	0.124126	0.089518	0.64757	0.214766	0	1.58077	0.5221	1.89518	0.923297	1.6187	0	1.74785	2.47522
liver_tumor_up_289	0.157039	0.158182	0	0	0	0.310138	0	0	0.313234	0.585628	0.594134	1.71582	1.82946	0	1.41907	2.33777
liver_tumor_up_290	0.203421	0.374818	0.239473	0	0.334149	0.675383	0	0	1.1619	1.13538	0.591891	1.39268	1.96329	0	2.6005	0
liver_tumor_up_291	0.0652323	0.185493	0.217166	0.223909	0.212772	0.455249	0	0.2973	0.412349	1.88734	1.1021	0.643996	2.08866	0.611463	2.27157	2.27668
liver_tumor_up_292	0.372375	0	0.855646	0	0	0.675383	0	0	0	1.54685	1.66887	1.56487	1.84156	0	2.49196	1.02014
liver_tumor_up_293	0.516867	0	0	0	0	0.393658	0.410447	0	0	1.83752	1.9727	0	1.11216	0	1.49605	2.09117
liver_tumor_up_294	0.203421	0	0.308052	0.246826	0.334149	0.393658	0.516802	0.326586	0.341225	0.720852	2.06785	1.85956	1.59853	1.20937	2.04085	1.44729
liver_tumor_up_295	0.199363	0.15424	0.124262	0.344082	0.177318	0.386471	0	0	0.959645	0.229711	1.99917	0.499134	1.95838	0.454199	2.28323	2.55917
liver_tumor_up_296	0	0.47996	0.182268	0.243589	0.57761	0.112271	0.117781	0.133389	0.165766	2.95543	0.334854	1.17424	1.79623	1.19895	1.62834	1.4531
liver_tumor_up_297	0.0686758	0	0.0818255	0	0	0.141512	0	0	0.0740784	0.347863	1.69609	0.887967	1.58081	0.367825	1.01035	2.44056
liver_tumor_up_298	0.291462	0.107671	0.594286	0.131009	0.180967	0.791173	0.226136	0.457007	0.115114	1.32773	0.591891	1.18455	2.43437	0.533809	2.37018	1.51451
liver_tumor_up_299	0.146086	0.0388681	0.211745	0.178318	0.347104	0.514448	0	0.339294	2.06025	1.30634	1.00644	1.02247	2.15332	0.922902	1.86168	1.88175
liver_tumor_up_300	0.248105	0.387313	0.516117	0	0	0.589382	0.612288	0	0.0966968	0.198632	2.66987	1.16413	1.75016	0.578134	2.50491	1.69154
liver_tumor_up_301	0.477187	0.344226	0	0.409421	0	1.00927	0.377462	0	0.365314	1.52147	1.88608	1.2215	1.81869	1.48151	2.06513	1.61076
liver_tumor_up_302	0.203421	0	0	0	0.180967	0	0	0	0	0.841666	1.68147	1.29402	1.11216	0	1.00504	2.52799
liver_tumor_up_303	0	0	0.179043	0.184708	0.252703	0.530111	0	0	0	1.78755	0.57667	0.437043	1.44777	0	0	1.27268
liver_tumor_up_304	0.106874	0.107671	0	0	0	0	0	0	0.218333	0.234318	2.19048	0.843167	0.799555	0.777347	1.41528	1.29757
liver_tumor_up_305	0	0	0.239473	0.246826	0.334149	0	0	0	1.77156	1.04673	0.591891	1.18455	1.34996	0.662974	1.3274	1.29757
liver_tumor_up_306	0.203421	0	0	0.44463	0	0.393658	0	0	1.81222	0	2.3692	1.56487	0	0	0	0
liver_tumor_up_307	0	0	0	0	0	0	0	0.354863	2.07908	0.177436	0	0.981535	1.30866	0.296983	0.927526	1.71639
liver_tumor_up_308	0.145379	0.146443	0.248052	0.177468	0.187643	0.406739	0	0	1.62176	0.376986	0.171162	1.37405	1.44834	0.282321	1.91201	2.4909
liver_tumor_up_309	0.123465	0	0	0	0	0	0	0	0.690623	0.143072	1.34077	0.742683	0.979993	0.242121	0.591752	2.00919
liver_tumor_up_310	0.372375	0.520037	0.432534	0	0	0	0.410447	0	0.397435	0.720852	0.238335	0.563271	2.16968	2.02602	1.3274	2.52799
liver_tumor_up_311	0.06826	0.19359	0.156546	0.084037	0.11711	0.263998	0	0	1.34212	0.346022	1.26085	0.781321	1.37117	0.463151	2.01605	1.52826
liver_tumor_up_312	0.143678	0	0.17002	0.369782	0.309196	0.365019	0.109631	0.124224	0.477965	0.966102	1.29258	0.971011	1.74969	0.620014	1.49959	2.67863
liver_tumor_up_313	0	0	0	0	0	0	0	0	0	1.55381	0.265518	0.193653	0.960991	0	0.578203	1.25421
liver_tumor_up_314	0	0	0	0.44463	0.58417	0	0	0	0	0.42402	1.23029	1.06161	2.0718	1.20937	1.12442	2.45458
liver_tumor_up_315	0	0.204868	0.126888	0.300065	0.180967	0.544409	0	0	0.583893	0.42402	2.46516	0.958341	1.64555	0.385451	1.06651	2.00543
liver_tumor_up_316	0.322749	0.120421	0.141756	0.488762	0.201562	0.595836	0.251259	0	2.58196	0.260237	1.27402	0.912327	1.19315	0	0.329266	2.70643
liver_tumor_up_317	0.110004	0	0	0	0.186074	0.222068	0	0	0.487887	0.51911	0	0.178105	1.96034	0	0	2.40301
liver_tumor_up_318	0.0790252	0	0.180038	0.377905	0.135076	0.582935	0.169735	0.191596	0	1.12147	2.6213	1.35973	1.78917	0	2.149	2.05263
liver_tumor_up_319	0	0	0	0	0.334149	0	0	0	0.218333	0	0.730702	1.06161	1.11216	0	0.869455	2.7773
liver_tumor_up_320	0.165237	0	0	0.0716924	0	0.413616	0	0	1.48914	1.98912	1.31242	1.10133	1.77097	0.117652	1.61869	1.4577
liver_tumor_up_321	0.820186	0.392275	0.762343	0.332396	0.60879	0.858176	1.02495	0.342161	2.16705	0.443303	1.74716	1.29839	2.75112	0.689913	2.46246	0.810489
liver_tumor_up_322	0.683169	0.41703	0.155246	0.527721	0.802583	0.831809	0.273833	0	3.00737	1.10569	1.69647	1.8922	1.71567	1.04685	1.66774	2.57332
liver_tumor_up_323	0	0	0.304558	0.399549	0.298642	1.06615	0.368226	0.226416	0.826024	0.655693	1.48686	1.63841	2.0772	0.481676	2.37245	2.33551
liver_tumor_up_324	0	0	0	0.246826	0	0.894936	0	0	0	0.234318	1.37637	1.48248	2.30059	0	0.869455	2.45458
liver_tumor_up_325	0.58197	0.759318	0.432534	1.56432	0.180967	1.15397	0.226136	0.254387	2.9345	0.583409	3.0533	1.83973	3.04457	2.54607	2.72146	2.09117
liver_tumor_up_326	0.16924	0.170465	0	0	0	0.581463	0	0	1.88476	0	0.792995	0.656212	1.54123	0.570327	2.0536	2.19432
liver_tumor_up_327	0.157773	0	0	0	0	0	0	0	0	0.641936	1.54116	0.453008	1.15203	0.304739	1.83235	1.6156
liver_tumor_up_328	0	0	0	0.131009	0.180967	0.216076	0	0	1.33658	2.31348	0.126251	0.563271	2.19272	0	1.76638	2.19513
liver_tumor_up_329	0.17449	0	0.522344	0	0	0.341926	0	0.218968	2.06783	0.201419	0.204929	1.07078	2.06672	0.181245	1.88129	1.89018
liver_tumor_up_330	0	0	0	0.183897	0	0.298533	0.311872	0.349102	0.162087	1.52995	1.07871	1.4523	0.904953	0	1.70413	0
liver_tumor_up_331	0.414632	0.259219	0.364785	0.205167	0.279703	0.813454	0.221295	0	0.147373	0.295398	2.74039	1.22368	1.7076	0.142383	2.10579	0.623601
liver_tumor_up_332	0.0693801	0.0699073	0	0.0854051	0.225307	0.479034	0	0	2.21477	0.289953	0.966421	0.215832	1.78168	0.26201	1.51077	1.97591
liver_tumor_up_333	0.308531	0.114598	0.0354881	0.317562	0.234957	0.415574	0.0655592	0.269565	1.15772	0.377265	2.41152	1.27403	1.77576	0.867655	1.77535	2.7218
liver_tumor_up_334	0	0.115521	0.136045	0.140444	0.193665	0.418469	0	0.271578	0.996376	0.995686	0.834908	1.44908	2.28176	0.699708	1.94166	1.06833
liver_tumor_up_335	0.451017	0.764902	0.520915	0.633436	0.694306	0	0.673742	0.311813	0.143326	1.92232	2.19601	0.889205	2.51311	2.01948	2.51581	1.88719
liver_tumor_up_336	0.451783	0.134444	0.158074	0.426289	0	0.798069	0	0	0	1.6116	2.03382	1.57483	2.16909	1.8017	0.36359	1.88898
liver_tumor_up_337	0.0969174	0	0	0	0	0.196899	0.206155	0	1.23013	0.389657	0.794864	1.05668	1.462	0.61444	0.941069	2.26189
liver_tumor_up_338	0.165237	0	0	0	0	0.413616	0.238595	0	0	0.351082	2.4852	0.589599	0.965275	0.964349	0.904803	1.5617
liver_tumor_up_339	0.235799	0	0.0767188	0.152724	0	0.13292	0	0	0.659994	0.773435	1.03822	1.23896	1.57883	0.244652	1.70323	1.35446
liver_tumor_up_340	0.516867	0	0.239473	0.246826	0.334149	0.675383	0.410447	0.457007	2.05822	1.04673	1.23029	0.921404	2.0718	0	1.64032	2.88195
liver_tumor_up_341	0.203421	0	0	0.246826	0.334149	0.894936	0.410447	0.457007	0	0.720852	2.00945	1.56487	2.01902	0.385451	1.64032	1.29757
liver_tumor_up_342	0	0	0	0	0	0	0	0	0	1.79457	0	1.29402	2.55236	0	0	0.63488
liver_tumor_up_343	0.145223	0.146286	0.247799	0.17728	0	0.406353	0	0.182901	0.0811441	0.901597	1.23083	1.85187	0.688045	0.150929	0.788462	1.77754
liver_tumor_up_344	0.150062	0	0	0	0	0.109218	0	0	0.530912	1.65485	0.229161	0.777596	1.31755	0.202951	1.09491	2.92362
liver_tumor_up_345	0.337474	0.217316	0	0.181703	0.132074	0.619689	0.432955	0.187451	1.78331	0.0898101	1.83542	1.66902	2.3032	0.512484	1.82092	1.74638
liver_tumor_up_346	0	0.520037	0.239473	0.246826	0.334149	0.393658	0.925241	0	1.85129	0.234318	1.23029	1.77777	0.596838	2.08619	2.94512	1.29757
liver_tumor_up_347	0.151577	0	0	0.096724	0	0.421978	0	0	0.162991	0.252589	0.630566	1.65882	2.12866	0.157513	1.25653	1.64519
liver_tumor_up_348	0.40145	0	0	0.342664	0	0.53311	0	0.612887	1.59296	0.674816	1.21116	0.86723	1.94002	0.295105	1.3948	1.82105
liver_tumor_up_349	1.45186	0.646817	0.911553	1.25835	0.334149	1.47631	1.39747	1.28289	2.60757	3.29125	1.37637	2.19079	2.76624	1.9284	1.49605	3.14285
liver_tumor_up_350	0.723768	0.65108	0.310427	0.248786	0.84774	0.679778	0	0.329081	1.1422	1.14145	1.44894	1.67237	2.68976	1.26148	2.50015	1.85136
liver_tumor_up_351	0	0	0.126888	0.44463	0	0	0.226136	0	0.115114	1.13538	1.26886	1.52452	1.23811	0	1.12442	0
liver_tumor_up_352	0.372375	0	0	0	0	0.544409	0	0	0.311889	0.897007	1.05916	1.34457	1.80866	0.385451	1.57079	2.6289
liver_tumor_up_353	0.371784	0.417855	0.268992	0.277133	0.107187	0.742183	0.135162	0	1.34882	0.948279	1.96571	0.962332	2.09193	1.05693	2.14096	2.12031
liver_tumor_up_354	0.372375	0.759318	0.733481	1.17547	0.334149	0	0.410447	1.00724	2.02657	2.42461	1.05916	2.10241	2.80403	0.662974	2.30323	2.83099
liver_tumor_up_355	0.215102	0.114166	0.307347	0.201609	0.100315	0.120709	0	0.268622	2.68735	0.191178	0	0.590389	0.834088	0	0.313725	2.68644
liver_tumor_up_356	0	0	0	0.609695	0	0	0	0	0	0.841666	0	2.12525	1.11216	0	0.526387	0
liver_tumor_up_357	0.0884847	0.171	0.105232	0.489488	0.150757	0.259866	0.189074	0.213172	1.34858	1.28064	2.25698	1.46668	1.59614	1.30837	2.1763	0.821062
liver_tumor_up_358	0.139237	0.423306	0.238061	0.0886525	0.123433	0.494044	0.408216	0.454575	1.36319	0.837891	2.26638	1.38769	2.03115	1.1067	2.48586	1.74016
liver_tumor_up_359	0.0705376	0	0	0.166698	0.120922	0.14521	0	0	1.19163	0.0820813	0.0835988	0.51516	1.0478	0	1.76228	2.10199
liver_tumor_up_360	0	0.293449	0.126888	0	0	0	0	0	2.30539	1.25517	0.96119	0.993962	1.58468	0.211183	2.30323	1.41191
liver_tumor_up_361	0.188896	0.421259	0.317779	0.229543	0.167914	0.510967	0.38372	0.236634	2.98457	0.396573	0.316324	0.873091	0.447444	0.196157	0	2.17072
liver_tumor_up_362	0.448736	0.251065	0.821384	0.42338	0.592925	0.793458	0.276502	0.737551	2.40759	1.64566	0.464485	1.43614	1.79102	1.69144	2.0603	2.8655
liver_tumor_up_363	0.435054	0.696698	0.683411	0.925018	0.391567	1.38902	0.703986	0.209687	2.11275	0.973832	2.98311	1.92621	2.55853	1.99388	2.48655	1.87718
liver_tumor_up_364	0.131131	0.132097	0.155345	0	0	0.262074	0	0	0.141112	1.69159	1.30145	1.05754	2.09172	0.773985	1.6683	1.45974
liver_tumor_up_365	0.184171	0.240393	0	0.406741	0.212772	0.25331	0	0.418269	1.68167	0.274287	2.2195	1.21586	1.48503	0	1.36051	2.61878
liver_tumor_up_366	0	0	0	0	0.409069	0.479034	0	0.314086	0	0.289953	2.20353	1.3586	1.03671	1.9008	0.63263	2.2484
liver_tumor_up_367	0.0796768	0.223758	0.639376	0.415169	0.459611	0.426607	0.171074	0.912664	1.82503	0.772378	1.02282	1.49876	2.31788	0.159476	2.15655	2.75183
liver_tumor_up_368	0	0.30399	0	0.197798	0	0	0	0	0	0.345412	1.92968	0.464328	0.671249	1.27308	1.15216	2.23149
liver_tumor_up_369	0.146324	0.112532	0.132559	0.178603	0.0669868	0.155697	0	0.0963691	2.30587	0.379177	0.5872	0.424183	0.404761	0.220229	0.736594	2.43143
liver_tumor_up_370	0.109647	0.383346	0.348534	0.252801	0	0.221386	0	0	2.05008	1.34767	0.977968	0.328272	1.13038	0	1.78884	1.31729
liver_tumor_up_371	0.0588745	0.0783418	0.0702126	0.243686	0.101341	0.29699	0.0444706	0.098781	2.0082	0.387437	1.3151	0.613688	1.03985	0.611281	1.09412	1.86916
liver_tumor_up_372	0	0	0	0.246826	0	0	0	0.457007	0	0.42402	0.238335	1.71171	1.62567	0	0.869455	2.52799
liver_tumor_up_373	0.203421	0	0	0	0	0	0	0	0.115114	1.42757	0	0.758285	1.45055	0	0	1.02014
liver_tumor_up_374	0.14606	0.0514858	0.118452	0.375274	0.0881905	0.202284	0.211767	0	1.95943	0.399358	1.05648	0.532445	1.64355	0.435936	1.27421	2.2459
liver_tumor_up_375	0.108243	0	0	0.132667	0.183201	0	0	0	0	0.428679	1.84357	0.324483	0.482765	0.389764	1.71633	2.34537
liver_tumor_up_376	0	0	0	0	0	0	0	0	0.54928	0.234318	0.591891	0.320781	1.90428	0	0.869455	0
liver_tumor_up_377	0	0.128363	0	0.155848	0.112885	0	0.142245	0	1.88488	0	0.593684	0.647802	1.43428	0.249434	1.64355	1.88847
liver_tumor_up_378	0.074829	0.111064	0.0455449	0.0920558	0.186463	0.286909	0.0837879	0.0951026	0.041162	1.62778	2.13561	0.861956	1.58233	0.217502	1.06781	1.19113
liver_tumor_up_379	0	0	0	0.131009	0	0.216076	0	0	0	0.783083	2.26304	1.43859	0.342301	0.211183	0.712562	1.41191
liver_tumor_up_380	0	0	0	0.115975	0	0	0	0	1.03744	0.594351	0.883177	1.03934	1.48308	0	0.648631	1.2051
liver_tumor_up_381	0.106874	0	0	0	0	0	0	0	2.17567	0	0	0	0	0	1.12442	2.1445
liver_tumor_up_382	0.516867	0.759318	0.733481	1.53459	0.334149	1.22729	0.410447	0.457007	0.54928	0.720852	3.04051	1.71171	2.61401	1.20937	2.49196	3.21661
liver_tumor_up_383	0	0	0	0.092768	0	0	0	0	0	0.168362	0.659846	0.718117	1.09334	0	0	2.69842
liver_tumor_up_384	0.203421	0	0	0.246826	0	0.393658	0	0	1.92513	0.841666	0.238335	0.563271	1.90428	0	1.3274	1.02014
liver_tumor_up_385	0	0.204868	0.239473	0.875379	0.58417	0.675383	0.410447	0.769498	1.36814	0.949445	2.00945	1.77777	1.70293	0.879972	2.15419	2.19513
liver_tumor_up_386	0.132676	0	0.0416637	0.0430771	0	0.0731091	0	0	1.65253	1.15021	0.635863	0.698594	1.43722	0.137922	1.12158	2.28078
liver_tumor_up_387	0.203421	0.204868	0.239473	0	0	0.393658	0	0	0.681078	1.13538	0.238335	0.563271	2.65788	0	2.69841	3.48066
liver_tumor_up_388	0.372375	0	0.184764	0.246826	0	0.113863	0	0.254387	0.115114	1.17693	2.19048	1.06161	1.37607	0.600475	1.49605	1.46452
liver_tumor_up_389	0.0942168	0.181613	0.304174	0	0.160212	0	0.200701	0	0.101529	0.768443	2.1989	0	1.08736	0	2.4527	1.4127
liver_tumor_up_390	0.408249	0.315787	0.209117	0.253696	0.413149	0.770599	0.39195	0.0949466	2.94863	0.166852	1.46589	1.40818	2.20884	0.448492	1.86855	2.33214
liver_tumor_up_391	0	0.204868	0	0.246826	0.334149	0.393658	0	0	0	0.234318	2.4989	1.39268	0.799555	1.74095	0.869455	1.69267
liver_tumor_up_392	0	0	0.239473	0	0.334149	0	0	0.457007	0	0.841666	0.96119	1.06161	1.70293	1.34069	2.15419	2.59638
liver_tumor_up_393	0.143678	0.0749815	0.17002	0.175424	0	0	0	0	0.607383	0	0.497853	0.230353	1.84245	0	0.885243	2.55289
liver_tumor_up_394	0.332894	0.235392	0	0.282768	0.38058	0	0	0	1.48567	0.731785	0.579649	1.16547	1.21858	0.242539	0.339583	2.47395
liver_tumor_up_395	0	0.0628222	0	0.148136	0.373333	0.674449	0.254211	0	2.14995	0.263282	0.612069	0.876338	1.36355	0	0.332992	2.17923
liver_tumor_up_396	0.0625774	0.178359	0.269892	0	0	0.129351	0	0	0.130761	0.757898	1.65581	0.878564	1.60398	1.01163	1.64186	1.51599
liver_tumor_up_397	0.136426	0.137429	0	0	0	0.271984	0	0	0	0.294292	2.03165	0.683211	1.21797	0.47588	0.370806	2.20214
liver_tumor_up_398	0.0725032	0	0	0.171124	0	0.675383	0	0	0.0781953	0.48002	3.01883	1.328	0.127567	0.578743	1.38683	1.29757
liver_tumor_up_399	0	0	0.135364	0.262329	0.354235	0	0	0	1.32043	0.756885	1.39321	0.883051	1.83227	0	1.55	2.03483
liver_tumor_up_400	0.203421	0.374818	0	0.44463	0	0.393658	0	0.457007	2.37584	0	0.238335	0	0.799555	0	1.12442	2.88195
liver_tumor_up_401	0	0.374818	0.239473	0.246826	0.334149	0	0.410447	0	0	1.95629	1.05916	1.77777	2.52004	0	1.64032	1.69267
liver_tumor_up_402	0	0	0	0	0	0	0	0	0	0.42402	0	0.758285	2.01902	0.385451	1.97897	0.63488
liver_tumor_up_403	0	0	0.432534	0.246826	0	0	0	0	2.1039	0.234318	0.96119	0.449358	1.04269	0.211183	0.526387	1.77111
liver_tumor_up_404	0.590934	0.594438	0.216391	0.223113	0	0	0	0	1.34343	1.93063	0.215352	0	0	0	1.78316	1.60119
liver_tumor_up_405	0.135877	0	0	0.166037	0.227907	0	0	0	0	1.21933	0.713837	1.16191	0.233762	0	0.369473	2.65034
liver_tumor_up_406	0	0	0	0	0	0	0	0	0	1.60154	1.5619	1.48248	1.34996	0	0	1.97513
liver_tumor_up_407	0.568335	0.0536319	0.123223	0.341492	0.0917979	0.77425	0	0.351479	1.7249	1.07143	1.44948	1.21872	1.27306	1.34782	1.47194	1.78214
liver_tumor_up_408	0	0	0.126888	0	0	0.216076	0	0	0	0.124006	1.66887	1.39268	1.40152	0	0.526387	1.77111
liver_tumor_up_409	0.0474068	0.17875	0	0	0	0.347313	0	0	1.39764	0.907228	0.380735	0.397672	1.84979	0	1.58443	2.03857
liver_tumor_up_410	0	0	0	0.246826	0	0	0	0	0	1.48899	0	0.563271	0	0	1.3274	1.97513
liver_tumor_up_411	0.203421	0	0	0	0	0.393658	0.410447	0	0	0	1.05916	1.39268	0	0.662974	1.87831	2.28929
liver_tumor_up_412	0	0.204868	0	0.246826	0.334149	0	0	0	0	1.13538	1.93455	0.563271	1.34996	0.662974	1.64032	2.28929
liver_tumor_up_413	0.141868	0	0	0.173247	0	0.282123	0	0	0	1.14451	1.64529	0.569074	1.95552	0	1.33728	0.469495
liver_tumor_up_414	0	0	0	0	0	0	0	0	1.9601	0.234318	0.238335	0.758285	0.799555	0	1.3274	0.63488
liver_tumor_up_415	0.313942	0	0	0	0.280899	0.581463	0	0	0	0.358851	0.74194	1.40893	1.87264	0	0.882037	2.01811
liver_tumor_up_416	0.0872857	0.0879431	0	0.10723	0	0	0	0.210451	1.87557	0.726375	0.434423	0.142292	0.28523	0.17407	1.08545	1.73361
liver_tumor_up_417	0.203421	0	0.239473	0	0	0	0	0	0	2.30034	0.730702	0	0.342301	0	0	0
liver_tumor_up_418	0.119535	0.413359	0.26589	0.146327	0.201562	0.595836	0	0.282229	0	1.51882	1.56592	0.994356	1.83803	0.424871	0.576554	0.915251
liver_tumor_up_419	0.362295	0.364684	0	0.239746	0.175613	0.383105	0.551977	0.247115	2.87392	0	1.70344	1.00742	1.92081	0.375079	1.50849	2.44346
liver_tumor_up_420	0.516867	0.374818	0.855646	0	0.784017	0.393658	0.410447	0.769498	0.397435	2.06245	0.591891	1.39268	1.96329	1.74095	0.526387	1.29757
liver_tumor_up_421	0.502997	0.698224	0.663121	0.623415	0.429504	0.705593	0.579013	0.985334	2.13385	1.33642	2.78705	1.3479	1.16559	1.69588	1.58538	2.14446
liver_tumor_up_422	0.226295	0.120421	0.26589	0.243538	0.0543253	0.341654	0.251259	0	0.849738	0.201248	1.91048	1.53014	2.03636	1.70472	1.46199	2.22308
liver_tumor_up_423	0.0940203	0	0	0.168486	0.0831363	0.191286	0	0.119192	1.49636	0.159634	0.904277	0.50748	1.47913	0.186903	1.53322	2.0007
liver_tumor_up_424	0.203421	0	0	0	0	0.393658	0	0	2.45222	0	0.793493	0.665524	1.17712	0	0.712562	1.91164
liver_tumor_up_425	0	0	0	0	0	0.393658	0	0	0	0.42402	0	1.48248	0	0	1.12442	2.88195
liver_tumor_up_426	0.308177	0.167116	0.359719	0.202096	0.491521	0.32636	0	0.380812	0.940636	1.32071	0.919148	0.921404	1.87966	0.755495	1.69267	2.51373
liver_tumor_up_427	0	0.204868	0	0.246826	0	0	0	0	0	0	1.85359	1.06161	1.45055	0.662974	1.64032	1.69267
liver_tumor_up_428	0	0	0	0	0.334149	0.894936	0	0	0.218333	0.234318	1.05916	1.39268	2.6999	0	1.87831	1.51451
liver_tumor_up_429	0.428067	0.430803	0.355735	0.199685	0	1.29906	0	0	0.853747	0.606406	2.65137	2.23648	1.2748	1.17175	1.8671	0.530688
liver_tumor_up_430	0.447228	0.204868	0	0.44463	0.466953	0.216076	0	0.625409	2.29315	0.506887	0.430658	1.18455	1.11216	0.211183	1.3274	2.59638
liver_tumor_up_431	0	0.107671	0	0.131009	0	0.675383	0	0	0.115114	1.57457	0.126251	1.48248	1.93422	0.211183	1.57079	0
liver_tumor_up_432	0.319167	1.11392	0.964499	0.502732	0.334149	1.17901	0.700611	0.326586	0.639046	1.33933	0.238335	2.41694	0.240687	1.00223	2.92053	2.45458
liver_tumor_up_433	0.219777	0.152854	0.0937391	0.341258	0	0.422394	0.169168	0.190963	0	0.0915764	2.5048	1.16246	1.12347	0.15769	1.32651	2.27173
liver_tumor_up_434	0	0.204868	0	0	0.334149	0	0	0	0.996215	0.42402	0.430658	0.320781	2.98449	0	0.526387	0
liver_tumor_up_435	0.251817	0	0.108397	0.603884	0.289497	0.703383	0.194527	0	1.21629	0.513037	1.58348	0.955627	1.70304	0.468106	1.36902	2.96457
liver_tumor_up_436	0	0	0.239473	0	0	0	0	0	0.218333	1.13538	1.5038	0.563271	2.0718	0	0.526387	2.09117
liver_tumor_up_437	0.215514	0.292183	0.575968	0.283906	0.226167	0.414939	0.432455	0.220784	1.56818	1.44391	2.33179	1.61582	1.85568	1.0836	2.21097	1.41582
liver_tumor_up_438	0.110725	0.111549	0.0678637	0.197177	0.0980003	0.44683	0.123723	0.140064	1.17802	0.0662783	1.25687	0.864618	1.06703	0	1.42224	2.68738
liver_tumor_up_439	0.176929	0.0629963	0	0.215266	0	0.243664	0	0.153308	0.749763	0.140655	0.325588	0.432306	2.08722	0.338954	1.3015	2.43344
liver_tumor_up_440	0	0.204868	0	0	0	0	0	0	2.13323	1.54685	0	0	0.799555	0	0.526387	0.63488
liver_tumor_up_441	0	0	0	0	0	0.393658	0	0	1.63861	0	0	0	0.342301	0	2.65065	0
liver_tumor_up_442	0	0.085731	0.101226	0.104557	0.14514	0.173885	0	0	0.0917252	0.347709	1.87331	0.556466	0.958208	0.831185	1.06791	1.77289
liver_tumor_up_443	0.12257	0	0.272168	0.149992	0.206474	0.443197	0.461654	0	0	0.985408	2.11767	0.92834	1.45936	0.434165	0.956228	1.8929
liver_tumor_up_444	0.512863	0.409791	0.407005	0.347679	0.365979	0.30617	0	0	1.12612	0.522512	0.405219	1.22	2.34145	1.01017	1.85658	1.93537
liver_tumor_up_445	0.338497	0	0.114038	0.223113	0.426158	0.498386	0.204213	0	0.282761	1.80315	0.392446	0.69965	1.94782	0.609646	1.04933	2.27311
liver_tumor_up_446	0.217181	0	0.135817	0.263155	0	0	0	0	2.05688	0.35479	0.135139	0.185097	0.505829	0	1.99226	2.09821
liver_tumor_up_447	0.0348913	0.223548	0.0417066	0.234588	0	0.375394	0.0768482	0.087266	1.12294	0.827839	1.74823	0.728279	1.89518	0.138057	1.28567	2.19233
liver_tumor_up_448	0.203421	0.564108	0.733481	0.246826	0.124207	0.27884	0.156289	0	2.14757	0.878898	0.852572	1.45343	2.0718	1.65489	2.41244	1.02014
liver_tumor_up_449	0.106874	0	0	0	0.402754	0.216076	0	0	2.37016	1.3789	0.238335	0.449358	0.887332	0.385451	0	1.02014
liver_tumor_up_450	0.228987	0.200734	0	0.493894	0.2801	0.211739	0.402922	0.172955	0.112689	0.573517	1.68374	1.10982	1.62086	0.429467	1.92725	1.52881
liver_tumor_up_451	0.372375	0	0	0	0.334149	0.675383	0	0	2.59854	0.720852	0.430658	0.758285	1.54194	0.662974	0.869455	2.52799
liver_tumor_up_452	0.356508	0.296663	0.186897	0.354348	0.372938	0.902394	0.176235	0.198853	2.0375	0.406367	0.478231	1.23593	2.79396	0.810976	2.29708	2.84284
liver_tumor_up_453	0.326149	0.328336	0.208041	0.21453	0	0.805093	0	0.402235	0.811504	1.10893	1.43993	1.96596	1.57642	1.33858	1.02116	1.18596
liver_tumor_up_454	0.0859545	0.24011	0	0	0.274382	0.454764	0	0	1.98263	0.350821	0.496217	0.372554	0.995204	0.752678	2.06576	1.01674
liver_tumor_up_455	0.233753	0.0847715	0	0.103398	0	0	0	0.203287	2.08265	0	0.421081	0.632849	1.21858	0.168043	0.592621	2.19012
liver_tumor_up_456	0.308177	0.362236	0.15971	0.513958	0.668958	0.614651	0.218007	0.245362	2.31218	1.20105	1.98609	1.19377	2.36704	0.0725479	1.92789	2.49049
liver_tumor_up_457	0.34137	0.436166	0.501194	0.778487	0.39005	0.254654	0.266284	0.528627	1.65902	1.83075	0.499087	1.93323	1.48967	0.248992	2.39757	1.66111
liver_tumor_up_458	0	0.520037	0	0.246826	0	0.675383	0.410447	0	0	0.234318	2.22014	1.29402	1.90428	0.662974	1.87831	1.51451
liver_tumor_up_459	0.24933	0	0.411751	0.630487	0.222349	0.473444	0	0	2.39371	0.153338	0.291046	0.388477	1.33973	0	2.22586	2.66428
liver_tumor_up_460	0	0	0	0	0	0.393658	0	0	0.115114	0	2.3307	1.06161	0	0.385451	1.64032	1.60755
liver_tumor_up_461	0.203421	0	0	0.246826	0	0.393658	0	0.457007	0	0	1.61681	2.38263	0.596838	0	0	1.97513
liver_tumor_up_462	0	0	0	0	0	0	0	0	0	0.317471	0.925608	1.19972	1.53864	0	0.502949	2.04028
liver_tumor_up_463	0.203421	0.107671	0	0	0	0.675383	0	0	0.397435	0.42402	1.76549	0.563271	0.596838	0	2.37018	2.37535
liver_tumor_up_464	0.435528	0	0.362152	0	0.277602	0	0	0	1.51336	0.912517	0.501461	0	0.840153	0.321544	1.17398	2.6802
liver_tumor_up_465	0.451272	0.175296	0	0.211814	0	0.341112	0	0	0.344468	0.848039	0.950727	0.276655	2.22521	0.949804	1.83329	2.29934
liver_tumor_up_466	0	0.137429	0	0.434501	0	0.485589	0.284298	0	2.05391	0	0.797821	1.16487	1.42882	0.649271	0.640698	1.19343
liver_tumor_up_467	0.150062	0	0	0.183093	0	0.297297	0	0	0	0.450133	1.19933	0.857471	1.92558	0	1.2488	2.70819
liver_tumor_up_468	0	0	0	0.0757006	0.20122	0.23981	0	0.281769	1.63167	1.17097	0.140804	0.61513	1.04188	0.23444	1.31494	1.50127
liver_tumor_up_469	0.203421	0	0	0.246826	0	0	0	0	0	0.841666	0.238335	1.39268	1.62567	0.385451	1.64032	1.69267
liver_tumor_up_470	0	0.293449	0	0.350611	0.334149	0.675383	0.226136	0	1.99389	0.124006	0.238335	1.74529	2.53633	1.13663	1.70534	2.19513
liver_tumor_up_471	0.511542	0.370697	0.236667	0.603671	0.578332	0.668901	0.223469	0.619273	2.03101	0.231565	1.57921	1.05297	2.24697	0.208675	1.91859	2.23149
liver_tumor_up_472	0.194058	0.10249	0	0.23569	0	0	0	0.438259	2.62035	0	0.120228	0.306789	0.177106	0.201497	1.88566	0.816621
liver_tumor_up_473	0.141497	0.0738045	0.0445694	0.0901281	0.0646922	0.397123	0.0820263	0	1.7343	0.304404	1.26376	0.778669	1.6207	0.213212	1.13159	2.15387
liver_tumor_up_474	0.102655	0.968656	0.711656	0.2377	0	0	0.849142	0	0.25645	2.30733	2.00807	1.60693	1.83763	1.45112	2.40933	1.9387
liver_tumor_up_475	0.239215	0.0692259	0.214181	0.22084	0.203057	0.436629	0.227921	0.0705114	1.93709	0.641339	1.08804	1.32606	1.1011	0.38827	0.910356	1.81549
liver_tumor_up_476	0	0	0	0.246826	0	0	0	0	0	1.29211	0.238335	0	0.968023	0.879972	1.3274	2.52799
liver_tumor_up_477	0	0.374818	0	0	0	0	0	0	0	0.583409	1.14838	1.56487	2.25883	0.385451	0.526387	1.69267
liver_tumor_up_478	0.11828	0.490258	0.140284	0.14481	0	0.851204	0	0	0.127344	1.1176	0.853636	1.42493	2.16613	0.579558	2.02225	1.24355
liver_tumor_up_479	0.442767	0.933669	1.20547	1.00362	0.219062	0.467217	1.25451	0.53955	2.08928	1.55789	0.604678	0.209823	2.40502	2.664	1.8135	1.68255
liver_tumor_up_480	0.143678	0.117412	0.287875	0.351961	0.398202	0.466705	0.0672095	0.0763699	2.20705	0.360501	0.844682	0.937764	1.48407	0.497263	2.22535	1.90352
liver_tumor_up_481	0	0.0820177	0	0.100069	0	0.309469	0	0	0	0.784443	0.184284	0.616856	2.3672	0.162795	1.28219	1.20407
liver_tumor_up_482	0.604219	0.55585	0.690803	0.956254	0.280899	1.02046	0.188487	0.212517	2.71875	0.562722	2.04252	0.99339	2.67507	0.17581	2.55667	3.04141
liver_tumor_up_483	0	0.204868	0.239473	0.609695	0	0.393658	0	0	0.218333	0.42402	0.591891	1.39268	1.54194	0	1.3274	3.21661
liver_tumor_up_484	0.696687	0.475619	0.545091	0.318412	0.535606	0.621338	0	0.829936	0.103395	1.94759	2.07552	1.77434	2.19921	0.815219	2.56973	1.74932
liver_tumor_up_485	0.114475	0.0593242	0.0702126	0.20357	0	0.328603	0.127885	0.144738	0.504356	0.0685742	0.833893	0.797513	1.74366	0.409241	2.27759	1.8317
liver_tumor_up_486	0.643092	0.520037	0.733481	0.609695	0	1.22729	0	0	2.79558	1.21681	0.430658	1.29402	2.52004	0.662974	2.82935	1.69267
liver_tumor_up_487	0	0	0.239473	0.246826	0	0	0	0	1.1619	0.583409	1.23029	0.921404	1.34996	0.385451	0.526387	1.84384
liver_tumor_up_488	0.0652953	0.127522	0	0	0	0.13478	0.141319	0	2.25537	0	0.338252	0.448275	1.39926	0	1.05256	1.22
liver_tumor_up_489	0.0794895	0.15424	0	0.0977378	0.135848	0.235369	0	0.354133	2.73194	0	0.367535	0.129892	0.261903	0	1.69497	2.17538
liver_tumor_up_490	0.229246	0.753902	0.187329	0.355105	0.72141	0.168605	0	0.199311	1.05008	0.996553	0.479195	1.31795	0.73611	0.1647	2.37575	2.28013
liver_tumor_up_491	0	0	0	0	0	0	0	0	1.66718	0.148723	0.151383	0	0.402641	0	2.19655	0.9615
liver_tumor_up_492	0.0903163	0	0.204362	0	0.153782	0.592487	0	0	0	1.606	2.02028	1.30669	2.16289	0	1.67789	1.37939
liver_tumor_up_493	0.203421	0.520037	0.594286	0.44463	0.334149	0.393658	0.410447	0.457007	0.397435	2.40096	0.430658	1.18455	2.52004	1.96201	0.869455	1.29757
liver_tumor_up_494	0.755156	0	0.239473	0.44463	0	0	0.410447	0	2.20299	0.583409	0.238335	0.921404	1.11216	0.385451	2.37018	1.29757
liver_tumor_up_495	0.203421	0.204868	0	0	0.689078	0.675383	0	1.1078	0.397435	1.95629	1.23029	1.43859	0.185726	0.385451	1.82391	2.74933
liver_tumor_up_496	0	0	0	0.46465	0	0.518453	0	0	0	0.556062	2.14958	0.902141	1.52457	0.286067	0.901654	1.93626
liver_tumor_up_497	0.291462	0.107671	0	0.246826	0.689078	0.216076	0	0	0	1.09204	1.76549	0.921404	1.73943	0.385451	1.87831	0.845951
liver_tumor_up_498	0.390498	0.278377	0	0.333061	0.246907	0.519404	0.306182	0.342842	1.49172	0.444145	0.322051	0.847943	2.39247	0	1.54069	2.45458
liver_tumor_up_499	0.125065	0.125989	0	0.153003	0	0	0	0	0.455132	0.774495	0	0.443642	1.6049	0	1.23977	1.28606
liver_tumor_up_500	0	0	0.192224	0.198266	0	0	0	0	0.174897	0.482719	1.69139	0.908749	1.64025	0.313615	1.15394	2.07269
liver_tumor_up_501	0.086615	0.167527	0	0.106414	0	0.573176	0	0.208928	1.74	0.458977	1.64011	1.6577	0.0786771	0.172788	1.96192	1.34686
liver_tumor_up_502	1.16133	0.868003	1.26681	1.02495	1.15394	1.06682	0.803804	0.631515	0.596532	1.84007	2.9823	1.92611	1.8263	0.82701	2.85792	1.50498
liver_tumor_up_503	0.203421	0	0	0	0	0	0	0	0.681078	0	1.05916	1.06161	1.84156	0	0	2.83099
liver_tumor_up_504	0	0.292183	0	0	0	0	0	0	0	0.332248	0.183027	0	0.475755	0	2.04398	2.86475
liver_tumor_up_505	0	0	0	0	0	0.216076	0	0	0	0.234318	2.28383	0.563271	0.887332	0	1.64032	0
liver_tumor_up_506	0.516867	0.759318	0.432534	0	0.784017	0	0	1.00724	0.996215	1.54685	0.96119	0.758285	2.0718	1.20937	1.87831	1.02014
liver_tumor_up_507	0.101882	0	0	0.335975	0	0	0	0	0.919522	0.630611	0.227862	0.731825	1.66192	0.201786	1.59992	2.40863
liver_tumor_up_508	0.297704	0.0287082	0.605321	0.764332	0.341159	0.315361	0.804305	0.138389	2.03975	0	2.44663	0.0924813	0	2.24428	2.31656	2.02663
liver_tumor_up_509	0.899767	0.373262	0.793692	1.36735	0.867823	1.15056	0.408771	0.455181	1.58609	1.51444	1.14498	1.56093	2.25436	1.92413	1.49218	2.9491
liver_tumor_up_510	0	0	0	0	0	0	0	0	1.81222	0.583409	0.730702	0.758285	1.62567	0.385451	0	1.29757
liver_tumor_up_511	0.170308	0	0	0	0	0	0	0	0	0.433926	2.0449	1.08028	1.15804	0.517217	0.943158	0
liver_tumor_up_512	0.565547	0.56894	0.577607	0.339633	0.453084	0.872862	0.397941	0.443372	0.662675	1.6231	1.97696	0.970433	1.67227	1.42801	1.61011	1.14267
liver_tumor_up_513	0.291462	0.107671	0.065455	0	0	0.612039	0	0	1.82213	0.720852	1.12681	1.26776	1.68417	0	1.53412	2.17013
liver_tumor_up_514	0.385988	0.388504	0	0	0.243856	0	0.302504	0	0	0.313044	0.171709	0.719304	1.85602	0	2.31869	2.05282
liver_tumor_up_515	0.516867	0	0	0.246826	0	0.393658	0.410447	0.457007	0	1.74969	0.238335	0.563271	0.968023	1.45674	1.49605	1.84384
liver_tumor_up_516	0.151991	0.192858	0.155944	0.209298	0.221105	0.372462	0.191459	0.113726	1.87631	0.57015	1.74048	1.11329	1.6809	0.706356	1.1953	2.28742
liver_tumor_up_517	0.120709	0.121604	0.268321	0.540274	0	0.600506	0.134802	0	0.527	0.203147	2.17545	1.24518	1.47386	0.727464	1.01995	2.27211
liver_tumor_up_518	0.30607	0.432653	0	0.635916	0	0.568549	0.33845	0	0.935786	0.487771	2.43942	1.02997	1.71116	0.751278	2.09777	2.4473
liver_tumor_up_519	0.794496	0.596222	0.962031	1.1553	0.78185	0.62318	0.647023	1.0047	1.90015	0.274287	1.81593	0.756165	2.22934	2.04705	1.85354	2.6932
liver_tumor_up_520	0.119535	0.0314919	0	0.212173	0.201562	0.433749	0.1335	0	0.789228	0.96881	1.02242	1.43344	1.82885	0.467229	0.460534	1.7258
liver_tumor_up_521	0.409453	1.02422	0.375129	0.81354	0	0.73333	0.884955	0	2.11041	1.29887	1.35259	1.77118	2.65854	1.42659	2.126	2.13523
liver_tumor_up_522	0	0.230596	0.415025	0.354726	0.26368	0.168408	0.17644	0.199082	1.77785	0.263282	0.343114	1.05412	1.99651	1.20134	1.83553	1.47518
liver_tumor_up_523	0.194058	0.358865	0.228631	0.124773	0.17255	0.206188	0	0	0.593749	1.2183	1.76723	0.8139	1.25814	0.749605	2.25659	0.816621
liver_tumor_up_524	0.372375	0	0.594286	0	0.180967	0	0	0.457007	0	1.54685	1.61681	1.39268	1.17712	1.82019	1.3274	1.97513
liver_tumor_up_525	0	0	0	0	0.216067	0.136822	0.143453	0	0.315411	0.825978	1.71937	0.959113	1.47014	0.133605	0.987544	1.71959
liver_tumor_up_526	0.124661	0.0329049	0	0.0403646	0.110422	0.0685694	0	0.157412	1.2462	0.209528	0.949308	0.477538	0.78897	0.12961	0.596342	2.53467
liver_tumor_up_527	0	0.271682	0.170377	0.570279	0	0.286052	0	0.33484	0	0.166588	1.32745	1.34963	2.04449	0.829154	1.34902	1.53745
liver_tumor_up_528	0	0	0.126888	0.131009	0	0.216076	0	0	0.115114	1.36213	0.986597	1.5449	0.928491	1.05817	1.12442	0.367
liver_tumor_up_529	0.203421	0.204868	0	0.246826	0	0	0	0	0.797511	0	0.430658	0.758285	1.96329	0	1.49605	1.97513
liver_tumor_up_530	0.106874	0.204868	0	0	0	0	0	0	0	0.42402	2.12837	0.843167	0	0.662974	1.70534	1.16845
liver_tumor_up_531	0	0.339469	0.113558	0.403931	0.162403	0.356831	0.372325	0	0.196299	0.926478	1.35345	1.39268	1.26407	0.901414	1.87831	1.08878
liver_tumor_up_532	0.0990467	0.190516	0.222956	0.644207	0.168152	0.368307	0.7198	0.660551	2.87171	0.583409	0.834763	1.52135	1.80609	0.196431	2.4606	2.07417
liver_tumor_up_533	0	0.204868	0	0.246826	0	0.675383	0	0	2.02657	0.42402	0.238335	0.320781	0.596838	0	1.12442	1.29757
liver_tumor_up_534	0.128099	0.129044	0	0.156664	0.0469519	0.0568039	0	0.13137	1.76618	0.215067	0.761423	0.601492	0.948803	0.375584	1.67204	1.93291
liver_tumor_up_535	0.0767826	0	0.091415	0.0944382	0.247422	0.157566	0	0	0.0827971	0.0893036	0.668919	0.84929	1.67375	0.915228	1.43181	2.24819
liver_tumor_up_536	0.425418	0.217455	0.109421	0.468877	0.292	0.415664	0.360296	0.221207	2.0241	0.879835	0.867175	1.15749	1.61185	0.791108	1.60883	2.43552
liver_tumor_up_537	0.170955	0.17219	0.201813	0	0	0.335523	0	0	1.86325	0.197391	0.368006	0.811047	0.290684	0	1.48962	2.4213
liver_tumor_up_538	0.243911	0.130328	0.286172	0	0.395965	0.634473	0	0	0	0.280145	0.152529	1.35954	3.02615	0.891844	0	2.47306
liver_tumor_up_539	0.372375	0.204868	0	0.246826	0	0.675383	0	0	0.218333	0.949445	1.89489	1.18455	1.70293	0	0.526387	2.19513
liver_tumor_up_540	0	0	0	0	0	0	0	0	0	0.124006	2.3307	0.843167	1.40152	0.533809	0	0
liver_tumor_up_541	0	0	0	0	0	0	0.410447	0	0	0.234318	2.41833	0.758285	0	0	1.76638	1.84384
liver_tumor_up_542	0.203421	0.204868	0	0.246826	0	0	0	0	0.218333	0.234318	0.96119	1.29402	1.54194	0.662974	1.12442	2.09117
liver_tumor_up_543	0.349683	0.87812	0.608048	0.905002	0.219467	0.91306	0	0.164817	0.889464	2.45241	0.222913	1.5061	1.53924	0.771761	0.998482	0.972897
liver_tumor_up_544	0.409327	0.342047	0.114521	0.447844	0.0852209	0.19583	0.205041	0	1.81525	0.884129	2.04099	0.636784	1.17627	1.09975	2.27201	1.71796
liver_tumor_up_545	0.117868	0	0	0	0	0	0.13165	0	0	0.364131	1.97319	1.0604	0.702391	0.122564	0.930873	2.0649
liver_tumor_up_546	0.478908	0.308343	0.478729	0.975234	0.307585	0.504896	0.525313	0.505217	2.25414	0.672289	2.33644	1.19915	1.77653	0.776529	2.04903	2.20272
liver_tumor_up_547	0.162715	0.0853019	0.192224	0.198266	0	0.320527	0	0.374175	1.22055	0.936558	1.13401	0.465297	1.91029	0.744358	0.73493	2.07269
liver_tumor_up_548	0	0.0730533	0.340655	0.0892179	0.0640307	0	0.291421	0.0921751	1.04028	0.0843553	1.3418	0.632588	1.57064	0.702569	1.68413	2.12704
liver_tumor_up_549	0.203421	0	0	0.44463	0	0.393658	0	0	0.218333	0.583409	1.61681	0.320781	2.30059	0	1.3274	2.52799
liver_tumor_up_550	0.203509	0.150556	0.269554	0.215174	0	0.52441	0.0700235	0.15324	1.97513	0.562342	2.11265	1.20128	1.51704	0.238117	0.827351	2.01009
liver_tumor_up_551	0	0.204868	0.239473	0.44463	0	0.393658	0	0	0	0	2.31753	0.320781	0.342301	0	2.15419	2.09117
liver_tumor_up_552	0.397694	0.0679564	0.0803665	0.869347	0.313437	0.91306	0.145793	0.54041	2.22198	0.342397	2.55746	0.924503	2.11891	0.255334	2.00527	1.95074
liver_tumor_up_553	0.237601	0.307792	0.194301	0.287313	0.146032	0.453314	0.183254	0.377879	0	1.12909	1.82878	1.22322	2.09403	1.11517	0.741098	1.13418
liver_tumor_up_554	0.106874	0.204868	0	0.131009	0.180967	0	0	0	1.97714	1.13538	0.852572	1.06161	0.799555	0.211183	1.76638	1.02014
liver_tumor_up_555	0	0.374818	0	0.44463	0.334149	0.894936	0.410447	0	0	1.13538	1.23029	1.56487	1.54194	1.05817	2.6005	1.97513
liver_tumor_up_556	0.947448	0.952254	0.432534	1.08509	1.09318	1.07486	0.925241	0.769498	0.996215	0	1.5038	1.83973	0.596838	2.34234	3.04886	2.03483
liver_tumor_up_557	0.198046	0.0537164	0	0.127426	0.0470261	0.690758	0.220224	0	0.325667	0.905854	1.53862	1.47031	2.15509	0.205623	2.20514	2.8846
liver_tumor_up_558	0	0	0	0.44463	0	0.675383	0.226136	0	0.311889	0	0	1.34457	2.34067	0	1.23105	2.52799
liver_tumor_up_559	0.188107	0.0992073	0	0	0	0.1999	0.209284	0.235667	0	1.97091	0.31508	1.37354	1.76956	0.358686	1.35072	1.10986
liver_tumor_up_560	0	0.0708517	0.232803	0	0.120554	0.271214	0.0787573	0	0.0758446	0.785612	1.83388	0.549736	0.284829	0.32184	1.4188	1.90619
liver_tumor_up_561	0	0	0.432534	0	0	0.675383	0.410447	0	1.59006	0.42402	1.89489	1.06161	1.23811	0	1.64032	1.97513
liver_tumor_up_562	0	0	0	0	0.0776551	0.463157	0	0	0	0.729872	1.97265	1.26418	0.845536	0	1.08993	1.85858
liver_tumor_up_563	0.371084	0.992567	0.935847	0.983116	0.825968	0.392307	1.36251	0.623478	2.45365	2.11588	1.94067	1.63763	2.38484	2.06785	2.41381	2.26284
liver_tumor_up_564	0.143373	0.209499	0.169663	0.390883	0.12713	0.284918	0.297736	0	1.5759	0.372324	0.378297	0.884386	1.75988	0.149012	1.61428	2.58563
liver_tumor_up_565	0	0.107671	0	0	0	0.216076	0.226136	0	0	0.99927	1.81051	0	1.70293	0.533809	1.12442	0
liver_tumor_up_566	0	0	0	0.246826	0	0.393658	0	0	0	0.42402	1.44211	1.18455	1.11216	0	1.12442	2.66039
liver_tumor_up_567	0.557575	0.560932	0.639376	0.572075	0.36297	0.426607	0.609549	0.277245	0.591866	1.43592	2.09484	0.714342	2.15796	1.27911	1.19161	2.89682
liver_tumor_up_568	0.0581159	0.263551	0	0	0	0.227862	0.238408	0.142949	2.10614	0	0.305234	0.589205	1.42067	0.31789	2.07734	0.880185
liver_tumor_up_569	0.39137	0.482864	0.765036	0.466528	0.543541	0.363936	0.479808	0	2.08336	1.35671	1.21417	1.35276	2.22956	1.69051	1.89824	1.05883
liver_tumor_up_570	0.217883	0.0936201	0.161434	0.352737	0.0821602	0	0.103937	0	0.987752	0.250713	1.16543	0.799488	1.29278	0.0966716	1.80565	2.22246
liver_tumor_up_571	0.62468	0.421788	0.713287	0.358166	0.476474	0.315593	0.77525	0.368557	1.83345	0.884505	0.34646	0.771822	1.62567	0.734891	2.00082	1.48404
liver_tumor_up_572	0.0308228	0.0611874	0.036858	0.299825	0.104456	0.512447	0.131765	0	1.62195	0.461358	1.66671	1.061	1.40082	0.12267	1.83854	1.64553
liver_tumor_up_573	0	0	0.126888	0	0	0.216076	0	0	0.90179	0.33366	1.91492	0.843167	1.23811	0.973038	1.12442	2.1445
liver_tumor_up_574	0	0.204868	0	0.246826	0	0.393658	0	0.457007	0.218333	2.12743	0.126251	1.48248	0.342301	1.20937	1.3274	0.63488
liver_tumor_up_575	0	0	0.239473	0	0.334149	0	0	0	0	0	0.96119	0.921404	2.01902	0.385451	1.12442	2.45458
liver_tumor_up_576	0	0	0	0.183494	0	0.297914	0.167674	0.189294	0.300905	1.29731	1.54305	1.45046	0.706951	0.410448	1.09651	1.63839
liver_tumor_up_577	0	0.133391	0	0	0	0	0	0	1.14548	0	0	0	1.46565	0	1.63525	1.17132
liver_tumor_up_578	0.372375	0.107671	0.126888	0.131009	0.466953	0	0.226136	0.254387	3.07916	0.720852	0.126251	0.320781	0.968023	0.777347	0	2.28929
liver_tumor_up_579	0	0	0	0	0.784017	0	0	0	2.58022	0	0	0	0.596838	0	1.3274	1.84384
liver_tumor_up_580	0.324309	0.415274	0.568598	0.147097	0	0.435739	0	0.28362	0	0.139292	0.475837	0.997916	2.15461	0.236016	2.17964	2.25479
liver_tumor_up_581	0.217439	0.0981006	0.115705	0.263461	0.202803	0.453659	0.0559238	0.233205	1.76464	0.214633	1.52591	0.807841	1.84374	0.101291	1.67121	2.48116
liver_tumor_up_582	0	0.385539	0.639593	0.298275	0.283934	0.0951333	0.717832	0.541848	1.91774	1.51534	1.23839	1.11004	1.71567	1.20452	1.55325	1.90027
liver_tumor_up_583	0.165304	0.0867125	0	0.201367	0	0.175791	0	0	0	0.190947	1.6857	0.140352	1.62247	0	1.5235	1.72151
liver_tumor_up_584	0.385246	0.146601	0	0.177656	0	0.695637	0	0.338128	2.17413	0.650671	0.317579	0.233206	0.449113	0.682967	0	2.19787
liver_tumor_up_585	0.0382003	0	0	0.176719	0	0.154037	0.23333	0	1.06309	0.276906	1.26838	0.541224	1.04095	0.396797	1.41324	1.84964
liver_tumor_up_586	0.340372	0.394041	0.16284	0.376685	0	0.332258	0.153448	0	2.15813	0.0827678	0.782694	0.554791	1.18408	0.379159	1.45463	2.53307
liver_tumor_up_587	0.203421	0.107671	0.516677	0.609695	0.180967	0.544409	0.925241	0.254387	1.7921	0.42402	1.99125	1.52452	0.799555	1.69885	1.12442	1.84384
liver_tumor_up_588	0.128391	0	0.284155	0	0	0.256927	0	0.301457	2.46955	0.148723	0.282833	0	0	0.25122	0	2.07957
liver_tumor_up_589	0	0	0	0	0	0.330878	0	0	0.180967	0.61987	2.43303	0.268104	0	0	1.33928	1.35684
liver_tumor_up_590	0	0	0.239473	0	0	0.393658	0	0	0	2.0283	0.238335	1.29402	0.799555	0	0	1.84384
liver_tumor_up_591	0.481971	0.428513	0.353777	0.791932	0.38306	0.665708	0.335066	0.204729	1.93623	1.69608	0.989053	1.02237	0.751654	1.5451	1.94264	1.8272
liver_tumor_up_592	0.458794	0.257253	0.341689	0.543759	0.413391	0.545913	0.627597	0.317557	1.93579	0.519632	1.02756	1.18704	2.20562	0.747864	1.69923	3.01809
liver_tumor_up_593	0.238021	0.0441524	0.194651	0.105411	0.146301	0.391286	0.0960004	0.108876	0.292009	1.7063	2.18699	1.42402	1.20903	0.171211	0.80557	0.162177
liver_tumor_up_594	0	0.18457	0	0.117601	0	0.62065	0	0	1.8279	0.462798	1.02946	0.779385	1.31622	0.190317	1.48095	2.18673
liver_tumor_up_595	0.203421	0.204868	0	0.246826	0.334149	0.894936	0.410447	0	0.54928	1.79457	0.96119	1.56487	0	1.65489	1.76638	2.09117
liver_tumor_up_596	0	0	0	0	0	0	0	0	0.996215	0.42402	1.23029	0	1.70293	0	0.869455	1.51451
liver_tumor_up_597	0.372375	0.374818	0	0	0	0.675383	0.700611	0	2.05822	0.949445	1.23029	1.18455	2.30059	1.34069	2.07041	2.28929
liver_tumor_up_598	0	0.0813327	0	0.189515	0	0	0	0	0	0.524028	0.589113	0.447108	1.14092	0.422503	1.47166	2.11271
liver_tumor_up_599	0.602407	0.398781	0.382889	0.216193	0.414121	0.347734	0	0.692579	2.05876	1.15135	2.24797	0.997576	2.25477	1.57927	2.17068	2.11173
liver_tumor_up_600	0.0833848	0.084014	0.0753181	0.0396717	0.125594	0.316201	0.093321	0.2462	1.65715	0.163922	0.530796	0.998068	0.814822	0.434278	0.726704	2.21033
liver_tumor_up_601	0.133462	0.134444	0.158074	0.163128	0	0	0	0.312378	1.40821	0.154537	0.412782	0.890447	1.27632	1.38039	1.68359	2.04577
liver_tumor_up_602	0.203421	0	0	0	0	0	0	0	0	0	2.07913	0	0.968023	0	1.87831	1.29757
liver_tumor_up_603	0.281101	0	0	0.338481	0	0.713507	0	0.606272	0.87727	0	1.31122	0.736378	2.00962	0	1.9432	2.71042
liver_tumor_up_604	0.186289	0.345547	0.313652	0.119613	0.642034	0.629009	0	0.422569	1.94306	0.891208	0.798177	1.06062	2.0844	0.617214	2.60841	1.61438
liver_tumor_up_605	0.279931	0.595507	0.327478	0.182693	0.250035	0.296683	0.309952	0.34699	2.05584	1.06144	1.6562	0.733887	1.50565	0.987148	1.69825	1.26406
liver_tumor_up_606	0	0	0	0.246826	0	0.216076	0	0.254387	1.77156	1.60154	1.10476	0.563271	2.09718	0	1.3274	1.97513
liver_tumor_up_607	0	0	0.161541	0.309538	0.228787	0.485589	0	0	1.56745	0.521381	0.529181	0.219181	1.1365	0.265985	1.98577	1.35403
liver_tumor_up_608	0	0	0.432534	0.246826	0	0	0	0	0	0	0.238335	1.06161	0.968023	0	1.49605	3.02089
liver_tumor_up_609	0	0	0.239473	0.751334	0.784017	0.894936	0	0	0.218333	0.720852	0.96119	1.39268	2.12194	0.879972	1.49605	2.19513
liver_tumor_up_610	0	0	0	0.609695	0	0	0	0	1.23548	0.720852	0	0	1.11216	0.662974	1.97897	1.69267
liver_tumor_up_611	0.145223	0.0758153	0	0.17728	0	0.154531	0	0	1.80363	0.0875262	0.557253	0.650826	1.41363	0	1.07159	0.653164
liver_tumor_up_612	0	0.107671	0.126888	0.246826	0	0.393658	0.226136	0.457007	0.115114	0.42402	1.3418	1.18455	0	1.34069	0.869455	1.60755
liver_tumor_up_613	0.106874	0	0	0	0	0.216076	0	0.254387	0.311889	0.33366	1.30599	0.921404	2.09718	0.211183	1.41528	1.77111
liver_tumor_up_614	0.112662	0.1135	0.0690769	0.138017	0.146092	0.120007	0.384913	0.0737753	0.935251	0.589234	0.743185	1.37346	2.26501	0	2.03913	1.81754
liver_tumor_up_615	0.106874	0.204868	0.126888	0.44463	0.180967	0.216076	0	0	0	0.783083	1.99125	0.843167	1.34996	0	1.87831	1.02014
liver_tumor_up_616	0.203421	0	0.239473	0	0	0.393658	0	0	0	0.234318	1.66887	0.563271	0.799555	0	0	2.59638
liver_tumor_up_617	0.247953	0	0	0	0	0	0	0	0	1.03373	0.407848	0.386467	1.0232	0.257206	1.49444	1.32587
liver_tumor_up_618	0.106874	0	0	0	0	0.675383	0	0	0.973431	0.124006	2.08751	2.15856	0.185726	0.111156	0	0
liver_tumor_up_619	0.277333	0.149334	0	0.26042	0.131489	0.293951	0.165302	0	0.668166	0.171468	1.375	1.22707	1.43047	0.405268	1.30813	2.55998
liver_tumor_up_620	0.4128	0.415457	0.530939	0.434121	0.325841	0.271727	0.504977	0.171841	1.61487	0.520943	1.07027	1.37055	2.57665	0.376091	1.81756	1.42476
liver_tumor_up_621	0	0	0	0	0	0.750922	0	0.370144	0	0.185782	0.810291	1.20579	1.49776	1.53389	1.55809	1.3198
liver_tumor_up_622	0.203421	0.520037	0.239473	0	0.58417	0.894936	0	0.769498	1.36814	2.0283	1.66887	1.48248	2.45211	1.82019	1.3274	0.63488
liver_tumor_up_623	0	0	0.239473	0	0	0.393658	0	0	0	0.841666	0.730702	0.563271	1.34996	0.385451	0	2.52799
liver_tumor_up_624	0	0	0	0	0	1.07486	0	0	0	0.234318	0	1.77777	1.84156	0	1.64032	0
liver_tumor_up_625	0.165102	0	0	0	0	0	0	0	1.69851	0.350821	0	0.918205	1.08143	0	0.439096	1.65518
liver_tumor_up_626	0	0	0	0	0	0.216076	0	0.254387	0	0.234318	1.47343	1.64098	1.45055	0.385451	1.64032	0
liver_tumor_up_627	0	0	0	0	0	0.393658	0	0	0.218333	0	0	1.18455	1.87341	0	0.869455	2.33324
liver_tumor_up_628	0.333115	0.214345	0.173666	0	0.245372	0.156203	0	0.594519	1.24701	2.15039	0.448484	0	0	0.152564	0	0.658751
liver_tumor_up_629	0.275346	0.0768407	0	0.17956	0	0	0	0	0.707335	0.0887031	2.20124	0.657525	1.8639	0	1.16014	2.09985
liver_tumor_up_630	0.17567	0.0379807	0.169132	0.091057	0	0.45421	0	0.180051	1.90703	0.371265	0.345296	0.326682	1.0321	0.392325	0.463601	2.21411
liver_tumor_up_631	0.372375	0	0	0.131009	0	0.544409	0	0	0	0.949445	2.26304	1.60365	2.01902	0.777347	0.712562	1.51451
liver_tumor_up_632	0.298586	0	0	0.195489	0	0.316288	0	0	0	0.476795	3.01077	0.899499	0.488328	0.545437	1.14333	0.521115
liver_tumor_up_633	0.106874	0.204868	0.516677	0.131009	0	0.216076	0.226136	0	1.48524	0.583409	1.65611	1.34457	1.87341	0.973038	1.23105	1.51451
liver_tumor_up_634	0.344809	0.0987044	0.116411	0.227513	0.0866487	0.198936	0.109552	0.234549	1.68595	1.39675	1.49718	1.36955	1.71613	0.35708	1.34677	2.01142
liver_tumor_up_635	0.752515	0.833273	0.961416	0.812501	0.525237	0.985808	0.633234	0.831618	2.70133	2.04967	1.8388	1.83554	2.68837	1.17022	2.3975	1.29395
liver_tumor_up_636	0.142467	0	0.087851	0.250777	0.126319	0.283234	0	0.179492	2.36915	0.238091	0.311404	0.571036	1.02991	0.27702	0.972975	2.06962
liver_tumor_up_637	0	0.133261	0	0	0.22214	0.140823	0	0	2.3644	0	0	0.212785	0.227864	0	0	2.20406
liver_tumor_up_638	0	0	0	0.131009	0.180967	0	0	0	0.476237	0.841666	0.339113	1.06161	1.80866	0.385451	1.41528	1.16845
liver_tumor_up_639	0.201296	0.20273	0.125512	0.604417	0.330868	0.669705	0	0.620033	1.29557	1.03922	2.06899	0.752137	1.4883	0.657368	1.75677	2.48133
liver_tumor_up_640	0.118835	0.0415183	0.0492184	0.189622	0.0713664	0.165417	0.0904096	0.102574	0.464631	0.608101	0.995522	0.819471	1.18882	0.300649	1.0776	2.53164
liver_tumor_up_641	0.203421	0.520037	0	0.246826	0	0	0	0	1.59006	0	0.238335	1.39268	2.48665	0.662974	0.869455	1.29757
liver_tumor_up_642	0	0.0697642	0	0	0.118748	0.14263	0.149522	0.168994	0	0.289419	1.86778	0.215421	1.47538	0.139286	0.932636	0.879254
liver_tumor_up_643	0.106874	0.107671	0	0.246826	0	0.393658	0	0	0	0	1.83228	0.563271	1.77465	0.533809	0	2.41575
liver_tumor_up_644	0	0	0	0	0	0	0	0	1.33658	0.33366	0.126251	0.173199	1.45055	0	0.297436	1.16845
liver_tumor_up_645	0.291462	0.107671	0.239473	0	0	0.216076	0	0	0	0.583409	2.12837	1.29402	0.596838	0	1.82391	1.77111
liver_tumor_up_646	0.194537	0.0600029	0.0710115	0.14175	0.05255	0.283681	0.188176	0	2.03727	0.453959	1.27033	0.912908	1.06034	0.120365	1.34195	1.82224
liver_tumor_up_647	0.367121	0.175296	0	0.146072	0.442912	0.856556	0	0	0.128463	0.138318	1.65509	1.50537	1.98872	1.25559	1.86393	1.94282
liver_tumor_up_648	0.625426	0.629077	0.577607	0.731639	0.323607	0.657089	0.549932	0	0.972654	2.01285	0.575262	1.41002	0.865376	0.644918	1.61011	2.42025
liver_tumor_up_649	0.203421	0.204868	0	0	0	0.393658	0	0	0.218333	0.42402	1.05916	0.758285	0.968023	0	0	2.97669
liver_tumor_up_650	1.17034	1.12557	1.41459	1.46335	1.19943	1.93611	1.27172	1.13847	2.74575	2.71726	1.81485	2.20979	3.07976	1.98443	2.98519	3.13727
liver_tumor_up_651	0.228211	0.327541	0.228115	0.235159	0.372152	0.600078	0.392434	0.198398	1.15436	0.336522	2.22544	1.10049	1.46423	1.17146	1.54201	1.92838
liver_tumor_up_652	0	0	0	0.122764	0	0	0	0	1.25406	0.116177	1.05901	0.804327	0.668965	0.19837	1.7662	0.346243
liver_tumor_up_653	0.372375	0	0	0	0	0	0	0	0	0.42402	1.14838	0.921404	1.23811	0	1.76638	1.69267
liver_tumor_up_654	0.276138	0.0621352	0	0.146582	0.201905	0.342198	0	0.151302	0	1.58337	1.53524	1.45995	1.7832	1.49235	0.941069	1.98113
liver_tumor_up_655	0.111639	0.11247	0.132487	0.706073	0.0988145	0	0	0.723492	0.227533	0.604023	1.44477	1.53971	0.101522	0.553112	2.25382	2.26066
liver_tumor_up_656	0.531637	0.386276	0.317779	0.254857	0.522139	0	0.300698	0.336805	1.75905	1.55639	0.608226	1.08544	2.06848	0.594812	1.79649	2.82955
liver_tumor_up_657	0.516867	0.204868	0	0.246826	0.334149	0.393658	0	0	0	1.79457	0.430658	0.921404	1.70293	0	0.526387	1.84384
liver_tumor_up_658	0.0732887	0.0738445	0	0.17289	0.125519	0.28157	0	0	0.600197	0.304552	0.166733	0.821912	1.5795	0	1.77565	2.4899
liver_tumor_up_659	0	0	0	0	0	0.216076	0	0	0	2.01078	0	1.18455	1.04269	0	0.297436	0
liver_tumor_up_660	0.298133	0.12131	0.233588	0.736672	0.25415	0.436502	0.454738	0.38491	1.43115	0.414452	2.23338	0.86676	1.32934	0.762346	1.63989	2.33624
liver_tumor_up_661	0.349076	0.206738	0.375363	0.47791	0.470715	0.450105	0.157749	0	1.06111	0.612258	1.88297	1.2107	1.64708	0.949116	2.0496	2.09998
liver_tumor_up_662	0.431765	0.352966	0.499357	0.231586	0.191478	0.495598	0.431708	0.480152	1.9323	0.753113	1.08802	1.05112	2.46824	1.07795	2.34153	2.18616
liver_tumor_up_663	0	0	0	0.188874	0.258215	0.30617	0.319799	0	0.545086	0.462615	0.182199	1.26062	0.79409	0	2.46841	1.93537
liver_tumor_up_664	0.445234	0.663777	0.558161	0.805305	0.198194	0.846974	0.531191	1.17574	2.62026	0.773369	2.15845	0.901245	1.74673	1.03629	1.13308	2.46629
liver_tumor_up_665	0	0.171323	0.200811	0	0.28224	0.950093	0	0	0.182779	0.501425	2.19315	1.78736	1.85127	0	1.90126	1.68143
liver_tumor_up_666	0.372375	0.204868	0.165841	0.0892179	0.334149	0.27884	0.156289	0.326586	2.17567	0.0843553	1.9851	0.488789	0.127567	1.25509	1.87831	1.02014
liver_tumor_up_667	0	0	0	0	0	0	0	0	1.68492	0	0	0	0.799555	0	0	2.45458
liver_tumor_up_668	0	0.204868	0.432534	0	0	0	0.410447	0	1.72918	0	1.05916	1.06161	1.45055	0	1.64032	1.51451
liver_tumor_up_669	0.65702	0.831376	0.826694	0.919361	0.756676	1.04162	0.75395	0.550498	2.15784	1.30202	2.42625	1.83605	2.45129	1.72604	2.32414	1.93145
liver_tumor_up_670	0.203421	0	0	0	0	0.393658	0	0	0	0	1.23029	0.758285	1.62567	0.385451	0	2.19513
liver_tumor_up_671	0	0.204868	0	0	0	0.675383	0.410447	0	0	0.42402	3.04051	1.39268	1.11216	0	0.869455	0
liver_tumor_up_672	0.516867	0	0.239473	0.44463	0.334149	0	0	0	1.63861	0.234318	0.430658	0.320781	1.84156	1.56071	1.97897	1.69267
liver_tumor_up_673	0.267144	0.804041	0.438869	0.451106	0.430857	0	0.866179	0.580222	0	1.30515	1.45584	1.40619	2.07017	1.50655	2.24751	1.38866
liver_tumor_up_674	0.0887751	0.283281	0.245588	0.253107	0.151237	0.402988	0.0993224	0	1.61273	0.709158	0.475707	0.736914	1.34953	0.517217	1.54892	1.8956
liver_tumor_up_675	0	0	0.270344	0.278521	0	0	0.255498	0.28692	0	0.264609	1.2877	0.734633	1.73744	0.592925	0.334615	2.78873
liver_tumor_up_676	0.692869	0.542036	0.787897	0.426289	0.22403	0.798069	0.496156	0	2.01305	0.607365	0.929422	0.984169	2.75529	0.638126	2.55249	2.24272
liver_tumor_up_677	0.113514	0.114357	0	0.139047	0.191787	0.414818	0	0	1.14591	0.400418	0.620827	0.408012	1.3975	1.05759	1.58438	2.56877
liver_tumor_up_678	0.574487	0.922574	0.944335	0.543759	0.963607	0.808654	0.969669	0.40437	2.4188	0.883603	0.963401	1.25885	1.92882	1.65778	2.15159	1.48902
liver_tumor_up_679	0.291462	0	0.340655	0.246826	0.334149	0.393658	0	0.457007	1.304	0.42402	0.339113	1.56487	0.887332	0.211183	1.82391	1.84384
liver_tumor_up_680	0.212224	0.348541	0.132596	0.257278	0.271443	0.564374	0.235811	0.141319	1.75696	0.394928	1.04148	1.42815	1.91326	0.400698	1.74389	1.59937
liver_tumor_up_681	0	0	0	0.098657	0.137102	0	0	0	1.74824	0.330152	1.09647	0.398954	0.562979	0	0.41422	2.1841
liver_tumor_up_682	1.05646	0.665505	1.01818	0.846077	0.664117	1.19167	1.03279	0	0.953381	0.579023	2.32953	1.42201	1.53413	1.4044	2.59129	0.947955
liver_tumor_up_683	0	0.206528	0	0	0	0.150349	0	0.329081	1.35383	0	0.644566	0.226655	0.80448	0.582676	1.27062	1.69996
liver_tumor_up_684	0	0.233369	0	0.280393	0.206474	0.607872	0	0	0	1.36096	1.53813	0.837979	1.87865	0.596366	1.75882	1.67842
liver_tumor_up_685	0.203421	0	0.239473	0	0	0	0	0.457007	0.218333	0	0.238335	0	3.18909	0	0	0
liver_tumor_up_686	0.729591	0.464083	0.461006	0.473726	0.619914	0.982313	0.1986	0.406527	1.63306	1.17216	1.25417	1.97707	1.81228	0.4767	2.22437	2.90555
liver_tumor_up_687	0.291462	0.520037	0.126888	0.246826	0	0.544409	0	0.625409	1.72918	0.99927	0.793493	1.34457	1.34996	0.211183	1.70534	1.60755
liver_tumor_up_688	0.0552224	0.357092	0.389804	0	0	0.310585	0.412704	0.136109	2.03238	0.426337	1.50901	0.998181	1.86326	0.536581	0.160727	2.27257
liver_tumor_up_689	0.190362	0.424184	0.118452	0.178286	0.244191	0.106248	0.302908	0	1.07426	1.3725	0.916684	0.982019	1.54741	1.28724	1.22815	1.45795
liver_tumor_up_690	0.0725032	0	0	0	0	0	0	0	0	0	2.35227	0.758285	1.5124	0.385451	1.59451	0.907448
liver_tumor_up_691	0.305606	0.610094	0.251399	0.553496	0.350025	0.567785	0	0	0.882782	1.64554	1.51594	1.16231	0.621844	0.221851	1.27016	1.55752
liver_tumor_up_692	0.2869	0	0	0	0.177982	0	0	0	0	1.41379	1.45946	1.22791	0.337068	0	0.518992	1.50036
liver_tumor_up_693	0	0.204868	0.126888	0.131009	0.180967	0.544409	0.226136	0	1.45722	1.36213	0	1.43859	1.17712	1.60891	1.87831	1.16845
liver_tumor_up_694	0.156312	0.485661	0.47549	0.350611	0.0945715	0.393658	0.322532	0.135261	0.218333	0.86972	1.95381	1.76166	1.47419	1.67711	1.73632	1.91164
liver_tumor_up_695	0.197273	0.257009	0.0835962	0.0863718	0.12031	0.144484	0	0	0.146048	0	1.78226	0.99554	0.123571	1.31579	1.81395	1.27307
liver_tumor_up_696	0	0	0.482939	0	0	0.244284	0	0	1.29727	0.264609	1.54865	1.49763	1.0554	0.238826	1.21918	2.65504
liver_tumor_up_697	0.636832	0.26172	0.427903	0.652799	0	0.275633	0.288089	0	0.674558	1.12641	0.303155	1.09546	2.44001	0.269563	0.375551	2.07957
liver_tumor_up_698	0.431578	1.34246	0.986946	0.661478	0.321841	1.19637	0.898907	0.244667	0	1.32957	3.18015	2.47296	3.15529	1.17869	2.45166	2.20406
liver_tumor_up_699	0.275911	0	0	0.179946	0	0	0	0	2.51292	0.170542	1.39439	0.236132	0.765381	0.689913	0	1.2522
liver_tumor_up_700	0.203421	0.204868	0	0.875379	0.334149	1.07486	0.925241	0	0.397435	0.720852	0.730702	1.56487	1.77465	1.96201	1.49605	2.19513
liver_tumor_up_701	0	0	0.222342	0	0	0	0	0	0	0	1.86388	1.33087	0	0.832174	1.06906	2.0187
liver_tumor_up_702	0.156918	0	0.0657201	0.247741	0.094949	0.114313	0.119918	0.13579	1.93756	0.124494	0.239222	0.388477	0.540759	0	1.23401	2.27031
liver_tumor_up_703	0	0	0.151284	0	0	0	0	0	1.11906	0.390793	0.150535	0.862786	1.34377	0	0	2.70254
liver_tumor_up_704	0.947448	0.520037	0.432534	0	0	0.675383	0	0	2.48324	2.37674	1.61681	1.71171	2.16968	1.20937	1.97897	0.63488
liver_tumor_up_705	0.525905	0.813319	0.509223	0.70829	0.396634	0.464924	0.271053	0.725746	0.640888	2.30971	1.66637	0.208661	1.01267	1.42879	1.73614	2.1537
liver_tumor_up_706	0.203421	0	0	0	0	0	0.410447	0	0	0.234318	2.17531	0.921404	0	1.05817	1.3274	1.02014
liver_tumor_up_707	0.120173	0.121063	0	0.147097	0	0.241418	0	0.28362	0.129373	0.370446	1.23473	0.915709	1.4433	0.586999	2.17964	1.25556
liver_tumor_up_708	0.203421	0.204868	0	0.44463	0.334149	0.894936	0	0	0.397435	0.949445	1.37637	1.29402	1.96329	0.385451	1.41528	3.02089
liver_tumor_up_709	0.174791	0.0621919	0.206273	0.212712	0	0.342471	0	0	2.07813	0.535283	1.8127	0.892386	1.91949	0	1.48652	2.23902
liver_tumor_up_710	0.947448	0.646817	0.432534	0.609695	0.58417	0	0.410447	1.00724	2.79558	0.234318	0.730702	2.05511	0.799555	0	2.49196	2.93044
liver_tumor_up_711	0.168817	0.0599501	0.743319	0.426918	0.102388	0.717196	0.129189	0.273729	0.124524	0.252319	1.91363	1.76307	2.15796	0.877849	1.86557	2.49196
liver_tumor_up_712	0.0667776	0.189631	0	0	0	0.137735	0	0	0	0.280145	1.41846	0.769074	0.22307	0	2.18009	0.735187
liver_tumor_up_713	0.10744	0.108242	0.127553	0.318716	0	0.217161	0.0816303	0	1.73376	0.303084	1.16634	0.41018	1.02197	0.705385	1.05005	2.14942
liver_tumor_up_714	0.207043	0.34877	0.243662	0.41466	0.280399	0.400053	0.0984864	0.303401	2.37984	0.0524504	1.63249	1.07442	1.92092	0.765894	1.95665	2.27017
liver_tumor_up_715	0.178803	0.378729	0.461896	0.86577	0.453552	0.529317	0.257453	0.407332	0.574631	0.545622	2.50876	0.790066	1.87947	1.54187	2.31445	2.47681
liver_tumor_up_716	0	0	0	0	0	0	0	0.457007	0	0	0.238335	1.18455	0.968023	0	0	2.52799
liver_tumor_up_717	0.660428	0.664224	0.317779	0.573279	0	0.287771	0	0.789092	0.155862	0.548168	1.79559	0.836016	1.54073	0	1.22215	2.38027
liver_tumor_up_718	0	0	0	0	0	0	0	0	0	0.957696	0	0.929507	0.976368	0	0	2.65198
liver_tumor_up_719	0.291462	0.759318	0	0	0.334149	0	0	0.769498	0	2.30034	1.14838	0.993962	0.968023	0	0.712562	1.51451
liver_tumor_up_720	0.106874	0.107671	0.126888	0.350611	0.180967	0.216076	0.226136	0.254387	1.53902	0.234318	1.47343	0.921404	1.04269	0	1.82391	2.33324
liver_tumor_up_721	0	0	0.124357	0	0	0.211946	0	0	0	0.12153	0.233828	0.746949	0.874779	0.207138	2.35076	2.01622
liver_tumor_up_722	0.306769	0	0.195003	0.637163	0.610804	0.494561	0	0.142949	0.280363	0.610018	1.16722	1.19615	1.89162	0.117554	1.65377	2.97465
liver_tumor_up_723	0.203421	0.204868	0	0.44463	0	0.675383	0	0.457007	0.397435	0	0.430658	0.563271	2.75332	0	0.869455	2.93044
liver_tumor_up_724	0.20622	0.109225	0	0.132877	0	0	0	0	1.51072	0.337972	0.343483	0.766347	1.57551	0	1.5078	1.70502
liver_tumor_up_725	0	0.44443	0.25927	0.610943	0.433407	0.333442	0	0.147069	2.78587	0.409103	1.54331	0.710145	0	0.571911	1.39412	1.58519
liver_tumor_up_726	0.0672423	0.0677538	0.15431	0	0.115405	0.13866	0.272273	0	2.412	0.150851	0.222297	0.382837	0.562536	0	0.355727	1.86693
liver_tumor_up_727	0.125763	0.340181	0.149058	0.605165	0	0.889064	0.791146	0.295771	0.89589	0.272861	2.70201	1.52493	1.48042	0.608742	1.63231	0.719603
liver_tumor_up_728	0.203421	0	0	0.246826	0	0.393658	0	0	0	1.13538	1.05916	1.39268	0	0.385451	2.15419	1.51451
liver_tumor_up_729	0.243031	0	0	0	0	0.257848	0	0	0	0.497141	1.33232	0.960991	1.74553	0.252123	2.15222	1.85744
liver_tumor_up_730	0.190049	0.19141	0.0803665	0.297388	0.115742	0.139061	0.145793	0.164817	1.39093	0.342397	1.74825	0.876986	0.870735	0	2.11447	2.33457
liver_tumor_up_731	0.228211	0.0826141	0.0975731	0	0.262802	0.311483	0.325313	0	2.09393	0.182351	0.651024	0.76364	1.28881	0.636935	1.28765	2.20406
liver_tumor_up_732	0	0	0	0.44463	0	0.393658	0	0	0	0.234318	0	0.921404	0.968023	0	0.869455	2.97669
liver_tumor_up_733	0	0.860432	0.239473	0	0	0	0	0	0	0.720852	1.05916	0.758285	2.67208	0.385451	2.23148	0
liver_tumor_up_734	0.180799	0.262057	0.213253	0.115975	0.29902	0	0	0	0.194209	0.714817	1.76589	1.20168	0.164913	0.894432	1.66019	1.58824
liver_tumor_up_735	0.164165	0.113217	0.068901	0.258672	0.272905	0	0	0.14213	2.44102	0.13034	1.22738	0.640443	1.04003	0	0.648771	1.45229
liver_tumor_up_736	0.150396	0	0.177863	0	0	0	0	0	2.71093	0.173921	0.176992	0.240661	0	0.516802	0	1.57441
liver_tumor_up_737	0.272005	0	0	0.17728	0	0.288348	0	0	0.989743	0.311802	0.750852	0.716933	1.0918	0.501777	1.75786	1.54467
liver_tumor_up_738	0	0.0517987	0.119149	0.123034	0.0887167	0.372381	0	0	0.182063	0.441906	1.17373	1.13861	1.57231	0.570835	1.68156	1.94781
liver_tumor_up_739	0.755156	0.646817	0.432534	0.609695	1.09318	0.894936	0.700611	0.457007	2.56157	1.21681	1.30599	1.56487	2.45211	0.879972	2.74399	2.72055
liver_tumor_up_740	0.537013	0	0.157459	0.302241	0.223186	0.795756	0.494511	0.739741	0.268167	0.510223	1.16474	1.35076	1.72823	0.909051	1.68016	2.35151
liver_tumor_up_741	0.293585	0.453102	0.127889	0.353093	0.336533	0.795756	0.413272	0.256272	1.896	1.05217	1.77243	1.35076	2.32838	0.537279	2.47053	2.29682
liver_tumor_up_742	0	0	0	0	0	0	0	0	0	0	1.81051	1.29402	0	0	0	0
liver_tumor_up_743	0.359958	0.0837302	0.271405	0.27961	0.141848	0.55457	0	0	0	1.10807	1.65606	1.39892	1.86991	1.03192	1.43353	1.55752
liver_tumor_up_744	0	0.0966743	0	0.117766	0	0.195035	0	0.416912	1.58248	0.211682	1.15142	0.988951	0.310751	0	0.934697	2.75034
liver_tumor_up_745	0.125763	0.239123	0.278752	0	0.386206	0.25198	0.471853	0	1.36073	0.740991	0.891562	1.10595	2.08344	1.17402	1.78151	1.99084
liver_tumor_up_746	0.459851	0.158392	0.278359	0.191716	0.442242	0.452484	0	0.723703	2.05603	0.861512	1.80004	1.54997	1.39554	0	1.74164	1.72101
liver_tumor_up_747	0.372375	0	0	0.609695	0.9505	0.894936	0	0	1.08249	1.21681	1.44211	1.39268	1.77465	1.34069	1.49605	2.37535
liver_tumor_up_748	0.158143	0.71103	0.186897	0.615457	0	0.312161	0.326016	0	1.37753	1.33699	0.342747	1.10217	0.806499	1.34999	0.422769	1.10544
liver_tumor_up_749	0.0920057	0.092697	0.028488	0.165002	0.323065	0.229203	0.0527821	0	1.17591	0.686626	1.44645	0.829663	1.30909	0.301273	1.51548	2.13795
liver_tumor_up_750	0.235113	0.23676	0	0.104039	0.144434	0.173051	0.181285	0.204487	2.34762	0.346174	0.552641	0.25947	1.12435	0	1.34781	1.76855
liver_tumor_up_751	0.189161	0.0997883	0	0.121519	0.168152	0	0	0.236958	1.36814	0	0.221888	0.627423	1.52158	0	1.70048	2.30302
liver_tumor_up_752	0	0	0	0	0.180967	0	0	0	0.115114	0.234318	1.71834	1.06161	1.04269	0.533809	1.12442	1.87831
liver_tumor_up_753	0.24841	0.0552842	0.126888	0.300065	0.0945715	0.216076	0.119447	0.135261	0.266205	1.9279	0.238335	1.21306	1.87341	0.462379	1.12442	1.29757
liver_tumor_up_754	0	0	0	0	0	0.393658	0	0	0	0	0.591891	1.39268	0.342301	0.385451	2.15419	2.19513
liver_tumor_up_755	0.397468	0	0	0.183897	0.452499	0.714732	0.311872	0	0	1.12966	2.38862	0.597864	1.44409	0.292029	2.35069	1.57631
liver_tumor_up_756	0.352467	0.54276	0.737964	0.846386	0.707561	0.67962	0.25658	1.17986	2.22595	0.687743	1.58474	1.10405	1.96247	1.39856	1.3597	2.33485
liver_tumor_up_757	0.299585	0.0843519	0.0996102	0.102891	0	0.444813	0	0.370544	1.02769	0.845331	0.856266	1.01408	1.69087	0.547064	0.959004	1.22464
liver_tumor_up_758	0.457129	0.150356	0.0743973	0.494265	0.373629	0.129005	0.135282	0.285733	1.88808	0.319798	1.17182	0.732154	1.47679	0.662512	1.4729	2.28844
liver_tumor_up_759	0.439635	0.276109	0.249843	0.0933874	0	0.155865	0.30372	0.184458	2.58022	0	0.613523	0.334125	0.45164	0	0.395064	0.270079
liver_tumor_up_760	1.46062	1.35582	1.20747	1.20386	0.842646	1.27334	1.39747	1.13919	2.83932	1.33933	2.40222	1.8195	2.47527	2.29609	2.56561	2.40246
liver_tumor_up_761	0	0.204868	0.432534	0	0.334149	0.393658	0.410447	0	2.22959	1.74969	1.14838	0.758285	1.45055	1.45674	0.526387	0
liver_tumor_up_762	1.39516	0.732285	0.998213	1.35605	1.16264	1.06788	0.790785	0.377464	1.40861	2.47388	1.53074	1.75612	2.87927	1.17357	1.45637	1.88943
liver_tumor_up_763	0.755156	0.646817	0.594286	1.25835	0.58417	1.67551	0.410447	0.769498	0.397435	0.720852	2.00945	2.70762	1.23811	0.385451	3.14285	0.63488
liver_tumor_up_764	0.203421	0.759318	0.432534	0.875379	0.784017	0.393658	0	0	0	2.21762	1.76549	1.77777	2.92057	1.65489	3.22875	2.93044
liver_tumor_up_765	0.372375	0.759318	1.3099	0.44463	0.9505	0.894936	1.26341	0	1.36814	2.37674	0.238335	1.56487	1.45055	2.2476	2.74399	3.34958
liver_tumor_up_766	0.275911	0.148519	0	0.332396	0	0.292456	0	0	0	0	0.844459	1.75685	1.10266	0	1.08234	1.93626
liver_tumor_up_767	0.201597	0.10666	0	0.244658	0.331332	0.46814	0	0	1.58214	0.232247	1.2804	0.837511	1.48957	0.529705	1.22401	1.1616
liver_tumor_up_768	0.646727	0.503558	0.484408	0.96013	0.521983	0.747199	0.629497	0.981317	0.532098	0.565433	1.48373	1.50061	2.34195	1.67386	2.59277	2.7277
liver_tumor_up_769	1.51402	0.892872	1.48896	1.49772	0.185685	1.78073	1.51884	1.00117	1.45966	1.33669	3.30851	1.87016	2.87228	2.04359	2.89604	3.62934
liver_tumor_up_770	0	0.0881706	0	0	0	0	0	0	0.0943275	0.674683	1.34464	0.267468	1.42169	0	0.877274	2.58199
liver_tumor_up_771	0.203421	0	0.239473	0	0	0	0	0	0	0	0.238335	0.563271	0.968023	0.385451	0.526387	2.97669
liver_tumor_up_772	0	0	0	0	0	0	0	0	0.218333	0.42402	0.96119	0	1.62567	0	1.12442	2.28929
liver_tumor_up_773	0.203421	0.860432	0.239473	0.44463	0.58417	0.393658	1.10855	0	0	1.8787	1.66887	1.06161	2.45211	1.45674	0	0
liver_tumor_up_774	0.0802439	0	0.0955051	0.098657	0	0.164382	0	0	0	0.398087	1.9851	0.784195	0.792736	0.626411	1.46689	1.97968
liver_tumor_up_775	0.190766	0.248764	0.0806862	0.0833692	0.220283	0.469532	0.273998	0	1.84125	0	1.36746	1.42822	1.48674	0	1.88617	1.73727
liver_tumor_up_776	0.203421	0.204868	0.594286	0.246826	0	0.675383	0.925241	0	0.218333	1.04673	0.730702	1.29402	2.12194	1.65489	2.15419	1.02014
liver_tumor_up_777	0	0	0	0.20761	0	0	0.189902	0	1.9216	0.196898	0.510091	0.144839	0.15547	0.177138	0.251145	2.51192
liver_tumor_up_778	0.166322	0.310974	0	0	0.276305	0.327104	0.341516	0	1.08425	0	0.358909	0.647165	1.62782	0	0	2.45702
liver_tumor_up_779	0.0850894	0.164689	0	0	0	0.173885	0	0	1.57744	0.0988993	0.192203	0.260669	0.894585	0	2.18717	1.33317
liver_tumor_up_780	0.245691	0.0678212	0.982168	0.159405	0	0	0.662585	0	0	1.6559	1.2264	1.36564	1.68814	1.20067	1.74121	0.739462
liver_tumor_up_781	0.0930501	0.0937489	0.300767	0.114238	0.788704	0.34858	0	0	0.863392	0	1.98546	1.5603	1.65532	0.185059	1.22256	1.78899
liver_tumor_up_782	0.207809	0.110107	0.244547	0.357652	0	0	0.418458	0.259738	0.117708	0.432242	1.24705	1.41048	2.01196	0.674486	1.24782	1.71198
liver_tumor_up_783	0.256291	0	0.161434	0.263987	0.294548	0.605904	0.363339	0.223204	1.90024	0.375629	1.56353	0.219039	0.424341	0.410448	1.64611	2.30214
liver_tumor_up_784	0.855917	1.37516	0.733481	1.17547	0	0.544409	0	0	1.1619	0.234318	3.31942	1.06161	1.96329	1.27718	2.62589	2.59638
liver_tumor_up_785	0.168396	0.0883993	0.28516	0.205067	0.149524	0	0	0	0.334149	0.101957	0.568621	0.268104	2.50823	0.323777	0.446771	1.67257
liver_tumor_up_786	0.516867	0.204868	0	0	0	0.393658	0	0	0.397435	0.234318	1.05916	0.921404	1.23811	0.385451	1.3274	2.37535
liver_tumor_up_787	0.640991	0.675895	0.498662	0.55575	0.489802	0.494906	0.339466	0.37941	2.49667	0.718576	1.65166	0.643786	2.4983	1.13863	1.68905	1.92946
liver_tumor_up_788	0.217883	0	0	0.183494	0.133408	0.297914	0	0	1.68427	0.322027	0.0924069	0.596784	0.550513	0.156289	1.74659	2.04107
liver_tumor_up_789	0.839025	1.15558	0.946311	0.922006	1.03529	1.16562	1.06487	1.41918	1.73523	2.09695	1.85242	1.62758	2.33614	1.70485	2.53962	2.08078
liver_tumor_up_790	0.423759	0.181856	0.333312	0.283248	0.528305	0.2485	0.259884	0.410913	0.451562	0.614791	2.04998	0.935389	1.95825	0.523272	1.89793	1.73472
liver_tumor_up_791	0.0766087	0.589152	0.390346	0.636193	0.35072	0.412619	0.889092	0.186042	2.05455	0.75062	1.7155	1.26305	0	1.20109	2.35482	2.14144
liver_tumor_up_792	0.100519	0	0.119412	0	0	0	0	0	1.88774	0.116691	0.118811	0.303481	0.849874	0	0.281226	1.9198
liver_tumor_up_793	0.989272	0.615879	0.924113	0.778969	0.791618	0.372624	0.537982	0.595218	2.18376	2.58281	1.39204	1.69105	2.3563	0.36478	2.7467	2.1118
liver_tumor_up_794	0.0548642	0	0	0.190594	0	0.675383	0	0	0	0.285222	1.77693	1.31962	2.12194	0	1.41528	1.41191
liver_tumor_up_795	0.56652	0.998964	0.649257	0.856815	0.638471	0.786236	0.788526	0.648869	2.20287	1.02392	1.36343	1.50239	2.42042	0.642014	2.56609	1.64756
liver_tumor_up_796	0	0	0.239473	0	0.334149	0	0	0	1.23548	0.234318	0.238335	0	0.342301	0	1.64032	1.84384
liver_tumor_up_797	0	0	0	0.246826	0.334149	0	0	0	0.397435	0.720852	0.238335	0.320781	0	1.34069	0.526387	2.7773
liver_tumor_up_798	0.291462	0	0	0	0	0.393658	0.700611	0	1.27033	0.42402	1.01137	0.758285	1.58468	0	1.3274	1.60755
liver_tumor_up_799	0.887804	0.955954	0.322878	1.2706	0.874222	0.858176	0.539284	1.11184	2.1269	2.01599	0.759491	1.80179	1.66993	1.29458	1.68473	0.810489
liver_tumor_up_800	0.413897	0.606895	0.286027	0.521889	0.485051	0.515619	0.30372	0.647914	1.19499	1.87077	1.16671	1.42881	2.10504	0.600024	2.36927	1.83596
liver_tumor_up_801	0.516867	0.646817	0.432534	0.751334	0.334149	1.22729	0	0.457007	2.44166	1.36213	0.730702	1.77777	2.30059	0.662974	2.6005	0
liver_tumor_up_802	0	0	0.126888	0.246826	0	0	0	0	0	0	0	0.173199	0	0	0.526387	3.04228
liver_tumor_up_803	0	0	0	0	0	0	0	0	0	0	1.89489	0.320781	0	0	1.49605	2.03483
liver_tumor_up_804	0.279118	0.328869	0.380768	0.391683	0.583749	0.674916	0.700132	0.153037	1.92432	1.46239	1.74477	1.39197	1.71272	1.26709	1.86226	1.56798
liver_tumor_up_805	0.0614408	0	0	0	0	0	0	0	1.89013	0	0.0728783	0.426042	0.6509	0	0	1.7018
liver_tumor_up_806	0	0	0	0	0	0	0	0	0	0	2.44202	0.921404	0	0.385451	1.76638	0
liver_tumor_up_807	0	0	0	0.246826	0	0	0	0	0	0	1.44211	0.563271	0.799555	1.20937	0.526387	2.09117
liver_tumor_up_808	0.203421	0.204868	0	0.246826	0.334149	0.393658	0	0	0	0.42402	0.852572	0.563271	2.0718	0	1.87831	1.69267
liver_tumor_up_809	0	0	0	0.120645	0	0.365952	0	0	0	0.30955	1.75914	0.62386	0.247197	0	1.38991	1.83739
liver_tumor_up_810	0.203421	0.204868	0	0	0	0	0	0	0	0.42402	1.89489	0.563271	1.11216	0	1.3274	1.69267
liver_tumor_up_811	0.154172	0.514027	1.02941	0.807006	0.775954	0.30487	0	1.27215	1.48741	0.576856	0.690313	0.874346	1.86083	0.298248	1.72407	2.7354
liver_tumor_up_812	0.203421	0	0	0.246826	0	0	0	0	0.218333	0	0.591891	0.758285	0	0	0	2.45458
liver_tumor_up_813	0.203421	0.204868	0	0.246826	0.58417	0.675383	0.410447	0	0.218333	1.04673	1.76549	1.18455	2.45211	1.56071	1.12442	2.19513
liver_tumor_up_814	0.106874	0.0730533	0	0	0	0.216076	0	0.0921751	0	0.822517	1.19017	0.563271	1.13428	0.211183	1.57079	1.66509
liver_tumor_up_815	0	0	0	0	0	0.393658	0.700611	0	0.54928	0.42402	0	1.29402	0	0.385451	1.97897	2.28929
liver_tumor_up_816	0.116748	0.362445	0.201144	0.268012	0.103367	0.584685	0.245755	0.276137	1.62635	0.309225	0.813503	1.0538	1.39252	0.121402	1.44283	2.2533
liver_tumor_up_817	0.372375	0	0	0.246826	0	0	0.410447	0.457007	0.90179	0.720852	0.591891	0.758285	1.77465	0.385451	1.97897	1.02014
liver_tumor_up_818	0	0.289066	0	0.187605	0	0	0	0	0	0	0.46696	0.749101	0.263035	0	0.412552	2.7331
liver_tumor_up_819	0.278194	0.919714	0.120656	0.335073	0.662775	0.376547	0.392741	0.600871	0.297822	2.41022	0.324006	1.30526	1.5829	0.748771	1.28834	2.1956
liver_tumor_up_820	1.33356	1.30673	1.15877	0.857416	0.996771	1.35014	0.861486	0.660675	2.38476	2.28415	2.22597	1.83995	3.34923	1.88288	3.16808	1.46866
liver_tumor_up_821	0.249793	0	0.412458	0.301694	0.404837	0	0	0	0.142766	0.509385	1.3552	0.783592	1.57914	0.464704	0.736837	2.23708
liver_tumor_up_822	0.203421	0	0	0.246826	0	0	0	0	0	1.29211	1.30599	0.758285	1.70293	0	0.526387	0
liver_tumor_up_823	0.203421	0	0	0	0	0.393658	0	0	1.81222	0.720852	1.5038	0.758285	0.596838	0.662974	0.526387	0
liver_tumor_up_824	0	0	0	0	0.334149	0	0	0	0	0.720852	0	0.320781	1.54194	0.662974	0.869455	2.28929
liver_tumor_up_825	0.643092	0.374818	0.733481	0.98572	0.784017	0.894936	0.700611	0	0	1.79457	0.96119	1.83973	1.77465	0.662974	2.37018	2.28929
liver_tumor_up_826	0.409662	0.227252	0.593168	0.716483	0.466022	0.733654	0.321844	0.500856	2.54025	0.636012	1.57394	1.1385	1.23634	0.423791	1.63831	1.20058
liver_tumor_up_827	0.0594958	0	0	0.14163	0.102388	0.232833	0	0	0.467966	0.358031	0.901253	1.01056	1.23554	0.120262	0.918727	2.36453
liver_tumor_up_828	0.769942	0.367507	0.328912	0.606875	0.502374	0.84975	0.311321	0.539264	2.38034	1.25205	1.60076	1.423	1.87141	1.76386	2.21824	2.53923
liver_tumor_up_829	0.0740103	0.0745714	0	0.091057	0	0.284074	0	0.180051	1.08267	0.33976	0.438176	0.827621	1.19193	0.336722	1.21169	2.14585
liver_tumor_up_830	0.231345	0.0838332	0.0990023	0.195033	0.142017	0.555116	0	0	0	0.0967239	2.00389	0.897977	0.973968	0.818074	1.22324	2.09956
liver_tumor_up_831	0	0.267396	0.311027	0	0.428495	0.501028	0.294258	0.329711	0.686612	0.537682	1.15602	0.928146	1.9138	0.668405	1.0537	1.85325
liver_tumor_up_832	0.203421	0	0	0	0.334149	0	0	0	0	0	1.37637	0	1.11216	0.662974	1.97897	1.29757
liver_tumor_up_833	0	0.133391	0	0	0.222349	0.473444	0	0.31013	0	0.912874	0.85497	1.28399	1.11496	0.258629	0.625741	2.23521
liver_tumor_up_834	0.14054	0.521393	0.644454	0.247558	0	0	0.614455	0.458234	1.48782	1.38693	1.68835	1.14751	1.70566	1.25748	1.38934	1.02228
liver_tumor_up_835	0.0823944	0	0.0980449	0.193233	0.140672	0.168605	0	0	0.0888292	0.670384	1.9668	0.622681	1.10532	0	1.54599	2.09061
liver_tumor_up_836	0.203421	0	0	0	0	0	0	0	0	0.42402	1.85359	0.320781	1.70293	0	1.87831	1.02014
liver_tumor_up_837	0.140103	0.0730533	0	0	0.424615	0.149107	0	0	2.33731	0.982936	0.430658	0.320781	0.669074	0.385451	0.207774	0.907448
liver_tumor_up_838	0.292096	0	0	0.489488	0.261063	0	0	0	1.0419	0.784443	0.339833	0.450265	0.652697	0	2.11537	1.73472
liver_tumor_up_839	0.52507	0.55717	0.570493	0.799443	0.713458	0.988676	0.574799	0.322108	0.84751	1.00506	2.73934	2.30399	2.00502	1.43216	2.38386	2.73105
liver_tumor_up_840	0.127422	0.242108	0	0	0.21431	0	0	0	0	0.49241	1.55371	0.953524	0.684901	0	0.981858	1.55593
liver_tumor_up_841	0.204656	0	0	0.172179	0.23608	0.280471	0	0.679073	0.151656	1.09649	2.0449	1.36584	1.07078	0.146531	1.26901	1.89523
liver_tumor_up_842	0	0	0	0.343372	0	0.534117	0	0	0.305332	0	2.20542	1.16748	0.786038	0	1.26262	2.0134
liver_tumor_up_843	0	0.204868	0	0	0	0	0	0	0	0	0.238335	2.19079	0.342301	0	2.23148	1.02014
liver_tumor_up_844	0	0.240962	0.195711	0.369723	0.147117	0.674729	1.10766	0	0	1.42656	2.56811	1.78936	1.92717	1.7723	0.440515	0.303245
liver_tumor_up_845	0.755156	0.204868	0	0	0	0.393658	0	0	0.218333	0.720852	0.852572	0.758285	2.94234	0	0	1.51451
liver_tumor_up_846	0.4691	0.14917	0.0467517	0	0.191067	0.293651	0.0859654	0.0975601	1.70269	0.350908	0.867346	0.694891	1.73926	0.510117	0.99904	0.663293
liver_tumor_up_847	0.372375	0.860432	0.239473	0.609695	0.334149	1.07486	0.410447	0.769498	2.32943	0.234318	2.55271	1.39268	1.77465	1.96201	1.76638	1.97513
liver_tumor_up_848	0.0900757	0.0907532	0.203847	0.110623	0	0	0	0.216775	1.67389	0.104653	0	0.666877	1.22015	0	1.67562	0.554491
liver_tumor_up_849	0.372375	0.204868	0.239473	0.44463	0.58417	0.675383	0	0	0	0.234318	0.96119	1.18455	0.799555	0	1.76638	3.14285
liver_tumor_up_850	0	0	0.133579	0	0.19025	0	0.237474	0	0.708525	0.529042	0.355186	0.587244	1.07851	0	0	2.54234
liver_tumor_up_851	0.205906	0	0.167904	0.387233	0.2375	0.596005	0	0.330344	0.767355	0.485159	1.60957	1.37086	1.63647	0.147452	1.85368	2.5637
liver_tumor_up_852	0.203421	0	0.733481	0.751334	0.334149	0	0	0.457007	0	0.841666	2.46516	0.758285	0.799555	0.385451	1.64032	2.09117
liver_tumor_up_853	0.238442	0.24011	0.102247	0.201125	0	0.324882	0.18392	0.525628	1.92059	0.768087	1.58	0.471201	2.31202	0.31789	1.32349	2.20995
liver_tumor_up_854	0.14712	0	0	0.331734	0.245881	0.291862	0	0	1.99373	0.170175	0.563238	0	0	0	0.396592	2.68832
liver_tumor_up_855	0.301942	0.212557	0.612782	0.362858	0.187841	0.22414	0.583866	0	0	1.57912	0.445132	0.94618	1.93913	1.37099	2.34005	1.94653
liver_tumor_up_856	0.271731	0.0757311	0	0	0	0	0.161781	0	0	1.1891	1.34556	0.944061	1.18168	0	1.14979	0.267619
liver_tumor_up_857	0.145223	0.146286	0.171823	0	0.242856	0.288348	0.301297	0	0.156195	0	2.48504	0.837324	2.15591	1.08349	1.35584	2.48984
liver_tumor_up_858	0	0	0	0	0	0	0.32116	0.359312	0	0.685743	0.589666	0.755637	1.23457	0.30081	1.12105	1.83964
liver_tumor_up_859	0.203421	0.204868	0	0	0	0	0	0	0	0	0.852572	0	1.62567	0	0	2.45458
liver_tumor_up_860	0.357937	0.433211	0.279622	0.288041	0.249859	0.490241	0.264331	0.676562	2.26299	0.273715	0.414393	0.893255	1.8258	0.370594	1.03581	2.48464
liver_tumor_up_861	0.203421	0	0	0.246826	0	0	0	0	0.218333	0.583409	1.05916	1.06161	1.62567	0	1.49605	1.02014
liver_tumor_up_862	0.227058	0.325961	0.142254	0.490217	0	0.241014	0	0	0.439168	0.785466	0.983047	1.53309	0.6536	0.586163	1.0842	3.06998
liver_tumor_up_863	0.0812073	0.15745	0	0.0998306	0	0	0	0	1.93839	0.526573	0.0961511	0.24971	1.43852	0.16242	0	1.09704
liver_tumor_up_864	0.335112	0.119297	0.244077	0.468784	0.199752	0.430256	0.319968	0.829167	1.56067	0.313252	1.18623	1.01391	1.59024	0.197534	1.56788	2.75642
liver_tumor_up_865	0.0907404	0	0	0	0	0.0967241	0	0.115083	0	0.245252	1.94676	0.821519	0.470962	0.0944058	0.459584	2.15807
liver_tumor_up_866	0.203421	0	0	0	0	0	0	0	0	0.33366	1.76549	0.758285	0.477646	0.879972	1.12442	1.51451
liver_tumor_up_867	0.563131	0.762285	1.35379	0.94157	0	0.853337	0.615481	0.280396	2.40579	1.1201	3.20907	1.93384	2.38006	0.946373	2.29273	1.60208
liver_tumor_up_868	0.307003	0.113975	0.0693722	0.260285	0.274594	0.228042	0	0	0	0.531221	1.02471	1.16595	1.61135	0.964349	0.976586	1.87681
liver_tumor_up_869	0	0.22827	0	0	0	0.309469	0	0	1.56044	0.527599	0.839547	0.690782	0.72956	0.534845	1.28219	2.33551
liver_tumor_up_870	0.47776	0.480744	0.651416	0.173967	0.430857	0.837102	0.524079	0.580222	0	1.02682	2.09484	1.85484	1.25088	1.86039	1.65481	1.226
liver_tumor_up_871	0	0	0	0.246826	0.334149	0.675383	0	0	0.681078	1.83752	0	1.77777	2.01902	0.385451	0.526387	1.51451
liver_tumor_up_872	0	0	0	0	0	0	0	0.417929	1.15848	0.976525	0	0	0.311548	0	0	2.27579
liver_tumor_up_873	0.137817	0.201627	0.235746	0.31244	0.122165	0	0.153759	0	1.97869	0.297072	0.983854	0.959449	1.3012	0.480006	1.31448	1.56353
liver_tumor_up_874	0.516867	0.204868	0	0.246826	0.334149	0.393658	0	0	0.397435	0.42402	1.71834	1.18455	0.342301	1.56071	2.07041	2.37535
liver_tumor_up_875	0	0	0	0.350611	0	0	0	0	0	0.234318	1.14838	0	1.70293	0	1.3274	2.33324
liver_tumor_up_876	0.593985	0.383346	0.130147	0.622124	0	0.402534	0.231666	0	0.223693	1.27457	2.38103	1.1433	1.64744	0.216385	1.02226	1.03751
liver_tumor_up_877	0	0	0	0	0	0	0.304946	0	0.294801	0	0.758244	0	2.06467	0.285484	0	0.484301
liver_tumor_up_878	1.18046	0.374818	1.06266	1.53459	1.51968	1.67551	0	0.457007	2.11867	2.89939	0.96119	1.64098	2.0718	0.385451	1.97897	1.69267
liver_tumor_up_879	0.549983	0.673297	0.630982	0.435646	0.497603	0.663072	1.03476	0.319619	0.62721	1.63305	2.18299	1.49109	1.86245	1.79909	2.10484	1.86817
liver_tumor_up_880	0	0.107671	0.126888	0.131009	0	0	0.226136	0	0	0	2.00945	0	0	1.60891	1.9299	0.367
liver_tumor_up_881	0.203421	0.204868	0.432534	0.246826	0.334149	0.393658	0	0.457007	0	1.04673	1.23029	0.758285	1.96329	1.20937	1.97897	2.28929
liver_tumor_up_882	0	0	0	0.246826	0	0	0	0	0.218333	0	0.591891	0.921404	1.77465	0	2.49196	1.51451
liver_tumor_up_883	0.108243	0.142908	0.167904	0.173247	0.125784	0.218698	0.228867	0	0.728335	0.485159	1.22656	1.17434	1.18642	0.747702	1.24057	1.96594
liver_tumor_up_884	0.0860639	0.166502	0	0.105743	0.489973	0.766923	0	0.592136	2.26715	0.100024	0.958727	1.40828	0.833336	0.171733	0.439568	2.70508
liver_tumor_up_885	0.372375	0	0.239473	0	0	0	0	0	1.304	0.42402	0.238335	1.29402	0.799555	0	1.76638	1.02014
liver_tumor_up_886	0.203421	0	0	0.44463	0.334149	0.393658	0	0	1.59006	0	1.14838	0.320781	1.62567	1.05817	1.3274	1.84384
liver_tumor_up_887	0	0.161179	0	0	0	0	0.329576	0	1.38707	0.184912	0.18816	0	1.84653	0	0.427179	1.75355
liver_tumor_up_888	0.25912	0.390004	0.0685517	0.550519	0.485051	0.321725	0.235994	0.141434	2.0682	0.839675	2.02336	1.24688	1.27228	0.116292	1.83557	2.26222
liver_tumor_up_889	0.468659	0.393421	0.453408	1.30045	0.905045	1.02597	0.960856	0.267789	1.07839	0.682933	0.886453	1.38802	2.33245	1.70233	2.28372	2.65049
liver_tumor_up_890	0	0	0.126888	0.246826	0.334149	0	0	0	1.48524	0.124006	0.238335	0.449358	0.799555	0	1.57079	2.28929
liver_tumor_up_891	0	0.204868	0	0.246826	0	0	0	0	0.397435	0	0.96119	1.18455	1.11216	0	1.49605	2.09117
liver_tumor_up_892	0.166733	0.16794	0	0.203077	0	0.327852	0	0	0	0.910911	0.195947	0.924627	1.59728	0	0.982696	1.66382
liver_tumor_up_893	0.203421	0.374818	0.516677	0.246826	0.180967	0.216076	0.226136	0	0	0	2.52077	1.52452	1.17712	1.51008	2.30323	0.845951
liver_tumor_up_894	1.42509	1.31597	1.23408	0.98572	0.466953	1.15397	1.71693	0.254387	2.71005	2.43623	2.43025	2.31025	2.43437	2.36468	2.62589	2.03483
liver_tumor_up_895	0	0	0.239473	0	0	0	0	0	0.90179	0	1.66887	0	0.342301	0.385451	0.526387	2.59638
liver_tumor_up_896	0.855917	0.646817	0.594286	0.609695	0.58417	1.07486	0.410447	0.457007	0	0.841666	1.93455	1.06161	2.0718	1.96201	2.07041	1.69267
liver_tumor_up_897	0.131642	0.249679	0.155944	0.299525	0.402064	0	0.274994	0	0	0.401495	0.985292	1.784	1.39995	1.01518	2.12175	1.87655
liver_tumor_up_898	0.174791	0.120741	0.42823	0.440231	0.370104	0.240812	0.251886	0.151434	0.675019	0.882057	1.1154	0.55799	1.2946	1.33161	1.8679	1.32255
liver_tumor_up_899	0.0461459	0	0	0.110842	0	0.408758	0	0	0	0.603865	1.47719	0.490676	0.157779	0.0939028	1.20016	2.3832
liver_tumor_up_900	0	0	0	0	0	0.216076	0	0.254387	0.115114	0.506887	0.793493	1.34457	1.2956	0.211183	1.23105	2.37535
liver_tumor_up_901	0	0.374818	0.516677	0.609695	0.334149	0.393658	0.410447	0.457007	1.56486	0.720852	0.591891	0.921404	2.01902	0.533809	2.07041	1.29757
liver_tumor_up_902	0	0.204868	0	0	0	0	0	0	0	0.841666	0	0	2.0718	0	0	2.19513
liver_tumor_up_903	0.0725032	0	0.0863547	0.0892179	0	0.393658	0	0	0	0.42402	1.25616	0.320781	1.57064	0	0.961855	2.84827
liver_tumor_up_904	0.850837	1.00348	1.22781	0.980182	0.717196	0.889712	0.919909	0.764757	1.67772	1.84398	1.275	1.38604	2.53355	1.83782	2.46456	0.775637
liver_tumor_up_905	0.112195	0	0	0.137451	0	0	0	0	1.23548	0.348482	0.688912	0	0.828115	0	0.899567	2.24084
liver_tumor_up_906	0.231876	0	0.0992446	0.499389	0.568119	0.657553	0.330298	0	0.385562	0.966632	1.08917	1.32732	1.87317	0.896384	1.05433	2.53579
liver_tumor_up_907	0	0.0980653	0.115664	0	0.165342	0.197708	0	0.233126	0.286475	0.113024	0.617211	0.294745	1.50731	0	2.28145	1.22707
liver_tumor_up_908	0.106874	0	0	0	0	0.216076	0	0.254387	0.218333	0.33366	1.14838	0.758285	0	0	1.23105	2.09117
liver_tumor_up_909	0.133199	0	0.157766	0	0.223607	0.26595	0	0	0.57128	0.154236	1.51942	0.670627	1.2748	0.260067	1.68187	1.33511
liver_tumor_up_910	0.203421	0	0	0	0	0.393658	0	0	0	0	1.23029	0.921404	1.45055	0	0.869455	0.63488
liver_tumor_up_911	0.106874	0.374818	0.239473	0.350611	0	0.216076	0.226136	0	1.68492	0.124006	1.5619	0	1.34996	0.385451	1.49605	0.845951
liver_tumor_up_912	0.175853	0.121495	0	0.147615	0	0.24223	0.134683	0.284555	1.92026	1.2239	1.14449	0.620337	0.714738	0.1254	2.04016	2.20406
liver_tumor_up_913	0.364929	0.296571	0.162188	0.35424	0	0.663597	0.19899	0.118379	1.11979	0.377213	1.45145	1.37459	2.0788	0.266997	1.59074	2.39816
liver_tumor_up_914	0.372375	0.204868	0.432534	0.246826	0	0.393658	0	0	2.0889	1.04673	0.591891	0.758285	0.968023	0.385451	2.15419	0.63488
liver_tumor_up_915	0.405514	0.609773	0.182268	0.602926	0.461424	1.1438	0.559609	0.997811	2.5572	0.460789	1.21977	1.69953	2.54654	0.298248	2.03536	2.92811
liver_tumor_up_916	0.829492	0.150822	0.177084	0.588778	0.616379	0.296683	0	0.808441	0.299664	1.06144	1.07397	1.4468	2.3372	0	1.24709	2.22507
liver_tumor_up_917	0.409662	0	0.474546	0.608556	0	0.308141	0	0	1.3186	1.78146	1.72829	1.26596	1.04107	1.83696	1.27858	0.508886
liver_tumor_up_918	0	0	0	0	0	0	0.410447	0	0	1.54685	0	0.921404	1.11216	0	0	0
liver_tumor_up_919	0.456432	0.373927	0.380166	0.335614	0.292	0.523052	0.624605	0.152768	0	0.263062	2.37378	1.49246	2.06194	0.905756	1.15411	2.31207
liver_tumor_up_920	0.402661	0.0605893	0.201311	0.325379	0.103456	0.425335	0.13052	0.147695	0.183238	0.54546	1.33754	1.03613	2.42131	0.121507	1.18905	2.20162
liver_tumor_up_921	0.079583	0.0801847	0.181247	0	0	0.30326	0	0	0.730038	0	1.44956	1.2122	0.753361	0.159295	0.636781	2.24774
liver_tumor_up_922	0.601758	0.649717	0.827197	0.540557	0.954234	0.424912	0.442763	0.820539	2.62863	1.40886	1.44676	1.36244	2.02429	1.76087	2.68697	1.92277
liver_tumor_up_923	0.724925	1.1461	0.436472	0.448655	0.95737	0.833272	1.11605	1.08277	1.24341	2.57296	1.86302	1.33623	1.99186	1.34895	2.4632	1.22123
liver_tumor_up_924	0.581106	0.350986	0.442108	0.417215	0.451502	0.637686	0.0991928	0.305371	0.812455	0.966102	2.50358	1.78736	1.63116	2.17784	2.07638	1.83806
liver_tumor_up_925	0.165913	0.435459	0.432534	0.106145	0.275661	0.176435	0.700611	0.208425	1.88148	1.67342	1.5619	0.793107	1.74658	1.38873	1.46452	2.13406
liver_tumor_up_926	0	0	0	0	0.132516	0.296072	0	0.188061	0.0835536	0.17278	1.82301	0.854726	0.362794	0	1.55	1.99256
liver_tumor_up_927	1.14076	0.478167	0.739304	1.06034	0.727496	1.18676	0	0.77551	0	1.43607	2.84189	2.21474	2.86282	0.491081	2.19054	1.75487
liver_tumor_up_928	0.291462	0.374818	0.126888	0	0	0.393658	0.700611	0	0	0.897007	2.38171	1.06161	0	1.27718	1.64032	1.16845
liver_tumor_up_929	0.338668	0.397095	0.176794	0.223232	0.303398	0.358349	0	0.270444	1.071	0.901199	1.2391	0.855068	1.72184	0.654567	1.43948	2.42474
liver_tumor_up_930	0.353684	0.133261	0.226708	0.761221	0.403793	0.26424	0.147634	0.434917	0.0737053	0.647367	1.30827	0.834713	2.21804	0.935283	1.6759	2.82409
liver_tumor_up_931	0.0850894	0.369884	0	0.689125	0.271859	0.66762	0.182155	0	0	0.605212	1.29444	1.07694	1.67503	0.169868	1.90627	2.34436
liver_tumor_up_932	0.226422	0.0819191	0.0967583	0.274099	0.138864	0.735604	0.174414	0.103244	1.7674	0	1.46665	1.18542	1.239	0.916644	0.940306	1.60855
liver_tumor_up_933	0.150062	0.151157	0	0	0.450756	0.526165	0	0	0	0.666564	0	1.23633	0.25693	0	1.49976	2.46977
liver_tumor_up_934	0.274503	0.181468	0.046272	0.178985	0.245118	0.191514	0	0	2.30584	0.207891	0.40187	0.380747	0.72835	0.0790997	1.23117	2.17028
liver_tumor_up_935	0	0.204868	0	0.751334	0	0	0	0	1.72918	0.234318	0.430658	0.921404	1.45055	0.385451	2.15419	1.02014
liver_tumor_up_936	0.467669	0.33693	0.935925	0.908237	0.799065	0.911301	1.02551	0.822455	1.38872	0.110037	1.10378	1.20373	1.85544	2.0849	1.0407	2.41208
liver_tumor_up_937	0.0302849	0.0601351	0.104937	0.108384	0.150344	0.18003	0.129575	0.0760023	0.153827	0.431684	1.60177	0.733592	1.13596	0.228249	1.36796	2.03444
liver_tumor_up_938	0	0	0	0	0	0.147721	0	0	1.90717	0.124006	0.126251	0.563271	1.45055	0	1.57079	1.02014
liver_tumor_up_939	0	0.0905121	0	0	0.15299	0	0	0	1.42351	0.285222	1.14124	0.488789	1.31405	0.17894	1.10548	1.54649
liver_tumor_up_940	0	0.311691	0	0.203077	0.493601	0.327852	0.342291	0.382509	0.683723	0	1.63174	0.796039	1.45465	0.320807	0.982696	2.60133
liver_tumor_up_941	0	0.256281	0.0833385	0.165382	0.41194	0.482288	0	0.316392	0.486729	1.35676	1.41392	0.738746	1.08742	0.263982	1.97835	1.76511
liver_tumor_up_942	0.469321	0.791743	0.765171	0.910874	0.611209	1.11485	0.853276	0.268204	1.80052	1.40718	2.44883	1.38935	2.19935	2.07841	2.60323	2.43001
liver_tumor_up_943	0.252605	0.254359	0	0.637413	0	0.479034	0.498644	0	1.52051	0.85248	0.158219	0.98815	2.28642	0.26201	1.90756	1.34135
liver_tumor_up_944	0	0.141424	0	0.317804	0.235143	0.497511	0	0	0.502059	0	0.814815	1.32964	1.62746	0	0	2.50616
liver_tumor_up_945	0.773269	0.578865	0.382889	0.791503	0.521204	0	0.362901	1.09785	1.42436	0.952963	1.2	1.5231	1.83709	0.593781	1.38285	1.19193
liver_tumor_up_946	0	0.426634	0.166295	0.171591	0	0.102121	0	0.229722	1.87487	0.481153	0.431697	0.351696	0.898384	0	0.572149	2.08152
liver_tumor_up_947	0.272324	0	0.0760714	0.202853	0.34049	0.191752	0.138235	0.226218	1.25124	0.549708	1.64224	0.844038	0.573818	0.0664308	1.66781	2.04577
liver_tumor_up_948	1.31024	0.646817	0.594286	1.25835	0.784017	1.07486	0.410447	1.00724	0.54928	0.841666	2.00945	1.89808	2.64347	1.20937	2.07041	2.72055
liver_tumor_up_949	0	0	0	0	0	0	0	0	0	0.42402	0.238335	0	0.342301	0.385451	1.3274	2.09117
liver_tumor_up_950	0.413897	0.252372	0.293893	0.534715	0.406097	0	0	0.256653	0.686055	1.33513	1.5839	1.24794	1.6732	0.213104	0.799603	1.85231
liver_tumor_up_951	0.169453	0.0889762	0.200066	0	0	0.18018	0.188722	0	2.12703	0.102618	0	0.269707	0.848646	0	0	2.1543
liver_tumor_up_952	0	0	0	0	0	0	0	0	0	0	1.71834	0	0.799555	0	0.526387	2.19513
liver_tumor_up_953	0	0	0	0.246826	0	0	0	0	0.681078	0	1.5619	0	0	2.14294	0.869455	0.63488
liver_tumor_up_954	0	0	0.208041	0	0	0	0	0	0.18942	0	0	0.829864	1.23609	0	0.46508	2.51521
liver_tumor_up_955	0.308413	0.217316	0.253769	0.261507	0.491867	0.22913	0.239728	0	1.92589	0.352662	0.134239	0.880961	1.63704	0	1.87906	1.96766
liver_tumor_up_956	0.203421	0.204868	0	0	0.334149	0.544409	0	0	0	0.583409	1.66887	1.43859	1.54194	1.20937	1.87831	0
liver_tumor_up_957	0	0	0	0	0	0	0	0	0	0.234318	1.37637	1.18455	0	0	0	1.51451
liver_tumor_up_958	0.422818	0.390255	0.061209	0.282577	0.245033	0.641994	0	0.126764	2.17455	0.802872	0.561562	1.0483	1.48794	0.686808	1.36332	1.50781
liver_tumor_up_959	0.157405	0.295369	0.342834	0.352843	0	0.310809	0.324613	0	0.313911	1.56676	0.341284	0.887473	0.803706	0.304077	1.83023	2.51706
liver_tumor_up_960	0.372375	0	0	0	0.334149	0	0	0	0	0.234318	0.730702	1.83973	2.21525	0.385451	1.49605	0
liver_tumor_up_961	0	0	0	0.120819	0	0	0.209284	0	0.106095	0.309957	0.11641	0.419016	1.88967	0	1.57145	1.7718
liver_tumor_up_962	0.230554	0	0	0.216193	0	0.244699	0.13613	0.153988	0.351144	0.0731346	1.44649	0.682144	0.11091	0.516222	1.47805	1.99751
liver_tumor_up_963	0.209289	0.117087	0.123458	0.142325	0.0919753	0.186465	0.116206	0.0679734	1.36934	0.579646	0.59712	0.686736	1.13339	0.0821727	1.10483	2.21142
liver_tumor_up_964	0.152089	0	0	0.185526	0.456027	0	0	0	0	1.3061	0.330701	0.742683	0.783392	0	1.39298	1.27617
liver_tumor_up_965	0	0	0	0.131009	0	0	0	0	0	0.506887	2.38171	0	0.0971683	0	0.712562	0
liver_tumor_up_966	0.284672	0.222294	0	0.185938	0.254332	0.162166	0	0.191808	0.63685	0	1.1193	1.02762	1.34299	0.295105	1.10618	2.56302
liver_tumor_up_967	0.203421	0	0.239473	0.131009	0	0.675383	0	0.457007	0	0.33366	1.87445	0.758285	1.77465	0.533809	1.9299	2.19513
liver_tumor_up_968	0	0	0	0.44463	0	0.894936	0	0	0.397435	0.234318	1.81051	1.48248	1.84156	0.662974	0.526387	2.59638
liver_tumor_up_969	0.210075	0.111367	0	0	0	0.223099	0	0.2625	1.55383	0.241865	0.34949	0.522277	1.26354	0	0.306725	1.72184
liver_tumor_up_970	0	0	0.178647	0.339864	0.453376	0.299154	0.312517	0.349812	0.162448	0	0.177774	0.970932	2.08961	0.292639	1.38753	2.00291
liver_tumor_up_971	0.185012	0.18634	0	0.563403	0	0	0	0	1.22907	1.06576	1.58503	0.994593	0.904595	0	1.05516	1.43405
liver_tumor_up_972	0.203421	0.204868	0	0.44463	0.334149	0	0	0	0.115114	0.949445	1.01137	1.48248	1.80866	0	1.41528	2.09117
liver_tumor_up_973	0	0.132354	0	0	0.220693	0.470309	0	0	1.93483	0.765658	0.695677	0.663506	1.92327	0.630266	2.11993	2.28556
liver_tumor_up_974	0.961887	0.823263	0.983164	1.5719	0.895879	1.34727	0.94345	1.23611	1.8097	1.38762	2.96225	1.90798	2.50485	2.35913	2.48495	2.20822
liver_tumor_up_975	0	0.204868	0.432534	0	0	0.393658	0	0	1.08249	1.36213	0.852572	1.06161	0	0.385451	1.3274	1.29757
liver_tumor_up_976	0.150396	0	0	0.183494	0.251095	0.297914	0.311229	0	0.87727	0.173921	0.176992	0.596784	1.92762	0	0.914395	3.03387
liver_tumor_up_977	0.376803	0.447062	0.35551	0.489198	0.429541	0.434146	0.206015	0.232032	2.48485	0.573061	0.546928	0.995066	2.01918	0.353464	2.22745	0.875115
liver_tumor_up_978	0	0	0	0	0	0.393658	0	0	0	0.234318	0.96119	1.29402	1.62567	0	1.49605	0.63488
liver_tumor_up_979	0.237322	0.593255	0.278592	0.634674	0.273115	0.323417	0.337692	0.206437	2.5095	0.272704	0.912783	0.469216	1.91924	0.911883	1.68402	2.20524
liver_tumor_up_980	0.231943	0.65277	0.662342	0.340003	0.2959	0.130637	0.77681	0	1.89418	1.04144	1.83967	1.05083	1.4601	1.38456	1.91874	1.72595
liver_tumor_up_981	0.247679	0.674517	0.184203	0.529196	0.180417	0.21543	0.119072	0.359813	2.37282	0.284397	1.82949	0.711285	1.42381	0	1.22869	1.80535
liver_tumor_up_982	0.173325	0	0.0443988	0.0459028	0.182077	0.280471	0	0	0.040124	0.084898	1.73186	1.16969	1.76859	0.0759471	1.64572	0.969529
liver_tumor_up_983	0	0	0	0	0	0	0	0	0	0.234318	2.0449	0.921404	0	0	0.869455	1.02014
liver_tumor_up_984	0	0.0730533	0	0	0	0.27884	0	0	0.150717	0.30163	0.48734	0.758285	1.81975	0.740657	1.26421	2.34748
liver_tumor_up_985	0.131899	0.0686405	0	0.233062	0.11688	0.644213	0	0.166399	0	0.958979	2.71943	1.55243	1.17318	0.137116	1.9236	1.46452
liver_tumor_up_986	1.24746	1.03635	1.62111	1.17547	1.09318	0.894936	1.39747	0.457007	0.996215	2.72514	1.14838	1.56487	2.6999	1.45674	2.82935	2.45458
liver_tumor_up_987	0.0750782	0	0	0	0.187051	0.287771	0.161609	0	0.0809645	0.739612	2.15496	0.917582	0.788074	0	1.52426	1.32401
liver_tumor_up_988	0.170666	0.117818	0	0.0741624	0	0	0	0	0.850961	0.545845	1.19216	0.712938	1.24395	0.829928	1.06645	1.72866
liver_tumor_up_989	0.14585	0.388504	0.447895	0	0.603486	0.28951	0	0	0	0.976112	0.559233	0.839952	1.48374	0.283176	1.07464	1.78138
liver_tumor_up_990	0	0.189984	0	0.229228	0.311234	0	0.659608	0	0	0.396071	1.55076	0.714968	1.38755	1.27999	0.822025	2.51971
liver_tumor_up_991	0.992105	1.28528	1.35413	0.910874	0.877312	1.27015	1.30689	1.40515	1.07956	1.77615	1.25299	1.43021	2.19131	1.64127	1.23907	2.45053
liver_tumor_up_992	0.645208	0.141719	0.545091	0.661324	0.426158	0	0.702858	0.574309	1.32911	0.633441	1.76918	0.22575	0.241641	0	2.23546	2.86945
liver_tumor_up_993	1.13281	0.875391	1.1379	1.16118	0.878129	1.56443	0.99483	1.04291	1.99785	1.44723	2.63221	1.51029	2.37469	1.31369	2.41691	2.77606
liver_tumor_up_994	0.596295	0.678649	0.726052	0.551538	0.648448	1.11861	0	0.925413	2.01413	0.670075	1.16654	0.912795	1.22795	0.143691	1.58309	2.6675
liver_tumor_up_995	0.292987	0.128606	0.151284	0	0	0.458921	0.568623	0.421702	0.19961	1.06905	1.44671	0.628267	2.051	0.616055	1.95498	2.41327
liver_tumor_up_996	0.230642	0.10993	0	0.0690961	0.225909	0.169661	0.121937	0.138059	0.987117	0.474531	1.6674	0.572763	1.02	0.113483	1.65802	1.78932
liver_tumor_up_997	0.266088	0.267924	0.311628	0.118766	0.305596	0	0.205875	0	2.04181	0.727769	0.614441	0.929507	1.72217	0.35324	1.41603	1.75673
liver_tumor_up_998	0.806805	1.07589	1.06266	0.64703	0.784017	0.734953	1.14957	0.769498	1.55203	1.13538	2.10405	1.09379	1.73943	1.76136	1.67336	1.35637
liver_tumor_up_999	0	1.20957	0.87528	0	0.257093	0	0.559609	0.356334	1.52735	1.08217	1.09483	0.98461	2.2455	1.4985	1.62834	2.44098
liver_tumor_up_1000	0.100073	0	0	0.232091	0	0	0	0	0.705362	1.34377	1.256	1.07876	1.87531	0	1.07821	1.46093
liver_tumor_up_1001	0	0	0	0	0	0.393658	0	0	0.54928	0	0.430658	1.18455	1.11216	0	0	2.45458
liver_tumor_up_1002	0.129622	0	0	0	0.396634	0	0.271053	0	0.558742	0.831139	0.152818	1.20005	1.83399	0	0	2.32716
liver_tumor_up_1003	0.147441	0.392275	0.56656	1.2706	0.443919	0.518453	0.305563	0	0	0.657385	2.72227	0.587244	0.252666	0	1.99369	0
liver_tumor_up_1004	0.203421	0.204868	0	0.246826	0.334149	0	0	0	2.30539	0	0.238335	0.320781	1.11216	0	0.869455	1.51451
liver_tumor_up_1005	0.336373	0.0959935	0.113241	0.402949	0.479549	0.355944	0.202848	0.228508	1.77828	1.737	0.467695	0.919624	1.35945	0.272004	1.04452	2.03868
liver_tumor_up_1006	0.220496	0.153371	0.180038	0.267084	0.254059	0.301351	0	0	2.07161	0.455842	0.632837	0.524323	1.21807	0.158221	1.18567	2.41435
liver_tumor_up_1007	0	0.374818	0	0	0	0	0.410447	0	2.0889	0.583409	0	0.563271	0.342301	0.385451	1.12442	1.97513
liver_tumor_up_1008	0.372375	0.204868	0	0.609695	0	0.675383	0	0	0.218333	1.70271	1.44211	1.39268	1.90428	1.20937	1.12442	2.37535
liver_tumor_up_1009	0	0	0.432534	0	0.334149	0.675383	0.410447	0	0	1.13538	0.430658	1.71171	1.70293	0	1.49605	2.83099
liver_tumor_up_1010	0.203421	0.204868	0.239473	0.246826	0	0.894936	0	0	0	0.42402	1.85359	1.29402	0.596838	0	1.12442	2.66039
liver_tumor_up_1011	0.11565	0	0	0	0.195259	0.232833	0	0	0.124524	0.358031	0.363814	0.972431	0	0.227602	2.0016	1.91449
liver_tumor_up_1012	0.453322	0.894089	0.158693	1.3473	0.563333	0.800396	0.497812	0.744161	2.3623	1.20883	2.1432	0.78933	1.82274	1.94278	2.327	2.35914
liver_tumor_up_1013	0.0956832	0.18432	0	0	0.425128	0.194509	0.203664	0	1.56887	0.777157	0.307028	1.47403	1.97092	0.19006	0.480412	1.67558
liver_tumor_up_1014	0	0.175748	0	0	0	0	0	0	1.91303	0	0	0	0	0	2.33868	0.915814
liver_tumor_up_1015	0.179788	0.0389347	0	0	0.0669868	0.155697	0	0	0.261022	0.244239	1.31528	0.752701	1.3667	0.553359	1.22952	1.83498
liver_tumor_up_1016	0.203421	0.204868	0	0.609695	0.334149	0.675383	0	0	0	0	1.64318	1.06161	1.45055	0.385451	1.3274	2.8568
liver_tumor_up_1017	0.755156	0.520037	0.733481	0.609695	0.334149	0.393658	0	0.457007	0.218333	1.21681	0.852572	0.320781	1.84156	0.385451	2.43292	2.59638
liver_tumor_up_1018	0.810328	1.06046	0.853522	1.05064	1.01408	0.848027	0.753112	0.495511	0.431928	0.136409	2.72791	1.05919	0.856792	1.03748	1.07068	2.28597
liver_tumor_up_1019	0.855917	1.62778	1.50796	1.08509	0.58417	0.675383	1.62135	1.00724	2.61653	2.67183	2.11223	1.83973	2.30059	1.82019	2.6005	2.28929
liver_tumor_up_1020	0.297564	0.669183	0.34762	0.641487	0.663722	0.763301	0.535784	0.898714	2.41801	0.653339	2.70188	0.969823	1.9439	0.718278	2.16801	2.466
liver_tumor_up_1021	0	0	0	0	0	0.223792	0	0	0.119438	0	0.350512	0.779251	0.614595	0	2.18882	0
liver_tumor_up_1022	0	0	0	0.158801	0.218255	0.259709	0	0.53784	0.262366	0.396741	1.14768	1.05083	1.87495	0.456291	0	1.77604
liver_tumor_up_1023	0.382309	0.145349	0.170737	0.176162	0.241371	0.844875	0	0	2.38927	0	0.31508	0.419016	0.445788	0.280344	0	2.3761
liver_tumor_up_1024	0.334444	0.673297	0.510978	0.332396	0.246393	0.156881	0.728595	0.185644	0.229323	1.11364	2.69063	0.510337	2.1538	1.4222	1.42823	2.21031
liver_tumor_up_1025	0.225664	0.0816249	0.409504	0.0995937	0	0	0.173815	0	0	0	2.79747	0	0.650304	0.423791	1.34825	1.60556
liver_tumor_up_1026	0.947448	0.759318	0.432534	0.875379	0.9505	1.47631	0.410447	0.457007	0	0.583409	0.96119	2.57281	3.77164	0.385451	0.869455	0.63488
liver_tumor_up_1027	0.099192	0.0999347	0	0	0	0	0	0	0.291452	0.218421	0	0.799205	1.23921	1.15495	0.824612	2.30441
liver_tumor_up_1028	0	0.135245	0	0	0	0.267931	0	0	1.48594	0.289953	0	1.07403	0.712929	0.26201	0	1.70814
liver_tumor_up_1029	0.17841	0.093878	0.301142	0.353594	0.522961	0.900892	0.364217	0.223781	1.71236	0.452049	1.7934	1.28636	2.15156	1.34812	1.80805	2.18266
liver_tumor_up_1030	0	0.860432	0.239473	0.44463	0	0.675383	0	0	2.78056	0.42402	0	1.29402	1.34996	0	1.76638	1.29757
liver_tumor_up_1031	0	0	0	0.115975	0	0.492045	0	0.226712	1.41295	0.109732	1.17745	1.09643	0.730318	0	0.475373	2.54045
liver_tumor_up_1032	0.0725032	0.204868	0.308052	0.0892179	0	0	0.410447	0.176566	1.08249	0.982936	1.78072	0.563271	1.34996	1.5931	1.38683	0
liver_tumor_up_1033	0.0614408	0	0.0732554	0.146072	0	0.594995	0.133266	0	0.066293	0.511345	1.99475	0.723857	0.295631	0.583668	1.50473	2.24806
liver_tumor_up_1034	0.48468	0.280974	0.291043	0.371147	0.249245	0.750713	0.240235	0.144097	2.04149	0.353368	0.648176	1.18166	1.61027	0.696411	1.66072	1.61607
liver_tumor_up_1035	0.328545	0.178985	0.209659	0.216193	0.294181	1.1247	0.628602	0	0.489217	1.43193	0.964733	2.24887	0.878601	0.795809	0.468281	3.14285
liver_tumor_up_1036	0	0.0664335	0	0	0	0	0	0	0.416086	0.0767501	0.72126	0.649242	0.220449	0.132849	0.983746	2.43787
liver_tumor_up_1037	0.0848759	0	0	0.36445	0	0	0	0	1.13394	0.604023	0.553752	0.260069	0.278058	0	0.434434	1.8283
liver_tumor_up_1038	0.203421	0.204868	0	0.246826	0.334149	0	0	0	0	1.48899	0.238335	1.29402	0.342301	0	0	2.28929
liver_tumor_up_1039	0	0	0.162188	0.310692	0.416325	0.273016	0	0	0.747401	1.27465	0.422273	0.685357	0	0	0	2.87557
liver_tumor_up_1040	0.106874	0.204868	0	0	0	0.393658	0	0	0	0.33366	2.06216	0.320781	0.799555	0	1.49605	0
liver_tumor_up_1041	0.203421	0	0.239473	0.246826	0	0.675383	0	0	0.397435	1.60154	0.852572	0.563271	2.45211	0.879972	1.49605	1.02014
liver_tumor_up_1042	0	0	0.239473	0.44463	0	0.393658	0	0	0	0.234318	1.23029	1.18455	0	0	1.12442	2.66039
liver_tumor_up_1043	0.932994	0.270675	0.100474	0.598939	0.327469	1.0593	0.333954	0.448373	0.13363	0.629523	2.72427	1.44696	1.71276	1.83026	2.32252	1.95474
liver_tumor_up_1044	0.233147	0.0325437	0.243389	0.424942	0.20774	0.531706	0.258773	0	0.163392	0.352469	2.1604	1.3791	0.809648	0.636295	1.53227	1.44114
liver_tumor_up_1045	0.414755	0.622406	0.848341	0.192788	0.643951	0.549709	0.326016	0.932172	1.89495	0.337245	1.62691	1.14878	2.13302	1.02456	2.21439	2.08839
liver_tumor_up_1046	0	0	0	0.303341	0.22403	0.266442	0	0	1.40821	0	0	1.06986	2.00937	0	0.629658	1.88898
liver_tumor_up_1047	0.106874	0.520037	0.432534	0.875379	0	0	0	0	2.30539	0.841666	1.05916	0.173199	0	0	2.15419	0.367
liver_tumor_up_1048	0.72977	0.520457	0.640082	0.986369	0.480131	0.74146	0.313258	0.841509	1.83752	1.11539	2.69998	1.39992	2.03292	0.939379	2.2169	2.43964
liver_tumor_up_1049	1.32619	1.21177	1.49202	1.74989	1.11796	1.6721	1.06989	1.06916	2.06758	1.78876	2.1008	1.74529	3.33748	0.746282	2.62068	3.36096
liver_tumor_up_1050	0.0582159	0.263961	0.0694316	0.138702	0	0.570468	0	0	0.0628213	0.399541	0.917016	0.919269	1.65442	0.864826	1.90314	0.974366
liver_tumor_up_1051	0	0	0	0	0	0	0	0	1.7073	0	1.40978	0.320781	0.799555	0.385451	1.3274	1.16845
liver_tumor_up_1052	0.363476	0.534638	0.861587	0.282449	0.480394	0	0.946896	0	1.99509	1.70743	1.05867	1.06837	2.22444	1.53794	2.00974	1.63614
liver_tumor_up_1053	0.33987	0.078432	0.0926682	0.263432	0.133109	0.418265	0.167305	0.188881	0.161371	0.321368	1.13935	1.74923	0.630667	0.290817	1.09491	1.85784
liver_tumor_up_1054	0	0	0	0	0	0	0	0	0	0	1.37637	0.758285	0	0.385451	2.23148	0
liver_tumor_up_1055	0.222927	0.146097	0.0722122	0.208993	0	0	0	0	1.21298	0.548558	0.467419	0.836539	0.517481	0.775351	1.57582	1.81708
liver_tumor_up_1056	0.146218	0.124197	0	0.150856	0.169411	0.155586	0.0573568	0	2.10181	0.0881435	0.578113	0.479904	1.36005	0.0532607	0.545407	1.9726
liver_tumor_up_1057	0.520191	0.504681	0.41925	0.819867	0.627424	0.69057	0.299269	0.889433	2.31002	1.3805	1.72069	1.23662	1.63956	0.610065	2.10311	2.45164
liver_tumor_up_1058	0.352222	0.512055	0.501457	0.558785	0.425539	0.416028	0.341516	0.26988	1.82766	0.353191	1.77383	1.17085	1.89841	1.56282	1.93553	1.93554
liver_tumor_up_1059	0.284997	0.665739	0.512433	0.562757	0.305201	0.433353	0.52163	0.419464	2.09261	0.0576845	2.22588	1.29106	1.99874	0.66877	2.38817	2.13754
liver_tumor_up_1060	0.149729	0.397682	0.458181	0.956884	0	0.711069	0	0.34699	0.299664	0.320712	1.13773	0.964983	1.62759	0.698205	1.69825	1.80492
liver_tumor_up_1061	0.111731	0.283404	0.192835	0.257278	0	0.225367	0.064367	0.265118	0.227711	0.525807	2.01323	0.827768	0.825653	0.74619	1.97015	1.33188
liver_tumor_up_1062	0.203421	0	0	0.44463	0.334149	0	0	0	2.6854	0	0	0.320781	0.596838	0	0	2.09117
liver_tumor_up_1063	0.452551	0.253409	0.158383	0.427023	0.562422	0.928135	0	0.743051	0.872473	0.983841	0.520455	1.6249	1.73343	0.639123	2.18711	2.67406
liver_tumor_up_1064	0.0986134	0	0	0.120993	0.16744	0.366891	0.209573	0	1.53541	0.217218	1.57547	0.871306	1.95934	0	1.06806	1.77307
liver_tumor_up_1065	0.263483	0.141424	0	0.171474	0	0.279381	0	0	0	0.162478	0.962565	0.698528	0.860204	0	1.94843	2.16363
liver_tumor_up_1066	0	0.204868	0	0	0	0	0	0	0	0	0	0.320781	0	1.82019	2.49196	0.63488
liver_tumor_up_1067	0.365261	0.200636	0.507434	0.436412	0.177185	0.534791	0.221511	0.614751	0.46756	0.497779	0.505307	1.10945	2.37699	0.378131	1.55256	2.63896
liver_tumor_up_1068	0	0	0	0.319021	0	0.499263	0	0	0.151656	0.163149	0.166046	0.819402	1.86856	0.666221	1.44805	1.75117
liver_tumor_up_1069	0.521392	0.142609	0.167557	0.386511	0.125519	0.28157	0.414223	0	2.21294	0.768744	0.692104	0.568098	1.11967	1.536	0.659652	1.85325
liver_tumor_up_1070	0.203421	0.374818	0	0.68302	0.58417	0.675383	0	0.457007	2.21638	1.04673	0.591891	1.39268	2.16968	0	2.07041	1.02014
liver_tumor_up_1071	0	0	0	0	0	0	0	0	0	0	1.89489	0.563271	0	1.20937	1.87831	0
liver_tumor_up_1072	0	0	0	0	0	0.393658	0	0	0.218333	0.42402	0.852572	0.921404	0.596838	0.662974	0.526387	2.19513
liver_tumor_up_1073	0.203421	0.204868	0.432534	0	0	0.675383	0.410447	0	1.85129	0	0.430658	1.29402	1.70293	0	1.76638	2.28929
liver_tumor_up_1074	1.21244	1.14965	1.27175	1.27102	1.03574	1.11567	1.20129	1.29568	2.55056	0.575181	1.89237	1.57602	1.94723	1.51262	2.28641	2.643
liver_tumor_up_1075	0.234567	0.236211	0.275421	0.233062	0.443359	0.292059	0.305151	0.433814	0.679147	0.442743	1.80982	1.47439	2.0028	1.19835	1.58863	1.82391
liver_tumor_up_1076	0.106874	0.107671	0	0	0	0	0.226136	0	0	0.506887	2.29066	0.665524	0.799555	0.533809	0	2.03483
liver_tumor_up_1077	0	0.0776282	0.0469139	0.0947581	0	0	0	0	0	0.17184	1.55318	0.590916	0.457215	0.288125	0.685047	1.96562
liver_tumor_up_1078	0	0.378324	0.311027	0.562434	0.237025	0.501028	0	0.329711	0.972654	0.304552	0.819812	1.02417	1.39302	0.491081	1.95611	1.38359
liver_tumor_up_1079	0	0	0.0625296	0	0.320966	0.207076	0.394805	0	0.160897	1.49588	2.07086	0.733474	1.08073	0.370594	1.19786	1.69397
liver_tumor_up_1080	1.33785	1.50112	1.0351	0.72915	1.06518	0.870068	0.679468	0.746952	2.64593	1.95641	2.27937	1.96885	2.30241	2.6116	2.45311	1.80825
liver_tumor_up_1081	0.781404	0.442847	0.713882	0.683103	0.606126	0.516089	0.808065	0.475246	2.77996	0.314611	1.70878	1.00104	2.43631	1.19536	2.22417	2.30283
liver_tumor_up_1082	0	0.0909955	0.204362	0.257159	0.153782	0.264807	0.101038	0	0.53979	0.633965	0.372297	1.0091	1.84084	0	1.87416	1.37939
liver_tumor_up_1083	0.684949	0.334015	0.779256	0.797841	0	1.25964	1.16717	0	0.493706	1.87588	1.77984	1.60099	0.726544	0.598974	2.88577	0.57288
liver_tumor_up_1084	1.07914	1.13398	0.430206	0.74783	0.581236	0.823237	0.98598	0.765937	0.756654	1.2873	2.07332	1.44834	2.14815	1.05384	2.36415	1.83825
liver_tumor_up_1085	0	0.158921	0.186466	0	0	0.311483	0	0	0	0	1.90344	1.27499	0.8051	0.304739	1.4229	1.6156
liver_tumor_up_1086	0.799996	1.14015	0.904196	0.924613	1.11042	0.772296	0.987619	0.717405	2.41257	1.6532	2.17451	0.813419	2.12724	1.45032	2.0125	1.89018
liver_tumor_up_1087	0.947448	0.374818	0.964499	0.246826	0.466953	0	0	0.769498	2.2555	2.54554	0.730702	0.921404	1.54194	0	0.297436	2.99903
liver_tumor_up_1088	0.798724	0.775053	0.902821	0.520472	0.497816	0.715808	0.674332	1.05919	2.64096	0.999665	1.20416	1.56701	2.58616	0.821744	1.94706	1.87602
liver_tumor_up_1089	0	0	0	0.246826	0	0	0	0	0	0.234318	0.730702	1.06161	1.77465	0	0	1.02014
liver_tumor_up_1090	0.203421	0.204868	0	0	0	0	0	0.457007	0	0	0.430658	0.320781	1.11216	0.385451	2.5477	1.77111
liver_tumor_up_1091	0.579864	0.180649	0.831147	0.797043	0.41756	0.488655	0.199645	1.01732	2.20545	0.206964	1.53315	0.60069	1.87328	0.343256	2.14493	2.40145
liver_tumor_up_1092	0.296936	0.298956	0.0986411	0.429387	0	0.441138	0	0.200464	2.27154	0.339801	1.61374	0.953187	1.10958	0.642335	1.84195	1.5555
liver_tumor_up_1093	0.19689	0.505591	0.231912	0.0861944	0	0	0	0	0.145756	1.46121	0	0.475019	2.19791	0.645682	1.91574	0.451258
liver_tumor_up_1094	0.203421	0	0	0	0	0	0	0	0	0	2.79366	0.320781	0	0	0.526387	0
liver_tumor_up_1095	0.28169	0.400045	0.178254	0.880972	0.452499	0.298533	0	0	0.532891	0	1.5855	0.73763	1.63337	0	0	3.23087
liver_tumor_up_1096	0.203421	0	0	0	0	0.393658	0	0	0	0	0.852572	0	0.968023	0	0.869455	2.7773
liver_tumor_up_1097	0.516867	0.204868	0	0.44463	0.58417	0.393658	0	0.457007	0.218333	1.60154	0.96119	0.921404	1.11216	0	1.12442	3.10383
liver_tumor_up_1098	0.130793	0	0.154949	0.0561936	0	0.335327	0	0.112986	0.0491509	0.151478	1.7542	1.29609	0.0809138	0.772501	0.762834	0.973753
liver_tumor_up_1099	0.291462	0.204868	0.239473	0	0.180967	0.393658	0	0	0.950116	1.21681	0.96119	1.12497	1.40152	0.973038	1.97897	2.11819
liver_tumor_up_1100	0	0	0	0.161245	0.221518	0	0	0	0.566736	0	0.610334	0.665524	1.7439	0.777347	0.922477	2.57972
liver_tumor_up_1101	0.207553	0.170571	0.10496	0.108407	0.150375	0.0940811	0.0987421	0	1.92251	0.150135	0.285349	0.904018	0.693985	0.17592	0.882436	1.03442
liver_tumor_up_1102	0.454561	0	0.34653	0.451929	0	0.220034	0.417294	0.464466	0	1.66977	0.673554	0	2.06337	1.35564	1.01789	1.31229
liver_tumor_up_1103	0.191036	0.192403	0.118887	0.122764	0.65521	0.371656	0	0.432171	1.84855	0.621844	0.406979	1.01688	1.48794	0.363829	1.36332	1.97494
liver_tumor_up_1104	0	0	0	0	0	0.321245	0	0	1.25022	0	0.491084	0.46627	1.35714	0	0	2.37492
liver_tumor_up_1105	0.131899	0	0.291343	0.161245	0	0.471871	0.275495	0.544749	0.141934	0.285222	2.25954	0.535986	1.76596	1.51008	1.28038	1.58509
liver_tumor_up_1106	0.403879	0	0	0.14357	0	0.426607	0	0	0	0	2.32259	1.19218	1.02991	0	1.72004	2.06008
liver_tumor_up_1107	0.236212	0.662631	0.750725	0.402786	0.384312	0.885579	0.262134	0.521327	0.253239	0.809801	2.19131	1.41752	2.21875	0.980705	2.70208	1.64665
liver_tumor_up_1108	0.170523	0	0	0	0	0	0	0	0	0.196898	0	0.809519	0.514517	0.936236	0.451708	2.41879
liver_tumor_up_1109	0.203421	0.204868	0	0.246826	0	0.675383	0	0	1.63861	0	0.238335	0.563271	1.23811	0.662974	0.526387	2.28929
liver_tumor_up_1110	0.33964	0.127403	0	0.288639	0.212772	0.455249	0	0.712292	1.96352	0	0.149142	0.372967	2.02633	0	0	2.57938
liver_tumor_up_1111	0.323788	0.176204	0.206448	0	0	0	0	0	0.187957	0.369863	1.63031	0.27802	0.711848	1.82148	0	0.917507
liver_tumor_up_1112	0	0	0	0	0	0	0	0	0	0	1.5619	0.758285	1.23811	0	0.869455	2.19513
liver_tumor_up_1113	0.170093	0	0	0.207097	0.28224	0	0	0	0.182779	0.501425	0.844682	0	0.696382	0	0.450712	2.5386
liver_tumor_up_1114	0.135786	0.294178	0.160793	0	0.413149	0.659071	0.362028	0.117339	2.10853	1.65932	0.16	0.79712	1.83468	0.922645	1.80205	0.847585
liver_tumor_up_1115	0.159074	0.16023	0.346156	0.101644	0.474057	0.440229	0.327786	0.200001	0.658809	2.979	0.187067	1.05743	1.65093	0.641127	1.4911	2.09395
liver_tumor_up_1116	0.371981	0.344226	0.380668	0.787681	0.347212	0.408609	1.09163	0.152992	0	1.5565	2.06512	1.43548	2.06332	0.237748	2.25138	1.85604
liver_tumor_up_1117	0	0.204868	0	0	0	0.393658	0	0	0	0	0	1.77777	2.25883	0.385451	0	0
liver_tumor_up_1118	0.0571344	0.163633	0.19192	0.256095	0.187989	0.32005	0.234715	0.263903	0	0.523673	2.06363	1.08908	1.14033	1.37163	1.88674	0.962394
liver_tumor_up_1119	0.0936947	0.333603	0.111375	0.167923	0.0828468	0.350714	0.104796	0.224944	1.89971	1.92621	0.775579	0.687155	1.55441	0.704989	1.70926	1.69385
liver_tumor_up_1120	0	0.391515	0	0	0	0	0	0	0	1.17129	0.758244	0.235639	1.35269	0.285484	0.396592	2.1373
liver_tumor_up_1121	0.447228	0.15745	0.126888	0.131009	0.180967	0.393658	0	0	0.168055	1.72648	0.385933	1.18455	1.94886	0.600475	1.06651	1.29757
liver_tumor_up_1122	0.106874	0	0	0.44463	0	0.544409	0	0	0.397435	0	0.908355	0.665524	1.11216	0	0.712562	2.72055
liver_tumor_up_1123	0	0	0.155944	0.160935	0	0	0	0	0	0.152451	0.28947	0.881831	2.24085	0	1.15074	1.16701
liver_tumor_up_1124	0.218447	0.945777	0.598801	0.677804	0	0.607215	1.2603	0.560981	2.30042	1.42152	2.65491	1.19154	2.57293	0.0969375	2.51744	1.19494
liver_tumor_up_1125	0.203421	0.374818	0	0.246826	0.180967	0.393658	0	0	0.115114	0.33366	1.61681	1.06161	1.90428	0	1.64032	1.84384
liver_tumor_up_1126	0	0	0	0.349873	0	0.733654	0	0	0	0.18027	1.69187	1.26596	1.47227	0.532777	1.63831	2.33099
liver_tumor_up_1127	0.203421	0.374818	0	0.246826	0	0	0.410447	0	0	0.42402	0.96119	0.921404	1.11216	0	0	2.88195
liver_tumor_up_1128	0.108765	0	0.129111	0	0.184054	0	0	0	1.28367	0	0	0.176164	1.68008	0.214732	1.65526	1.62237
liver_tumor_up_1129	0.139453	0.140476	0.0438945	0.245738	0.0941225	0.336468	0	0.175761	0.954877	0.267368	1.61282	0.740797	1.08623	0.619439	1.38309	1.816
liver_tumor_up_1130	0	0	0	0.219598	0	0	0	0	0.618502	1.04836	0.211947	0	0.306054	0	0.47482	1.73472
liver_tumor_up_1131	0	0.207685	0	0.132877	0	0	0	0.257801	1.43991	0.237494	0.94433	0.324952	1.55384	0	1.01465	1.36761
liver_tumor_up_1132	0.106874	0.204868	0	0	0	0	0	0	0.311889	0.949445	0.730702	0.843167	1.04269	0	1.49605	1.02014
liver_tumor_up_1133	0.0696659	0	0	0	0.119464	0	0	0	0.210355	0.780377	0.790764	0.54567	0.578462	0.471024	0.366835	1.65906
liver_tumor_up_1134	0	0	0	0	0	0	0.700611	0	1.304	0	0.238335	0	0	0	1.12442	2.37535
liver_tumor_up_1135	0.771211	0.577186	0.573551	0.49538	0.758812	1.3249	0.45812	0.977731	2.45246	1.97381	2.18136	1.98504	2.19116	1.37667	2.77711	1.88476
liver_tumor_up_1136	0.0545986	0.0550165	0	0.0673231	0.0941225	0.113327	0	0	1.09961	1.06637	1.10143	0.880129	1.39776	0.30081	1.06324	0.843107
liver_tumor_up_1137	0	0.276109	0.665817	0.178794	0	0	0.536364	0	0.157542	1.81972	0.663219	0.950449	1.34922	1.28949	1.36274	1.55198
liver_tumor_up_1138	0.125296	0.238284	0.148511	0.153283	0	0	0.262588	0.522128	2.19063	0.145174	0.276497	0.750919	2.2205	0.245508	0	1.54183
liver_tumor_up_1139	0.203421	0	0	0	0	0.393658	0	0	0	0.841666	0.238335	1.64098	2.0718	0	0	1.29757
liver_tumor_up_1140	0.0921624	0.0928549	0	0	0.156827	0	0	0	0.099323	0.291926	2.15197	0.678611	0.29964	0.472363	0	0.56476
liver_tumor_up_1141	0.214987	0.0394984	0.0468327	0.221576	0.0679431	0.570596	0.0861114	0.0977248	0.44602	0.636043	1.75664	0.905995	1.90421	0.91629	1.22199	1.56263
liver_tumor_up_1142	0.516867	0	0.239473	0.44463	0	0.393658	0	0	0.54928	0.234318	0.238335	1.34457	2.76624	0	1.49605	2.88195
liver_tumor_up_1143	0	0.593373	0.176313	0.335749	0.248983	0	0	0	0	0.561115	1.53555	0.731414	1.96125	1.20771	1.93503	1.80094
liver_tumor_up_1144	0.574926	1.05761	1.14534	0.675115	1.11508	0.914434	0.530149	0.33582	2.46448	2.20763	2.09652	1.78341	2.11755	1.65086	2.00725	0.476781
liver_tumor_up_1145	0.0983266	0	0.116831	0	0.166969	0	0.208995	0.235346	1.20803	0.30955	0.746408	0.526439	1.68518	0.498459	0.491417	1.69888
liver_tumor_up_1146	0	0	0	0	0	0.277227	0	0	0.280039	0.161153	0.304885	0.917409	0.963907	0	0	1.83825
liver_tumor_up_1147	0.516867	0	0	0	0	0	0	0.254387	1.45722	1.21681	0.339113	0.320781	0.703325	0	1.41528	2.74933
liver_tumor_up_1148	0.507459	0.459311	0.466672	0.413923	0.701765	0.534622	0.91114	0.353769	2.19217	0.17684	2.23854	1.07824	1.81781	0.621282	1.18905	1.28056
liver_tumor_up_1149	0.227954	0.41613	0.41331	0.192124	0.470241	0.493921	0.513999	1.19431	1.70894	1.89369	0.185344	0.762966	1.79486	1.11382	1.74357	1.87725
liver_tumor_up_1150	0.203831	0.141424	0.0442053	0.415017	0.334781	0.590992	0.0813684	0.0923712	0.185473	0.234783	2.38787	1.1861	1.41982	0.145924	1.59628	1.95632
liver_tumor_up_1151	0	0	0	0	0	0	0	0	0.218333	0.42402	1.64318	0.758285	0	0	1.00504	1.69267
liver_tumor_up_1152	0.0279924	0.0282095	0.0658802	0.131833	0.0951769	0.310585	0.227493	0.0703686	0.0302429	0.335563	1.78818	0.716396	1.3939	0.780967	1.33232	1.73817
liver_tumor_up_1153	0.265388	0	0	0.562112	0.304807	0.359971	0	0.231257	0.505304	0.604362	1.42132	1.21726	1.21879	0.49079	0.659291	2.23682
liver_tumor_up_1154	0	0.398466	0.177473	0.589842	0.250564	0.297297	0.54723	0.809767	1.42363	0.922692	0.572467	1.51043	1.57037	0	2.07458	2.35583
liver_tumor_up_1155	0.090437	0	0	0.111062	0	0.339899	0.193042	0	1.04479	0.634622	0.291752	0.819558	0.787939	0	1.50146	1.2822
liver_tumor_up_1156	0.385246	0.173507	0.203335	0.382943	0.402754	0.695637	0	0.675781	2.61801	0.742029	0.370568	1.56487	0.518976	1.14913	0.76764	2.21145
liver_tumor_up_1157	0.0583666	0.216969	0.542849	0.467946	0.191787	0.707144	0.239349	1.32929	2.67117	0.400418	1.9286	1.4409	1.73631	1.47773	1.95887	1.46042
liver_tumor_up_1158	0.499334	0	0	0.589842	0.61748	0.712285	0	0.605184	2.90892	0	0.176604	0.595708	2.04614	0	0	2.29358
liver_tumor_up_1159	0.222192	0.694683	0.369941	0.269092	0.739068	0	0.444515	0.672163	1.87441	0.898589	1.17133	0.811557	1.30866	0.711663	0.763692	1.59175
liver_tumor_up_1160	1.03461	1.26171	0.775454	1.41514	1.43279	0.91306	0.273009	0.54041	3.0832	1.02841	1.38543	2.57756	2.1488	1.00991	2.11447	2.65076
liver_tumor_up_1161	0.290957	0.342481	0.150163	0.736998	0.38876	1.00545	0.375577	0.624481	0.62949	0.490079	2.13934	1.42805	2.14909	0.685926	1.46298	2.16329
liver_tumor_up_1162	0.137536	0	0	0	0	0	0	0	1.60683	0.159206	0	0	0.726169	0	1.53094	1.72932
liver_tumor_up_1163	0	0	0	0.246826	0	0.393658	0.410447	0	0.397435	0.234318	0.238335	0.320781	2.0718	0	1.49605	1.29757
liver_tumor_up_1164	0.0521173	0	0	0.0642818	0.089924	0.415288	0.0584358	0	0	0.486244	2.07004	1.16236	0.545817	0.637753	0.686027	1.89886
liver_tumor_up_1165	0.755156	0.860432	1.15204	1.08509	0.784017	0.393658	1.51566	0.769498	2.86745	2.6534	2.20542	2.05511	2.0718	1.74095	3.01546	2.45458
liver_tumor_up_1166	0	0	0	0	0	0	0.383231	0	0.202566	0	0.221278	0.714968	0.917297	0	1.99817	1.62538
liver_tumor_up_1167	0.110004	0	0.130566	0.1348	0.186074	0.222068	0	0	0.118471	0.127607	0.98011	0.576502	1.76461	0.395295	1.73033	1.71759
liver_tumor_up_1168	0.148904	0.149992	0.32582	0	0.248722	0.15843	0.166025	0	0.625047	2.07362	0.175259	0.126273	1.59372	0.154743	1.08937	1.56591
liver_tumor_up_1169	0.393345	0.0670871	0.402437	0.293981	0.309872	0.708304	0.381611	0.302779	0.201633	0.149426	2.48543	1.52129	1.41447	0.764623	1.20171	1.56631
liver_tumor_up_1170	0	0.204868	0	0	0	0.894936	0	0	0	0.42402	1.5619	1.18455	1.45055	0.662974	1.87831	1.29757
liver_tumor_up_1171	0.31517	0.222294	0	0.267369	0.360746	0.424069	0	0	1.68789	0.135012	0.137443	0.346488	1.61388	0.415351	0	2.37112
liver_tumor_up_1172	0.203421	0	0	0.131009	0.466953	0	0.226136	0.254387	1.48524	0	0	0.843167	0.342301	0.777347	1.00504	1.51451
liver_tumor_up_1173	0.272005	0	0.171823	0.292251	0.0664629	0.560757	0.364306	0.182901	0.156195	0.882858	2.02459	0.918968	0.651867	0.39793	1.32442	0
liver_tumor_up_1174	0	0	0.126888	0.131009	0	0	0.226136	0	0.397435	0.506887	0	0.320781	1.54194	0	0.297436	1.69267
liver_tumor_up_1175	0.319775	0.52094	0.166182	0.317804	0.72288	0.394382	0.613944	0.327206	2.1108	0.365377	0.687644	1.66693	2.17165	0.664052	0.870748	1.57925
liver_tumor_up_1176	0.0875115	0.31386	0.198349	0.584711	0	0.461653	0.480709	0	0.0943275	0.428679	1.84788	1.28275	1.66817	1.13049	1.65116	1.96174
liver_tumor_up_1177	0	0.646817	0	0.246826	0.334149	0.393658	0.410447	0.769498	0	1.04673	1.37637	0.758285	1.11216	0	0.869455	1.97513
liver_tumor_up_1178	0.106874	0	0	0.131009	0	0	0	0	0	0.234318	2.38171	0.993962	1.2956	0	0	0
liver_tumor_up_1179	0	0	0	0.246826	0.334149	0	0	0	0	0	0.852572	0.563271	2.34067	0.385451	1.12442	2.19513
liver_tumor_up_1180	0.516867	0.204868	0	0.246826	0.334149	1.35953	0.925241	0	0	0.949445	3.07839	1.48248	0.799555	1.05817	1.87831	0
liver_tumor_up_1181	0	0.18432	0	0	0	0	0	0	0	1.6546	0.214777	1.10528	1.45169	0	0	0
liver_tumor_up_1182	0.0746638	0.436268	0.472741	0.253568	0.127813	0.557309	0	0.785962	2.28281	0.374103	1.22514	1.01326	1.72791	0.280064	1.38027	2.34631
liver_tumor_up_1183	0.165913	0	0.195948	0.202096	0	0	0	0.380812	2.05822	0.720852	0.194997	0.473203	0	1.77341	0.44099	1.51451
liver_tumor_up_1184	0	0	0	0	0	0	0	0	0	0	0.238335	0.563271	1.11216	0	0	2.28929
liver_tumor_up_1185	0	0	0.239473	0.609695	0.334149	0.675383	0.410447	0.457007	0	1.04673	1.93455	1.39268	0.596838	0	1.49605	2.72055
liver_tumor_up_1186	0.120817	0	0	0.181663	0.203638	0.437748	0.134922	0	0	0.422708	0.800053	0.27986	0.528914	0.125623	1.37571	2.76582
liver_tumor_up_1187	0.433826	0.363211	0.122479	0.339633	0.174837	0.872862	0	0.608095	0.111091	0.411179	1.07977	1.03717	1.81001	0.85813	1.84654	3.16262
liver_tumor_up_1188	0	0.2943	0	0	0	0	0	0	0	0.584887	0.732434	0.56471	1.1144	0.38652	1.49864	0.847858
liver_tumor_up_1189	0	0	0	0	0	0	0	0	0.218333	0	1.05916	0.563271	0.968023	0.662974	0.869455	2.72055
liver_tumor_up_1190	0	0.0730533	0	0.0892179	0	0.393658	0	0	0.0781953	0.234318	1.63447	0.632588	1.34996	0.740657	0.869455	2.16166
liver_tumor_up_1191	0.437435	0.552387	0.363793	0	0.278911	0.577882	0	1.05742	3.24765	0.618621	1.01005	1.23931	1.66817	0.323029	0	2.10294
liver_tumor_up_1192	0.473221	0	0.114198	0.117931	0.163296	0.731586	0.374176	0	0.927145	0.426078	1.34227	1.26311	1.9491	0.190834	1.41038	2.31442
liver_tumor_up_1193	0.372375	0.204868	0.239473	0	0	0	0	0	0	0	0	0.921404	1.90428	0	0	1.84384
liver_tumor_up_1194	0.305606	0	0	0.137903	0	0.411825	0	0.266961	0.229323	0	0.690664	0.469546	0.621844	0	0.549183	2.90854
liver_tumor_up_1195	0.135062	0	0	0	0.2266	0	0	0	1.15995	0.156371	0	0.217076	0.579401	0	1.29873	1.98142
liver_tumor_up_1196	0	0	0	0	0	0	0	0	0	0	0.430658	1.64098	1.70293	0	0.526387	0.63488
liver_tumor_up_1197	0.478333	1.04894	0.683577	0.566002	0.307185	0.837958	0.652286	0	0.366238	1.71326	2.63392	1.86942	1.93431	1.73846	2.14418	1.43864
liver_tumor_up_1198	0.141571	0.267396	0	0.17289	0.428495	0.28157	0.294258	0	0	0.537682	1.45065	1.33623	1.07372	0.275387	0.659652	2.80601
liver_tumor_up_1199	0.203421	0.107671	0.126888	0.246826	0.180967	0.216076	0.410447	0.457007	2.22959	0.583409	1.66887	0.449358	0.596838	0	1.49605	2.03483
liver_tumor_up_1200	1.60979	1.43577	0.82002	1.36642	1.82051	0.814664	0.722276	1.90851	1.69666	0.806417	3.97473	1.37621	2.45516	2.62168	2.80596	3.93122
liver_tumor_up_1201	0.0507491	0.0997883	0.0605694	0.229858	0	0.201015	0	0	0.291063	0.437224	1.8273	0.579699	0.956025	0.196431	1.07108	1.74166
liver_tumor_up_1202	0.516867	0.204868	0	0.44463	0	0.393658	0.700611	0	0	0	1.37637	1.64098	0.342301	0	2.37018	0.63488
liver_tumor_up_1203	0.609743	0.216623	0.134465	0.556506	0.191478	0.228403	0	0.268622	0	1.40852	2.0262	1.57325	0.834088	0.559868	1.37324	0
liver_tumor_up_1204	0.203421	0.374818	0	0.609695	0	0.393658	0	0	0	1.8787	1.14838	1.18455	1.90428	0.879972	1.87831	0
liver_tumor_up_1205	0.0881962	0	0	0	0	0	0.347019	0	0	0.622384	2.04252	1.2451	0.847866	0.570327	1.80779	1.74254
liver_tumor_up_1206	0	0	0	0.246826	0	0.393658	0	0	0	0.234318	0.430658	1.83973	0.342301	0.385451	0	1.97513
liver_tumor_up_1207	0.203421	0.374818	0	0.246826	0	0	0	0	0	1.04673	0.238335	0.758285	2.34067	0	1.87831	1.84384
liver_tumor_up_1208	0	0	0	0	0	0	0	0	0.161371	0	1.33521	0.857471	0.630667	0	0	1.80692
liver_tumor_up_1209	0.164699	0	0	0	0	0	0.183476	0	0	0	2.05862	0	0	0	2.13096	0
liver_tumor_up_1210	0.0995131	0.0613526	0.161864	0.310114	0.137339	0.164663	0.0899818	0.149477	1.15465	0.0241989	1.65236	0.375755	1.2195	0.122992	0.768634	1.93484
liver_tumor_up_1211	0.303501	0	0	0.487749	0.398776	0.467356	0.107919	0.612801	0.803253	2.30678	1.26363	1.24209	1.75202	0.90762	1.78813	0.585853
liver_tumor_up_1212	0.106874	0	0.126888	0.131009	0	0.393658	0.226136	0	0	0.720852	1.5038	0.563271	1.58468	0.211183	1.3274	1.69267
liver_tumor_up_1213	0.68833	0.510098	0.869573	0.343372	0.457812	0.722177	0.315785	0.820539	0.42893	0.57257	1.55638	1.69153	2.35683	2.66862	2.45492	0
liver_tumor_up_1214	0.106874	0.107671	0	0	0	0.216076	0	0.254387	0.115114	0.234318	0.730702	0.758285	2.21525	0.385451	1.41528	2.52799
liver_tumor_up_1215	1.18046	1.31597	1.56613	1.40598	1.09318	1.22729	1.51566	1.36013	1.68492	1.13538	1.71834	1.18455	2.16968	1.82019	2.23148	2.7773
liver_tumor_up_1216	0	0	0.113877	0	0	0.357722	0.373248	0.229722	0.103249	0.830614	1.38611	0.409305	0.646983	0.487905	0.655698	1.4261
liver_tumor_up_1217	0	0	0	0.131009	0	0	0	0	0.54928	0	1.05916	0.758285	0.703325	0	0	1.60755
liver_tumor_up_1218	0.643092	0.860432	0.855646	1.08509	0.334149	1.22729	0.410447	1.19917	0.218333	2.0283	0.96119	2.54352	2.45211	1.05817	1.76638	2.19513
liver_tumor_up_1219	0	0.204868	0.239473	0	0	0	0.410447	0	2.20299	0	0	0	0	0	0	0
liver_tumor_up_1220	1.52557	1.07271	1.49406	1.60888	0.533817	1.74578	1.51012	0.987897	1.53789	1.30531	3.31761	1.95621	2.84285	1.97165	2.82741	3.6496
liver_tumor_up_1221	0.357459	0.196008	0	0.587718	0	0	0.394287	0.439385	0	1.70956	1.40507	0.307628	0.328401	0.370102	0	2.15189
liver_tumor_up_1222	0.203421	0	0	0.246826	0	0.393658	0	0	0	0.583409	0.430658	1.29402	1.11216	0	1.97897	1.29757
liver_tumor_up_1223	0.313209	0.442152	0.313083	0.687621	0.731467	0.580264	0.129189	0.273729	2.24992	0.453628	0.901253	0.932791	2.27287	0.638981	1.29079	2.01575
liver_tumor_up_1224	0.755156	0	0.733481	0.246826	0.334149	1.35953	0.700611	0	2.2555	0	2.97401	2.00545	0.799555	0.879972	2.15419	2.59638
liver_tumor_up_1225	0.359817	0.415965	0.249457	0.52118	0.244485	0.351316	0.0848627	0.184164	1.55758	0.0881598	0.248278	0.752393	1.70254	0.599236	1.78461	2.3457
liver_tumor_up_1226	0.667507	1.31743	1.13615	0.290145	1.14637	1.1086	1.14286	0.71535	0.841675	2.87177	1.36417	1.62783	1.96502	2.08794	2.23327	2.30891
liver_tumor_up_1227	0.173147	0.0373975	0	0.210748	0.0643772	0.280198	0	0	0	0	1.66489	0.601043	1.1159	0.274042	1.16507	2.43394
liver_tumor_up_1228	0	0.23676	0.100724	0	0	0.173051	0	0	0.620608	0.482719	1.02672	0.465297	1.47181	0.169052	0.73493	1.0067
liver_tumor_up_1229	0	0	0	0.144188	0.198692	0.125422	0	0	0	0.460675	0.490845	0.608746	1.2492	0	1.13496	2.40439
liver_tumor_up_1230	0.203421	0.374818	0.340655	1.33489	0	0.393658	0.410447	0	0.797511	0.720852	2.19048	0.563271	1.49729	1.13663	1.76638	2.19513
liver_tumor_up_1231	0.806805	1.03635	0.594286	1.1313	0.689078	0.675383	0.700611	0	0.311889	1.85832	1.5038	1.12497	2.46953	1.45674	1.82391	2.19513
liver_tumor_up_1232	0	0	0.239473	0	0	0	0	0	1.1619	0.583409	0.238335	0.563271	1.11216	0	0	2.37535
liver_tumor_up_1233	0.839202	0.861877	0.906224	1.30394	0.261063	0.932747	1.39935	0.566614	1.99813	0.260668	1.99799	0.913451	1.99718	1.53133	2.352	1.70487
liver_tumor_up_1234	0	0	0	0.44463	0	0.393658	0	0	0	0	0	0.563271	1.90428	0	1.3274	2.28929
liver_tumor_up_1235	0.203421	0.204868	0	0.44463	0.334149	0.393658	0	0	0	0	0.852572	0.758285	1.77465	0.662974	1.3274	2.52799
liver_tumor_up_1236	0.262455	0.473098	0	0	0.423847	0.2783	0	0.768307	0.900472	0.423253	0.429882	0.920069	0.966647	0.27218	0.379016	2.9594
liver_tumor_up_1237	0.196398	0.295428	0.138664	0.325507	0.0530892	0.4679	0.0674179	0.492822	0.608842	0.835653	1.36657	0.959819	1.78109	0.280008	1.50912	2.57922
liver_tumor_up_1238	0.372375	1.62778	1.15204	0.875379	0.334149	0.393658	1.80417	0	1.88889	1.99294	2.41833	1.64098	2.82845	2.71524	1.3274	2.09117
liver_tumor_up_1239	0	0	0	0	0	0	0	0	0	0.54335	0.976546	0	0.749416	0	1.21409	2.24962
liver_tumor_up_1240	0	0.0644553	0	0.0787914	0.0564649	0.13213	0.0716725	0	0.0351016	0.208605	1.73161	0.573933	1.06899	0.187777	1.14108	1.94198
liver_tumor_up_1241	0.0884269	0.0890925	0	0	0.150661	0.180405	0.188957	0	0	0.359674	1.82199	0.995109	0.918526	0.17625	0.883637	0.737318
liver_tumor_up_1242	0.203421	0	0	0	0.334149	0	0	0.457007	0	1.13538	0.591891	1.06161	1.77465	0	1.49605	0
liver_tumor_up_1243	0.106874	0	0	0.44463	0	0.791173	0	0	0	0.65449	1.76549	1.48248	1.23811	0	0.869455	2.45458
liver_tumor_up_1244	0.593602	0.185831	0.217556	0.562112	0.538086	0.624105	0	0.940436	2.02484	0.388207	1.53171	1.68939	1.81366	0	2.13622	2.27847
liver_tumor_up_1245	0.184254	0	0	0.118264	0.0852209	0.19583	0	0.122126	0.537204	0.346721	1.01159	0.892648	1.28325	0.100246	1.35422	2.49606
liver_tumor_up_1246	0	0	0	0.246826	0	0	0	0	0	0.234318	1.81051	0.758285	0.799555	0	0.869455	1.84384
liver_tumor_up_1247	0.929454	0.743701	0.504855	0.434121	0.932471	0.660978	0.802798	0	0.46514	1.43614	2.31702	1.41612	1.51878	2.03083	1.39298	1.66862
liver_tumor_up_1248	0.0548642	0.485661	0.126888	0.131009	0.180967	0.113863	0.226136	0.254387	2.18257	0.752451	0.730702	0.758285	0.887332	0.533809	1.28038	1.35637
liver_tumor_up_1249	0	0	0	0	0	0	0	0	2.56157	0.234318	0.238335	0	0	0	0	0
liver_tumor_up_1250	0	0	0	0.246826	0	0	0	0	0	0.234318	1.30599	1.39268	0.799555	0	0.869455	0.63488
liver_tumor_up_1251	0.172483	0.321697	0.372661	0	0.285995	0.696334	0	0	0.650385	0.285567	0.698462	0.94703	1.80983	0	0.456248	2.98924
liver_tumor_up_1252	0.630021	0	0.210204	0.846386	0.619248	0	0.505691	0.223492	0	1.75681	1.96935	0.151423	0.1625	0.341161	2.33059	0.765478
liver_tumor_up_1253	0	0	0	0	0	0	0	0	1.1619	1.21681	0.238335	0.563271	0.342301	0.385451	0	1.51451
liver_tumor_up_1254	0	0	0	0.139742	0	0	0	0	0.12285	0.881506	0.623301	0.184494	0.738765	0.22469	0.315647	1.97073
liver_tumor_up_1255	0.516867	0.204868	0.432534	0.44463	0.58417	0.393658	0.925241	0	0	1.91825	1.14838	0.921404	1.45055	0	2.43292	1.02014
liver_tumor_up_1256	0.198046	0.199458	0	0.240435	0.176134	0	0	0	0.304054	0.495238	0.420414	0.651268	1.64115	0	1.54745	1.58399
liver_tumor_up_1257	0.643092	0.646817	0.855646	0.246826	1.329	0.393658	0.700611	0.769498	0.218333	2.18845	0.852572	1.29402	1.70293	1.20937	0.869455	2.19513
liver_tumor_up_1258	0.157528	0	0.127889	0	0	0.217707	0	0.256272	0	0.0644444	1.68828	0.539467	0.933561	0	0.874324	2.54451
liver_tumor_up_1259	0.032433	0.181775	0.180399	0.575083	0	0.40108	0.0715377	0	0.0350344	1.18677	1.34329	0.977567	0.639062	0.187443	1.69644	2.01213
liver_tumor_up_1260	0.203421	0.204868	0	0	0	0.393658	0.410447	0	0	0.42402	2.39407	1.06161	1.70293	0	2.07041	1.29757
liver_tumor_up_1261	0.0827303	0.135299	0.0666924	0.101686	0	0.219866	0	0.0712342	2.08677	0.0961754	0.542489	0.544061	1.35095	0.165345	0.36566	1.76809
liver_tumor_up_1262	0.563788	0.297838	0.64624	0.662603	1.15673	0.708304	0.381611	0.534873	2.60346	0.716663	1.14281	1.46955	2.13705	1.10171	2.02215	1.38054
liver_tumor_up_1263	0.148904	0.395734	0.571167	0.691289	0.447739	0.295159	0.166025	0	1.78331	0.385149	0.765156	0.793594	1.10977	1.25572	1.49329	2.14874
liver_tumor_up_1264	0.276592	0.278491	0.0736544	0.274852	0.444931	0.241014	0.357729	0.151566	1.6362	0.0719385	0.375803	0.726763	2.30197	0.426174	0.862871	2.19903
liver_tumor_up_1265	0.146165	0.389252	0.172924	1.36858	0	0.697965	0.535398	0	1.14037	0.439966	1.598	0.583104	0.99646	1.14188	1.76362	1.67351
liver_tumor_up_1266	0.0905581	0.0912391	0.20488	0.111209	0.287735	0.340302	0.823909	0	1.37955	0.746421	1.28118	0.389829	1.89607	0.333031	1.56533	1.38149
liver_tumor_up_1267	0.430834	0.735035	0.621253	0	0	0.324882	0	0	0.574737	0.488794	2.65874	1.38869	1.58878	0.558731	2.1001	1.99484
liver_tumor_up_1268	0	0	0	0.246826	0	0	0	0	0	0.234318	0.238335	1.29402	1.96329	0.385451	0.526387	1.84384
liver_tumor_up_1269	0.203421	0.204868	0	0.44463	0	0	0	0	0	0.234318	1.14838	0.320781	1.70293	0	1.12442	2.37535
liver_tumor_up_1270	0	0	0	0.246826	0	0.675383	0	0	0.397435	0	0	0.758285	2.45211	0	0	1.69267
liver_tumor_up_1271	0.121251	0.230988	0	0.587718	0	0.743181	0	0	0	0.37339	0.653755	0.732648	2.163	1.56071	0.782836	1.80293
liver_tumor_up_1272	0.19824	0.0710733	0	0	0.120922	0.384479	0	0	1.38727	0.228435	1.2609	0.619338	0.42459	0.649271	0.853013	0.89056
liver_tumor_up_1273	0	0	0	0.246826	0	0	0	0	1.68492	0	0	0	0	0	0	2.37535
liver_tumor_up_1274	0.495866	0.654532	0.28516	1.11464	0.676858	0.943422	0.481743	0.974005	1.30239	0.497141	1.79718	0.6536	1.63865	0.764079	1.65334	2.0134
liver_tumor_up_1275	0.593219	0	0	0.252419	0.341406	0.401967	0.231312	0	0.318735	0.126992	1.16574	1.23092	1.89488	0.393619	1.14158	2.85484
liver_tumor_up_1276	0.243031	0	0.180641	0.241477	0	0.302303	0	0	0.057809	0.121158	1.8689	0.604428	0.403987	0.377619	1.83071	1.27968
liver_tumor_up_1277	0.258921	0.0946603	0.387048	0.218737	0.418553	0.423063	0	0	1.34119	0.982793	1.17341	0.602004	1.19912	1.58962	0.921348	1.54305
liver_tumor_up_1278	0	0.204868	0	0.609695	0	0.393658	0	0	0	0.234318	0.852572	1.06161	1.23811	0.385451	2.49196	0
liver_tumor_up_1279	0.360345	0.666468	0.159946	0.306689	0.119705	0.381063	0	0.315812	1.27558	0.226251	1.67017	0.94618	1.35538	0.561699	1.69397	2.12704
liver_tumor_up_1280	0.181529	0	0.2141	0.401485	0	0	0	0	1.14834	0.382513	0	0.287964	1.44491	0.347094	0	2.48111
liver_tumor_up_1281	0.440278	0.592422	0.707225	0.542773	0.459761	0.57032	0.626502	0.0686177	1.42094	1.51752	2.19555	1.33027	2.16981	1.50785	1.88796	2.31575
liver_tumor_up_1282	0.0847695	0.237036	0.425625	0.284698	0.483879	0	0.181502	0.204729	0.0913815	1.67691	1.23183	0.138296	1.17588	0	1.06534	0.871733
liver_tumor_up_1283	0	0	0	0	0	0	0	0	1.66234	0	0	0.471201	0.281272	0	0.439096	1.78166
liver_tumor_up_1284	0.920903	0.604848	0.645273	0.639373	0.676359	0.777201	0.481354	0.584459	2.29058	0.446569	0.684933	1.26248	2.27237	1.14692	2.10099	1.61965
liver_tumor_up_1285	0	0	0	0	0.334149	0	0	0	1.85129	0	0.238335	0.173199	0	0	0	1.97513
liver_tumor_up_1286	0.330162	0.40068	0.210752	0.614958	0.416079	0.349431	0.631295	0.224071	0.77177	0.295213	1.62604	1.45377	1.43157	1.11145	1.6496	1.96728
liver_tumor_up_1287	0	0	0	0	0	0.393658	0	0	0	0.949445	0.730702	0.921404	0	0	1.12442	2.59638
liver_tumor_up_1288	0	0	0.239473	0	0.334149	0.675383	0	0	0.397435	1.48899	0	1.29402	0	0.879972	0	1.51451
liver_tumor_up_1289	0.726614	0.903373	0.658396	0.790718	0.293815	0.809052	0.503981	1.00996	2.07084	0	2.05854	1.44826	1.07588	0.339916	1.52134	2.11047
liver_tumor_up_1290	0.112195	0	0	0.137451	0	0.41064	0	0	0.12082	1.03198	0	0.585684	1.0762	0	0	2.07957
liver_tumor_up_1291	0	0	0	0	0	0.393658	0	0	0.218333	0.841666	0.238335	0.758285	0.596838	0.879972	0.526387	2.72055
liver_tumor_up_1292	0	0	0	0	0	0	0	0	0	0.234318	1.85359	0	0.799555	0	1.12442	1.29757
liver_tumor_up_1293	0.152432	0.153544	0	0.185938	0.456917	0.53311	0	0	0.537904	0.456287	1.21116	1.58204	1.30332	0.295105	1.61851	2.37112
liver_tumor_up_1294	0.250879	0.0619096	0.2054	0.146072	0	0.476089	0.578884	0	0	0.368124	1.99988	0.95303	0	1.73863	1.52611	1.7018
liver_tumor_up_1295	0.546229	0.549534	0.787792	0.203323	0.494124	0	0.597427	0.382935	0.633557	1.10533	1.58955	0.863174	2.48597	1.39376	0.749494	2.00523
liver_tumor_up_1296	0	0	0	0.246826	0.334149	0	0	0	0.218333	0.234318	0.430658	0.921404	0.968023	0	0.869455	2.7773
liver_tumor_up_1297	0	0.374818	0.239473	0.44463	0.334149	0	0	0.457007	0.397435	1.99294	0.238335	0.320781	1.11216	1.34069	1.76638	1.02014
liver_tumor_up_1298	0.0884269	0.170893	0.105164	0.158801	0.281568	0	0	0.53784	1.41099	1.44609	1.23158	1.05083	1.42995	0.17625	1.34531	1.26528
liver_tumor_up_1299	0.947448	0.646817	0.855646	0.609695	0.334149	0.675383	0.925241	0.457007	0.996215	2.80812	0.730702	1.39268	0.968023	1.05817	1.97897	2.37535
liver_tumor_up_1300	0.444244	1.08957	0.850883	0.906232	0.219874	0	0.814588	0.731062	1.88645	2.10429	1.54116	1.20724	1.51339	1.83208	1.58203	1.87129
liver_tumor_up_1301	0.323788	0.104453	0.12313	0.127137	0	0.20994	0.313816	0.247292	0	0.604937	0.805649	0.825073	0.948309	1.2212	1.76896	1.07585
liver_tumor_up_1302	0.211857	0.133391	0.10725	0.461016	0.153583	0.408524	0.100904	0.1144	0	0.439801	1.78419	0.852319	1.50433	0.258629	1.53114	2.10844
liver_tumor_up_1303	0.0725032	0.0730533	0	0.0892179	0	0.393658	0	0	0.150717	0	2.17531	0.869932	2.03692	0	0.207774	0.464486
liver_tumor_up_1304	0.212168	0.147394	0.0902957	0.178603	0.129767	0	0.303415	0	0.157373	1.24986	0.447221	0.841935	1.27144	0.599499	1.72227	0.657065
liver_tumor_up_1305	0.519184	0.578865	0.409053	0.695939	0.294181	0.297543	0.459527	0.153988	2.64948	0.759931	1.63658	1.00755	1.54645	1.53659	1.86791	1.40067
liver_tumor_up_1306	0	0.520037	0.432534	0	0	0	0.410447	0.769498	0.397435	2.40096	0	1.06161	0.799555	0	0.869455	1.84384
liver_tumor_up_1307	0	0	0	0	0	0	0	0	2.02657	0	0.126251	0	0	0	0	1.77111
liver_tumor_up_1308	0	0.211895	0	0.327492	0.128643	0.154366	0.300997	0.182708	0.957111	0.376261	0.949007	0.650274	0.991353	0.281753	0.787832	1.77658
liver_tumor_up_1309	0.151815	0.152923	0.0757164	0	0.339091	0	0	0.225237	2.05532	0.0739543	0.411142	0.364485	1.59244	0.29399	1.31342	1.60858
liver_tumor_up_1310	0	0	0.239473	0	0	0	0.410447	0	0.397435	0.583409	0	0.563271	1.23811	1.20937	1.12442	2.19513
liver_tumor_up_1311	0.372375	0	0	0	0.334149	0	0.410447	0	0	0	1.5038	0.758285	1.45055	0	0	2.45458
liver_tumor_up_1312	0.700693	0.646817	0.432534	0.609695	0.180967	0.791173	0.410447	0.625409	0	2.91382	0.238335	0.758285	2.62885	0.385451	1.3274	0.63488
liver_tumor_up_1313	0.539351	0.732742	0.693337	0.553496	0	0.702672	0.85024	0.477463	0.229323	1.98455	0.45018	1.28005	2.06672	0.40331	2.81747	1.89018
liver_tumor_up_1314	0	0.387759	0.560534	0.459475	0	0	0	0	1.39872	0.742029	1.38389	0.94618	0.449113	0.282605	0.893368	0
liver_tumor_up_1315	0	0	0	0.32911	0	0	0	0	0	0.313044	2.13928	0.422979	0	0.684115	0.675219	1.78138
liver_tumor_up_1316	0.171971	0	0	0.2704	0.198859	0.790162	0.247968	0.393319	0.387688	0.461016	1.02637	0.717169	1.1475	0	1.35618	2.42717
liver_tumor_up_1317	0.203421	0	0.126888	0	0.334149	0	0	0	0.54928	0	1.14838	0.449358	0.342301	0	0	2.80451
liver_tumor_up_1318	0.110004	0.110823	0	0	0	0	0	0	0.407527	0.127607	1.23191	0.178105	0.905362	0.114404	0.887259	1.83366
liver_tumor_up_1319	0.338497	0.0834228	0	0.305341	0.0964114	0.116057	0	0	0.0603849	0.315156	1.28342	1.21306	1.12576	0.307415	1.1381	2.14926
liver_tumor_up_1320	0	0	0	0.609695	0	0	0	0.457007	0	0	0.591891	0.921404	1.54194	0.385451	1.49605	2.93044
liver_tumor_up_1321	0.291146	0.384141	0.443	0.350242	0.260202	0.23981	0.38878	0.102999	2.37754	0.297232	1.37967	0.576092	1.95142	0	1.03544	0.914128
liver_tumor_up_1322	0.799363	0.631939	0.350306	0.624913	0.268162	0.558413	0.580432	0	0.665644	1.45278	0.606786	2.11981	1.94762	1.53591	1.93263	1.63406
liver_tumor_up_1323	0.121907	0.122809	0.144538	0.278986	0.375717	0.244699	0	0	0.247221	1.39501	0	1.15486	2.05452	0.239233	1.33161	1.1114
liver_tumor_up_1324	0.291462	0.204868	0	0.131009	0.180967	0.216076	0.226136	0.254387	1.63861	0.42402	1.87445	0.173199	1.17712	0.211183	1.12442	0.63488
liver_tumor_up_1325	0	0	0	0	0	0	0	0	2.45222	0	0	0	0	0	0	0
liver_tumor_up_1326	0.203421	0.204868	0	0.751334	0	0.393658	0.410447	0.457007	0	0.720852	2.0449	0.921404	1.34996	0	1.3274	1.97513
liver_tumor_up_1327	0.183005	0.238913	0	0	0.534375	0.357276	0.263273	0.295518	1.34123	0.621582	0.672098	1.24386	1.60885	1.03465	1.78069	1.35959
liver_tumor_up_1328	0.755156	0.646817	0	0	0	1.07486	0.700611	0	0	1.74969	1.89489	1.89808	1.11216	0.662974	1.49605	1.29757
liver_tumor_up_1329	0.0815009	0	0	0.100188	0	0	0	0	0	0.0947555	0.0964961	0	1.6681	0	0	2.08067
liver_tumor_up_1330	0.348471	0.683308	0.405494	0	0.218658	0.46645	0.66159	0.30519	1.42467	1.87646	1.03805	0.209434	1.87669	0.769549	0.824324	1.77775
liver_tumor_up_1331	0.199215	0	0.424495	0.241827	0	0	0	0	0.389929	1.20064	0.839405	0	0.335669	0.378131	1.95912	1.67389
liver_tumor_up_1332	0.372375	0.860432	0.432534	0.751334	0.58417	1.07486	0.410447	1.00724	2.65156	0	0	0.320781	2.01902	1.05817	1.3274	2.72055
liver_tumor_up_1333	0.643092	0.759318	0.642869	0.794415	1.00036	0.59	0.700611	0.572365	0.934266	0.677104	2.92227	1.328	1.81975	1.49261	2.12703	1.74564
liver_tumor_up_1334	0.106874	0.293449	0.340655	0.131009	0	0.791173	0.226136	0	0.115114	0.506887	2.4989	1.29402	0.477646	1.27718	0.869455	1.02014
liver_tumor_up_1335	0.618134	0.391364	0.586706	1.01863	0.512034	0.341112	0.356038	0.549457	0	2.08058	1.31415	1.26686	1.73053	1.21723	1.68244	2.13688
liver_tumor_up_1336	0.291462	0.204868	0	0.44463	0	0.544409	0	0	0	0	1.58974	1.80923	1.45055	0	0.297436	2.72055
liver_tumor_up_1337	0.885737	0.813807	0.776974	0.977438	0.812217	0.998337	0.876419	1.0401	2.93484	1.28252	0.493124	0.46823	2.30488	0.982348	2.18951	1.64878
liver_tumor_up_1338	0.0757508	0.0763246	0	0	0	0.514682	0	0	0	0	2.26565	1.21633	0.250587	0	1.22869	0.805309
liver_tumor_up_1339	0	0	0	0.44463	0.334149	0	0	0	1.1619	0	0.730702	0	0.968023	0	0	2.52799
liver_tumor_up_1340	0.203421	0.374818	0.239473	0.246826	0.334149	0.675383	0.410447	0	0.218333	1.21681	1.14838	0.758285	1.49729	0.385451	2.30323	1.16845
liver_tumor_up_1341	0	0	0	0	0	0	0	0	0	0.234318	1.05916	1.06161	0.968023	0	0	1.84384
liver_tumor_up_1342	0	0	0.173666	0	0	0.51656	0	0	1.3629	0	0.448484	0.235148	1.55169	0	0.898874	2.13523
liver_tumor_up_1343	0	0.204868	0	0	0	0.393658	0	0	0.218333	0	0	0.320781	1.70293	0	2.78758	2.59638
liver_tumor_up_1344	0.516867	0	0	0.246826	0	0	0.410447	0.457007	0	0	1.44211	1.18455	2.34067	0	0.526387	2.09117
liver_tumor_up_1345	0.134793	0.0701952	0.0829975	0.0857541	0.174238	0.268933	0	0	0.508822	0.409921	1.0012	0.792815	1.08459	0.203441	0.845644	1.97958
liver_tumor_up_1346	0.191036	0.670244	0.118887	0.122764	0.169835	0	0.212509	0.239252	1.28602	1.4647	0.813452	1.24427	1.06624	0.19837	1.58491	1.71401
liver_tumor_up_1347	0.296609	0.528279	0	0.496376	0.265157	0.314211	0.328143	0.634854	1.47276	1.23108	0.600967	0.625043	2.21069	1.25827	1.43061	1.74932
liver_tumor_up_1348	0.0690966	0.13471	0.158383	0.536639	0.118511	0.266937	0.149229	0.312945	0	0.224108	1.72435	0.985492	1.47375	0.467842	1.29101	2.40911
liver_tumor_up_1349	0.168186	0.700763	0.570357	0.204816	0.394194	0.330496	0.601072	0	1.73263	1.33156	2.11868	0.930326	1.53589	0.452815	1.84746	1.35583
liver_tumor_up_1350	0.447981	0.760428	0.78219	0.531424	0.557019	0.263998	0.275998	0.309574	0.727421	1.38046	1.3521	0.977611	1.33819	1.37254	1.49767	1.46613
liver_tumor_up_1351	1.0313	0.374818	0	0	0	0	0.700611	0.457007	2.14757	0.949445	1.23029	0	0.596838	0	0.869455	2.09117
liver_tumor_up_1352	0.269283	0.144731	0.442108	0.324618	0	0.507307	0.298323	0.33419	1.50621	0.644097	1.46281	0.830829	0.984871	0.676165	2.15088	0.795156
liver_tumor_up_1353	0.755156	0.204868	0.432534	0	0	0.675383	0	0.457007	1.23548	1.60154	0.238335	1.48248	0.342301	1.20937	1.49605	1.84384
liver_tumor_up_1354	0	0	0.126888	0.44463	0	0	0	0.457007	1.87027	1.93745	0	0.843167	2.16968	0	0.297436	1.02014
liver_tumor_up_1355	0	0.204868	0	0.246826	0	0	0	0	0.218333	0	2.31753	0.563271	0.799555	0	0	1.51451
liver_tumor_up_1356	0.141868	0.267924	0.311628	0.320865	0.2375	0.834545	0.52224	0	0	0.727769	1.74537	1.67602	0.743459	1.17071	1.05516	1.64756
liver_tumor_up_1357	0.397577	0.685171	0.829563	0.584396	0.725565	0.499557	0.425409	0.753345	1.91552	1.68897	2.02123	1.53491	2.0764	1.21979	1.50757	2.1138
liver_tumor_up_1358	0.163503	0.429884	0.494186	0.104557	0.271859	0.565129	0.336187	0.954206	1.88277	1.12464	0.425132	0.911878	1.78872	0.908737	1.31576	2.23849
liver_tumor_up_1359	0	0.18432	0.215814	0.222519	0	0.357276	0	0	0	0	2.56335	1.21098	0.897504	0	0	0
liver_tumor_up_1360	0.250257	0.251997	0.157459	0.302241	0.693253	0.475028	0.672712	0.739741	0.931308	0.772378	2.09484	1.35076	1.81567	2.09352	1.89857	1.79677
liver_tumor_up_1361	0	0.0954558	0	0	0.161081	0.192691	0	0.227308	0.102096	0.209158	0.388147	0.510689	1.52526	0.346664	1.60294	1.92569
liver_tumor_up_1362	0.0691673	0.0696929	0.0824074	0.163606	0.32053	0	0	0	0.616303	0.737027	0.081985	0.673209	1.20372	0.370102	1.09174	1.08878
liver_tumor_up_1363	1.00008	1.3142	0.981563	0.750056	0.542104	0.628586	0.744115	0.71823	1.88348	1.65145	1.52873	1.20367	1.66659	1.05659	1.61365	1.91552
liver_tumor_up_1364	0	0	0	0.131009	0	0	0	0	2.20299	0	0	0.173199	0.799555	0	0.297436	1.69267
liver_tumor_up_1365	0.171099	0.0608054	0.0719561	0.380601	0.197864	0.335785	0.13097	0.1482	1.26881	0.627905	1.14806	1.05679	1.27778	0.417847	1.24801	1.96193
liver_tumor_up_1366	0.503124	0.534209	0.514167	0.254495	0.344097	0.469532	0.190737	0.391897	2.90011	0.28368	0.368643	1.59232	2.03814	0.256267	1.4584	2.53107
liver_tumor_up_1367	1.59469	1.17791	1.44839	1.11367	1.52192	1.24932	1.28577	0.913889	2.45933	2.46651	1.56012	1.93631	2.7162	1.95498	2.60315	2.23913
liver_tumor_up_1368	0.372375	0.759318	0.594286	0.751334	0.784017	0.675383	0.410447	0.769498	2.17567	0.234318	0	0.563271	1.70293	1.05817	2.07041	1.97513
liver_tumor_up_1369	0.0933068	0	0.110918	0	0.158713	0.349431	0	0	1.73243	0.708153	1.16841	0.59873	1.24629	0.185547	1.75882	1.49516
liver_tumor_up_1370	0.203421	0.374818	0	0.875379	0	0.894936	0	0	0.218333	1.13538	1.89489	2.10241	1.11216	0.385451	2.23148	2.28929
liver_tumor_up_1371	0.57427	0.392848	0.539889	0.711418	0.550848	0.877046	0.590862	0.866841	1.31134	0.930894	1.63502	1.64909	1.93718	1.52778	1.68617	1.85565
liver_tumor_up_1372	0.203421	0	0.239473	0.246826	0	0	0	0	0	0.841666	0.96119	1.39268	0.596838	0.662974	1.3274	2.09117
liver_tumor_up_1373	0.464845	0.321751	0.229606	0.182561	0.173306	0	0	0.346757	1.91111	0.598059	0.22851	0.733474	1.68275	1.21049	1.37974	1.52499
liver_tumor_up_1374	0.284837	0.352571	1.09069	0.406741	0.567582	1.28829	1.02461	1.26383	2.38871	2.34663	0.930939	1.73979	2.52292	1.59627	2.68845	2.26758
liver_tumor_up_1375	0.332737	0.450062	0.733481	0.904126	0.334149	0.544409	0.119447	0.254387	2.20971	0.720852	0.126251	1.65914	2.05887	0.385451	1.12442	1.29757
liver_tumor_up_1376	0.587683	0.64139	0.509313	0.689427	0.281121	0.97249	0.188644	0.744797	2.16935	1.19526	1.98958	1.55038	1.99407	0.228342	2.16869	2.39023
liver_tumor_up_1377	0.516867	0.374818	0.432534	0	0.58417	0	0.410447	0	0	1.79457	1.05916	0.563271	2.34067	0.662974	1.12442	0
liver_tumor_up_1378	0.376992	0.244433	0.104218	0.204816	0.149336	0.330496	0.187324	0	1.95193	0	0.197631	0.267786	0.690254	0	0	2.18829
liver_tumor_up_1379	0.49746	0.500539	0	0.788373	0	0.709856	0	0.80712	2.42329	0.562137	1.5779	0.431972	2.04198	0.513915	0.910105	1.80293
liver_tumor_up_1380	0.106874	0.107671	0.126888	0	0.180967	0.393658	0.566017	0.254387	0	0.812803	1.58974	0.843167	1.34996	0.533809	1.57079	1.91164
liver_tumor_up_1381	0	0	0	0.227153	0	0.364245	0	0	0.0714734	0.3371	1.70378	0.524158	0.624652	0.618844	1.52087	1.97314
liver_tumor_up_1382	0.330833	0.150775	0.10496	0.295282	0.449767	0.180067	0.188605	0.212648	0.905025	1.22462	1.18067	0.770171	1.48668	0.673817	0.911326	1.49192
liver_tumor_up_1383	0.175169	0.176432	0.206712	0.30482	0.290208	0.343154	0.498366	0	1.41247	0.106198	0.294611	0.674421	1.85149	0.469163	1.01663	1.47856
liver_tumor_up_1384	0.203421	0.204868	0	0.246826	0	0.393658	0	0.457007	0	1.42757	0.591891	0.921404	0.799555	1.05817	1.97897	1.84384
liver_tumor_up_1385	0	0.276672	0.119061	0.579377	0	0.203281	0	0.432717	0.375746	0	1.95113	0.302666	1.90542	0.506376	1.07924	2.03212
liver_tumor_up_1386	0	0.204868	0	0.44463	0	0.393658	0	0	0	1.83752	0	0.758285	1.45055	0	0	0
liver_tumor_up_1387	0	0.193958	0.0814968	0.161868	0.117342	0.14096	0.147777	0.16704	1.95288	0.690301	0.225835	0.304576	1.52313	0.137652	1.00769	1.33047
liver_tumor_up_1388	0.203421	0.204868	0	0	0	0	0.410447	0	0.218333	0	0.591891	0.758285	1.96329	1.89361	0	1.84384
liver_tumor_up_1389	0.3787	1.04943	1.32469	0.538932	0.593159	0.955424	1.27794	0.634854	2.27999	1.19095	1.51955	1.10727	2.25534	1.64845	1.9721	2.23754
liver_tumor_up_1390	0.313697	0	0.137429	0.14187	0.359096	0.233209	0	0	0.335437	0.621964	1.16253	0.804471	1.4664	0.227971	1.48044	0.89547
liver_tumor_up_1391	0	0	0	0	0.318798	0	0	0	0	0	1.88759	1.0259	0.326634	0	1.59613	1.25781
liver_tumor_up_1392	0	0	0	0	0	0	0	0	0	0	0.852572	0.921404	0.703325	0	1.00504	2.41575
liver_tumor_up_1393	0	0	0	0	0	0	0	0	0.681078	0	0	0.563271	1.23811	0	1.97897	0
liver_tumor_up_1394	0.372375	0	0.239473	0.609695	0	0.393658	0	0.769498	0	1.60154	2.26304	1.18455	0	1.34069	0	0.63488
liver_tumor_up_1395	0.111824	0.112656	0.249843	0	0.189037	0	0.235994	0	0.413362	1.25069	0.248662	1.09313	1.9451	1.08964	1.26512	1.33253
liver_tumor_up_1396	0.476427	0.832287	0.901808	0.408748	0.606961	0.54525	1.0405	0.626341	0.809552	1.30797	2.0003	1.62783	2.28589	2.13917	1.85859	0.847094
liver_tumor_up_1397	0.372375	0.450062	0.239473	0	0	0.675383	0	0.254387	1.45722	0.234318	1.23029	1.34457	0.887332	0	2.33726	1.91164
liver_tumor_up_1398	0	0.204868	0.855646	0.246826	0.334149	0.393658	0.410447	0	0.996215	1.79457	0	1.06161	1.96329	1.05817	1.76638	1.69267
liver_tumor_up_1399	0	0.0812358	0	0.189301	0.258779	0.731071	0	0	1.85688	0.179451	0.833893	0.685818	0.829163	0.628718	1.11938	2.18849
liver_tumor_up_1400	0.307797	0.155	0.311738	0.592531	0.413426	0.571387	0.271442	0.840369	0.165453	1.0006	1.38879	1.11356	2.20017	0.894017	1.62669	2.60517
liver_tumor_up_1401	0.353373	0.691542	0.156546	0.161556	0.221932	0.263998	0	0	0.142211	2.27878	0.155772	0.781321	1.72306	1.01784	1.00636	0.747071
liver_tumor_up_1402	0.47203	0.0372953	0.0865851	0.210218	0.124532	0.447476	0.0814119	0.0924203	1.45936	0.124331	1.72864	1.41032	1.78843	0.664323	0.871072	1.3392
liver_tumor_up_1403	0	0.157815	0	0	0.261063	1.03443	0.323223	0	2.31974	0.334371	0.184284	1.26956	0.930006	0	0.419307	2.12039
liver_tumor_up_1404	0.284672	0.153544	0.259479	0.185938	0.13523	0.720925	0	0	1.57469	1.99609	0.399528	1.32458	1.55272	1.06056	0.564488	0.962502
liver_tumor_up_1405	0	0.155295	0	0	0.461424	0.727232	0.559609	0.618514	1.20713	0.460789	1.21977	0.874346	1.65299	0	1.81144	2.1051
liver_tumor_up_1406	0	0.107671	0	0	0	0.147721	0	0	1.77156	0.124006	0.339113	0	1.11216	0	0.869455	0.845951
liver_tumor_up_1407	0	0.10249	0.228631	0.286852	0.385825	0.108399	0.215835	0.242949	1.1989	0.319192	2.21662	0.487565	0.973405	0.288818	1.14346	1.96062
liver_tumor_up_1408	0.203421	0.204868	0	0	0	0	0	0	0.397435	1.91825	0.238335	0.758285	1.77465	0.385451	0.526387	1.84384
liver_tumor_up_1409	0	0.646817	0.432534	0.609695	0.334149	0.393658	0	0.457007	1.9601	0.949445	0.591891	0.843167	1.45055	0.385451	1.57079	2.28929
liver_tumor_up_1410	0	0	0	0	0	0	0	0	0.152288	0.537682	0	0.703036	0	0	0	2.23749
liver_tumor_up_1411	0.459058	0.330342	0.421389	0.308582	0.413634	0.761723	0.28341	0.222629	1.95887	1.73336	1.62026	1.25936	1.54532	0.474521	1.77837	1.13118
liver_tumor_up_1412	0.0846634	0.0435602	0	0.104039	0.144434	0.173051	0.181285	0.204487	0	0.308912	0.745148	0.554235	1.48999	0.603669	0.966224	2.17639
liver_tumor_up_1413	0.372375	0	0.239473	0.246826	0	1.07486	0.410447	0	0	0	1.05916	2.00545	2.12194	0	2.30323	1.84384
liver_tumor_up_1414	0.24599	0.559359	0.105713	0.297212	0	0.690113	0.189902	0.214094	0.0958102	0.881506	1.29795	1.25095	2.3597	0.458302	1.86011	0.74018
liver_tumor_up_1415	0.0809159	0.0815273	0.264872	0.0994756	0.367886	0.30781	0.564401	0.195929	0	0.3326	1.79632	1.26507	1.82211	0.719872	2.078	1.46165
liver_tumor_up_1416	0	0.0797159	0.582222	0	0.13523	0.424069	0	0.191808	1.67396	0.456287	0.52329	1.02762	1.55272	0.295105	1.71403	1.36426
liver_tumor_up_1417	0.105705	0	0	0.129592	0	0.389898	0	0	0.113859	0	1.09702	0.836576	0	0.771096	1.22285	2.58565
liver_tumor_up_1418	0	0.140549	0.165165	0.170428	0	0	0	0	0.395983	0.42249	0.887493	0	0.965275	0	0.866882	2.39843
liver_tumor_up_1419	0.106874	0.204868	0	0	0	0.675383	0	0	0	0.234318	2.26304	1.48248	1.23811	0.211183	0.712562	0
liver_tumor_up_1420	0.114281	0.11513	0.254971	0.139975	0.49395	0.417245	0.434839	0	1.28619	0.822137	1.15264	0.47556	1.68291	0.921998	2.08746	1.21776
liver_tumor_up_1421	0.179596	0.26038	0	0.218451	0.711975	0.610517	0	0	0.615817	0.207236	1.39902	0.687877	1.47745	0.343679	0	2.33024
liver_tumor_up_1422	0	0	0	0	0.334149	0	0	0	0	0.234318	0	0.758285	1.23811	0	1.97897	1.29757
liver_tumor_up_1423	0.573757	0.713616	1.05045	1.50988	0.95167	1.68989	1.82936	0.508844	2.28247	0.721832	3.93636	1.85836	2.66169	2.57383	2.82529	2.90482
liver_tumor_up_1424	0	0	0	0.246826	0	0.216076	0.226136	0	0	0.33366	1.66887	0.843167	1.70293	0.211183	0.526387	0
liver_tumor_up_1425	0.113609	0.310261	0	0.261303	0.100569	0.49664	0	0.143659	1.84617	0.352397	1.27639	0.998617	1.00854	0.319342	0.745972	2.4944
liver_tumor_up_1426	0	0.374818	0	0	0	0	0	0	0	0.234318	1.71834	0.921404	1.84156	0	0.869455	1.29757
liver_tumor_up_1427	0.14953	0.150622	0.208757	0.247035	0.33442	0.296316	0.254853	0	0.508576	0.44875	1.13676	0.808196	1.54269	0.18377	1.64109	2.43344
liver_tumor_up_1428	0.0725032	0.0730533	0.0863547	0	0	0	0	0	0	0.42402	1.11951	0.563271	0.736441	0	0.526387	2.01532
liver_tumor_up_1429	1.0618	0.669486	0.815569	0.648622	0.654463	0.753106	0.536042	0.732136	1.96542	1.00138	2.19988	0.763225	1.71623	1.28892	2.13096	2.68324
liver_tumor_up_1430	0.203421	0	0	0.246826	0	0	0	0	2.05822	0	0.238335	0.320781	0.799555	0	1.64032	1.51451
liver_tumor_up_1431	0.99139	0.98101	1.20205	0.924491	0.731154	1.14415	0.496628	0.767227	1.97503	1.07709	2.61156	1.68946	2.13583	1.44349	2.09798	2.5495
liver_tumor_up_1432	0.203421	0	0	0	0.334149	0	0	0	0	0.720852	1.01137	0	0	0	2.23148	2.28929
liver_tumor_up_1433	0.33125	0.123926	0	0.396997	0	0.444581	0	0	0	0.3782	1.95878	1.09029	0	0.598102	1.10196	1.6325
liver_tumor_up_1434	0.0725032	0	0	0	0	0	0	0	0	0	1.48366	0.408309	0.799555	0	0.76764	2.31881
liver_tumor_up_1435	0	0.0501973	0	0.322314	0.0860221	0.28342	0.108768	0.123254	0.104803	0.112943	1.41287	0.571364	0.979656	0.494005	1.42003	2.43718
liver_tumor_up_1436	0	0.153717	0.180439	0.0973975	0.135384	0.301985	0.170115	0	0	0.854749	1.65418	0.244042	0.467885	0.523172	0.817921	2.40201
liver_tumor_up_1437	0	0	0	0	0	0.393658	0	0	0	0.720852	0.238335	1.56487	0.799555	0	1.97897	0
liver_tumor_up_1438	0.288956	0.0810427	0.183092	0.418527	0.258215	0.43004	0	0.357817	0	0.943357	1.54698	1.08718	1.71318	0.798522	1.02984	1.83547
liver_tumor_up_1439	0.291462	0	0	0.246826	0	0	0.226136	0	0.115114	0.124006	1.76549	1.24079	0.703325	0.385451	1.12442	1.41191
liver_tumor_up_1440	0	0	0	0	0	0	0	0	0	0	1.23029	0.758285	1.34996	0	1.87831	0
liver_tumor_up_1441	0	0	0.239473	0.44463	0.334149	0.675383	0.410447	0.457007	0.218333	0.583409	1.23029	2.23222	0.968023	0	0	2.19513
liver_tumor_up_1442	0	0	0	0	0	0	0	0	0	0.33366	1.61681	0.449358	0	0.385451	1.87831	0
liver_tumor_up_1443	0.106874	0.107671	0	0	0	0	0	0	0.54928	0	0.339113	0.665524	0.539017	0	0.297436	2.19513
liver_tumor_up_1444	0.106874	0.204868	0	0.246826	0.58417	0	0	0.457007	1.48524	1.13538	0	0.563271	0.799555	0.879972	0.869455	2.33324
liver_tumor_up_1445	0	0	0.239473	0.246826	0.58417	0.216076	0.566017	0	0.115114	0.33366	0.430658	0.665524	2.04576	0.879972	0.712562	1.60755
liver_tumor_up_1446	0	0	0	0.131009	0.180967	0.216076	0	0	0.115114	0.42402	0	0.843167	1.70293	0.211183	1.41528	1.97513
liver_tumor_up_1447	0.205906	0.207369	0	0.132667	0.183201	0.218698	0	0	1.40885	0.66096	1.23981	0.569074	0	0.213752	0.877274	1.42208
liver_tumor_up_1448	0.516867	0.107671	0.126888	0.609695	0	0.791173	0.410447	0	0.115114	0.42402	0.430658	1.06161	2.30059	0.879972	0.712562	2.41575
liver_tumor_up_1449	0	0.204868	0	0.44463	0.334149	0	0	0	0.397435	0.583409	1.5619	1.06161	0	0	0.869455	2.88195
liver_tumor_up_1450	0.211724	0.388878	0.132271	0.901457	0.483711	0.22484	0.235262	0	1.02438	0.129275	2.08357	0.782076	1.57693	0.219769	2.01726	2.60373
liver_tumor_up_1451	0	0	0	0.246826	0	0	0	0	0.397435	0.234318	0.238335	0.758285	1.34996	0	0.526387	2.59638
liver_tumor_up_1452	0	1.1461	1.15969	0.562434	0.589129	0.680885	0.294258	0.329711	1.45627	1.90155	1.03475	1.11178	2.65385	1.26309	1.64934	1.85325
liver_tumor_up_1453	0.516867	0.646817	0.239473	0.44463	0.334149	0	0	0	0	0.234318	1.76549	0.758285	0.596838	0.385451	1.64032	0.63488
liver_tumor_up_1454	0	0	0	0	0	0	0	0	0	0	1.5619	0	1.34996	0	1.49605	0.63488
liver_tumor_up_1455	0.419427	0.464261	0.32976	0.498759	0.65048	0.607434	0	0.512293	1.44476	1.74518	0.698247	1.19187	2.10284	0.668092	2.12841	1.72436
liver_tumor_up_1456	0.1025	0	0.121743	0.125708	0	0.207673	0	0	0.300283	1.14669	0	0.895137	0.940954	0.202951	0.286296	1.26577
liver_tumor_up_1457	1.04523	0.98309	0.935415	0.649921	0.49995	0.780691	0.604145	0.666367	2.16091	2.26526	1.80171	1.70162	2.65182	1.07231	2.22048	2.50438
liver_tumor_up_1458	0	0	0	0	0	0.393658	0	0	0	0	1.14838	1.06161	0.596838	0	2.07041	1.02014
liver_tumor_up_1459	0.150396	0	0	0.183494	0.251095	0	0	0	1.46678	0	0.935692	0.596784	1.29278	0	1.25051	2.22934
liver_tumor_up_1460	0.296609	0.254646	0.129317	0.133512	0.474538	0.685355	0.230258	0.464466	2.8033	0.126384	0.562597	0.723331	1.46605	0	0.722908	2.58143
liver_tumor_up_1461	0.250723	0	0	0.162811	0	0.475823	0	0	0	0.154236	0	0.540344	1.1192	0	1.59697	2.54645
liver_tumor_up_1462	0.203421	0.204868	0	0	0	0	0	0.457007	1.304	0.42402	0.730702	0.563271	0.596838	0	1.64032	1.69267
liver_tumor_up_1463	0	0.107671	0.126888	0.131009	0	0.216076	0	0	0	0.124006	0.591891	1.12497	1.77465	0.385451	1.82391	1.02014
liver_tumor_up_1464	0.1025	0.398466	0	0.183093	0.450756	0.379545	0	0	2.24751	0.788552	0.497049	0.857471	1.61018	0.515836	2.05354	1.93734
liver_tumor_up_1465	0.447228	0.520037	0.432534	0.93207	0	1.22729	0.925241	0.457007	1.81222	1.29211	2.26304	1.18455	2.09718	1.20937	2.5477	2.09117
liver_tumor_up_1466	0	0.0730533	0	0	0	0	0	0	0.0781953	0.720852	1.37637	0.408309	0.342301	0	1.19675	1.37523
liver_tumor_up_1467	0.643092	0.374818	0.239473	0.246826	0.784017	0	0	0	0.54928	0.841666	2.23465	0.563271	2.01902	0.385451	2.07041	2.19513
liver_tumor_up_1468	0	0	0	0	0	0.393658	0	0	0	0	1.23029	1.29402	0.799555	0.662974	0	2.09117
liver_tumor_up_1469	0.138951	0.161507	0.0856255	0.169737	0.0427673	0.235574	0.105965	0.0618512	1.44729	1.29371	0.967067	0.980616	0.460208	0.736037	1.34106	0.461207
liver_tumor_up_1470	0.186032	0.345106	0.219326	0.700594	0.307185	0	0	0	0.104878	0.468935	1.61439	0.78834	1.11013	0.193193	1.79565	2.05819
liver_tumor_up_1471	0.0832053	0.232969	0.0990023	0.102264	0.567007	0.170195	0.329576	0	0.797511	0.265949	1.27755	0.25536	0.943881	0.544359	1.29873	1.48404
liver_tumor_up_1472	0.171825	0	0.202825	0.209167	0	0.337101	0.351881	0	0.184628	0.36385	1.30397	1.87183	1.71907	1.31793	0.766155	0
liver_tumor_up_1473	0.518893	0.414847	0.47739	0.49046	0.786744	0.546516	0.323916	0.362341	0.313234	0.952521	1.73447	0.25082	1.6094	0	2.34179	1.10038
liver_tumor_up_1474	0.381128	0.800841	1.27358	1.00329	0.185637	0.806514	1.20845	0.638472	2.10577	1.04123	2.07792	1.01162	2.27309	2.05028	2.29304	2.05912
liver_tumor_up_1475	0.140103	0	0	0.0892179	0	0	0	0	0.450653	0	0.165025	1.328	1.81975	0	0.207774	1.51451
liver_tumor_up_1476	0	0	0.119061	0.232414	0	0.372139	0	0	0.205418	0	2.00336	0.302666	0.323155	0	0.96268	2.03212
liver_tumor_up_1477	0.26338	0.511698	0.456325	1.38417	0.192253	0.770018	0.595222	0.656792	1.46426	0.302094	1.79721	0.794082	1.25504	0.695666	1.72756	1.82645
liver_tumor_up_1478	0.133726	0	0.158383	0	0.224454	0	0	0	0	0.288888	2.01311	0.542108	1.20298	0.261035	1.29101	2.24461
liver_tumor_up_1479	0.106874	0	0	0.131009	0	0.216076	0	0	0	0.506887	1.3418	0.665524	0.596838	0	2.07041	0.745974
liver_tumor_up_1480	0.106874	0.107671	0	0.350611	0	0.393658	0	0	0.996215	0.42402	1.64318	0.843167	0.596838	0.533809	1.97897	1.60755
liver_tumor_up_1481	0.254034	1.112	0.418937	0.306689	0.2266	0.805093	0.281651	1.17194	2.60365	0.156371	0.159157	1.36335	1.69528	0.263486	2.29073	2.64437
liver_tumor_up_1482	0	0.461684	0.627453	0.643477	0	0.483933	0.684229	0.317557	1.59646	0	1.00663	0.549282	0.840153	1.5349	1.30341	1.90528
liver_tumor_up_1483	0.203421	0.107671	0	0.190594	0.180967	0.308804	0	0	0.311889	0.897007	1.74219	1.04512	1.61558	0.257679	1.00504	1.71286
liver_tumor_up_1484	0.396093	0.115521	0	0	0	0.418469	0	0	0.123473	0	1.43247	1.17579	1.16267	0.225773	0.913318	2.21043
liver_tumor_up_1485	0.516867	0.646817	1.06266	0.609695	0	0.393658	0.700611	1.19917	1.88889	1.74969	1.14838	2.14758	2.61401	0.879972	2.15419	1.02014
liver_tumor_up_1486	0.593066	0.502421	0.328145	1.43861	0.450756	0.712285	0.435893	0.712698	2.10169	0.173539	0.675896	0.433649	1.33054	0	0.403616	2.22721
liver_tumor_up_1487	0.614914	0.133391	0.614697	0.42338	0.222349	0.646198	0	0.897887	0.987506	1.09482	1.16186	1.14304	1.76942	1.1204	2.07406	1.88185
liver_tumor_up_1488	0	0	0	0	0	0	0	0	0	1.21681	0	0	0	0	1.49605	1.29757
liver_tumor_up_1489	0.433403	0.343643	0.595183	0.986975	0.213923	0.254654	0.649883	0.71535	0.136883	0.275729	2.59964	1.58215	1.59461	1.54234	2.03657	2.13582
liver_tumor_up_1490	0	0.204868	0	0	0	0	0	0	0	0.234318	0	0	0.799555	0	0	2.59638
liver_tumor_up_1491	0.266088	0.801549	0.437268	0.843341	0.2375	0.681997	0	1.20857	2.54203	0.538619	1.60957	0.823174	2.13376	0.491954	2.46526	2.02697
liver_tumor_up_1492	1.03388	1.46622	1.20487	0.779573	0.629332	0.771215	1.77351	0.529452	2.2279	2.43757	2.72925	2.18585	2.5687	2.32771	2.89655	1.19844
liver_tumor_up_1493	0.198046	0	0	0	0.325841	0.2104	0.220224	0	0.111941	0.228215	0.232139	1.84439	0.783392	0.205623	1.30576	1.38963
liver_tumor_up_1494	0.203421	0	0	0.246826	0	0	0	0	0	0	1.23029	0.563271	1.34996	0	0.712562	1.51451
liver_tumor_up_1495	0.203421	0	0	0	0	0	0	0	0	0.234318	0.430658	0.758285	1.45055	0	1.97897	0.63488
liver_tumor_up_1496	0.203421	0	0	0	0	0	0	0	0	0.42402	1.05916	1.56487	2.34067	0	0	0
liver_tumor_up_1497	0	0	0	0.246826	0	0	0	0	0	0.42402	1.71834	0.921404	0	0.662974	1.76638	1.69267
liver_tumor_up_1498	1.00003	0.455708	0.352612	0.28373	0.573747	0.799679	0.333954	0.58337	1.64746	0.187546	2.11705	1.81982	1.62253	0.168647	1.64764	2.30324
liver_tumor_up_1499	0.516867	1.346	0.594286	0.44463	0.334149	0	0	0.457007	1.1619	2.25983	1.74219	0	0	1.51008	0.869455	2.09117
liver_tumor_up_1500	0.643092	0.204868	0	0.44463	0.334149	0	0	0	0.218333	0.42402	1.44211	1.06161	2.0718	0.385451	0	2.59638
liver_tumor_up_1501	0.145223	0.0758153	0	0.17728	0	0.406353	0.161954	0.182901	0.0811441	0.824435	0.246626	0.716933	1.22491	0	2.21485	2.63207
liver_tumor_up_1502	0	0	0.18145	0.480914	0	0.724695	0	0	0	0.458977	1.21631	0.747808	1.52641	0.296983	1.11109	2.7308
liver_tumor_up_1503	0	0	0	0.246826	0.334149	0	0.410447	0	0.54928	0.583409	0.238335	0.320781	2.01902	0	0	1.97513
liver_tumor_up_1504	0	0.646817	0	0.875379	0.334149	0	0	0	1.68492	1.13538	0.430658	0.921404	0.342301	0	1.12442	1.97513
liver_tumor_up_1505	0	0.646817	0.239473	0.131009	0	0.216076	0.566017	0.254387	0.115114	0.506887	2.26304	1.24079	0	0.777347	1.3274	0.845951
liver_tumor_up_1506	0.128554	0.129502	0	0.107505	0.278911	0.178619	0	0	0.259868	0.14891	0.627471	1.14631	0.944706	0.174502	0.611178	2.58199
liver_tumor_up_1507	0	0	0	0.154129	0	0	0	0	0.361664	1.25696	1.22465	0	0.217501	0.246803	0	1.74932
liver_tumor_up_1508	0.167284	0.087792	0.135931	0.291894	0.101427	0.0628771	0.186328	0.271364	1.76221	0.672481	0.8344	0.906445	1.19584	0.450689	0.912781	2.03872
liver_tumor_up_1509	0.0796768	0.223758	0.468042	1.08369	0.459611	0	0.751165	0.193091	0	0.328082	2.27288	0.245368	1.22409	0.711663	2.1856	1.8272
liver_tumor_up_1510	0	0.15745	0.126888	0.44463	0	0.544409	0.226136	0.254387	1.66204	0.897007	0.514521	0.993962	1.34996	0.211183	1.00504	1.41191
liver_tumor_up_1511	0	0.249614	0	0.0950802	0	0.415826	0	0	0.0833631	0.777478	1.03742	0.935956	0	0.561903	1.13081	2.69085
liver_tumor_up_1512	0.223296	0	0.262432	0.0747568	0	0.428531	0	0	0.666362	0.364131	0.63946	1.13051	1.78837	0	1.57729	0.399952
liver_tumor_up_1513	0	0	0	0.246826	0.334149	0	0	0.457007	0	0.234318	2.0449	1.06161	1.62567	0	0.526387	1.69267
liver_tumor_up_1514	0.127905	0	0	0.15643	0	0	0	0	1.60637	0	0	0.205999	0.908787	0	0.984376	1.55911
liver_tumor_up_1515	0.33964	0	0	0.288639	0.212772	0.62318	0.474098	0.2973	0	0.489307	1.43906	0.643996	2.17542	1.47534	0.976862	0.42524
liver_tumor_up_1516	0	0.204868	0	0	0	0	0	0	0	1.32773	0	1.95321	1.58468	0	0	0
liver_tumor_up_1517	0.203421	0	0	0	0	0.675383	0	0.457007	0.218333	0	1.30599	0.320781	1.62567	0.385451	1.87831	2.09117
liver_tumor_up_1518	0.236627	0.126223	0.148511	0.286163	0.21088	0.251101	0.262588	0.294761	0.950953	0.145174	1.01224	0.513643	1.29659	0	2.07557	2.2946
liver_tumor_up_1519	0.334277	0.300139	0.389398	0.440939	0	0.492614	0.369129	0.567882	0.999644	0.34112	1.63775	1.04028	1.68622	0.482797	1.8928	2.25987
liver_tumor_up_1520	0.479485	0.602553	0.685076	0.567311	0	0.839676	0.379365	1.54473	0.635136	1.2239	0.218869	2.2613	2.43275	0.996985	1.56422	2.57205
liver_tumor_up_1521	0.090437	0.0911171	0	0.211013	0.153981	0.474499	0	0	0.704969	0	1.09063	0.491489	1.17138	0	0.627041	2.46728
liver_tumor_up_1522	0.3787	0.208642	0.313448	0.618968	0.732173	0.971079	0.296567	0	1.60617	1.12026	0.549472	0.826982	2.13974	0.494594	0.386144	2.4473
liver_tumor_up_1523	0.594497	0.610442	0.500405	0.530565	0.275661	0.625033	0.340744	0.655936	1.26345	1.44016	1.36268	1.48248	2.2063	0.662974	2.42682	1.62516
liver_tumor_up_1524	0	0.204868	0	0.246826	0	0	0	0	0	0	0	1.60365	0.887332	0	1.23105	1.84384
liver_tumor_up_1525	0.344145	0.710515	0.220223	0.567968	0.43298	0.506099	0.379844	0	1.88006	1.55314	1.08529	1.32302	1.69739	1.33055	1.74586	0.59189
liver_tumor_up_1526	1.34021	0.860432	0.855646	0.98572	0.784017	0.894936	0.925241	0.457007	2.9345	1.21681	1.40978	0.758285	1.99154	1.96201	1.76638	2.09117
liver_tumor_up_1527	0	0.290928	0.183092	0.188874	0	0	0	0	0.0867231	0.904442	0.182199	0.611142	1.8882	0.529705	1.19848	0.840283
liver_tumor_up_1528	0.379585	0.198006	0.32994	0.592699	0.540255	0.457887	0.218636	0.299156	1.44939	0.777547	1.75142	0.623301	1.70852	0.927661	1.88526	2.16177
liver_tumor_up_1529	0	0	0.135477	0.0723722	0.0518177	0.121623	0.127563	0.144377	1.62698	0.0347829	0.253569	0	0.765022	0	0.170366	1.86689
liver_tumor_up_1530	0.283472	0	0.179439	0.595222	0	0	0	0	1.62463	0	0.330019	0.24273	1.37751	0	1.10293	1.07585
liver_tumor_up_1531	0.571544	0.574963	0.414595	0.192788	0.720108	0.650206	0.326016	0.364647	0	1.36299	1.56476	1.45938	2.54792	0.429024	1.79155	1.95468
liver_tumor_up_1532	0.669465	0.529854	0.605127	0.497878	0	0.6557	0.860599	0.200929	0.75364	1.10807	2.87625	1.24407	0.145651	0.433037	1.70912	2.35498
liver_tumor_up_1533	0	0	0	0	0	0.544409	0	0	0	0	2.3692	0.449358	0.185726	0	1.49605	0
liver_tumor_up_1534	0.643092	0.520037	0.432534	0.751334	0.784017	0.894936	0.925241	1.00724	1.85129	0.583409	0.852572	1.29402	1.90428	1.20937	1.97897	2.19513
liver_tumor_up_1535	0	0	0	0.172534	0.236552	0.28102	0	0	1.03154	0	1.49057	0.411311	0	0.274847	0	1.21965
liver_tumor_up_1536	0	0	0	0.160935	0	0	0	0	0.0733359	0.344805	1.6317	0.831767	0.119818	0.461609	0.732492	0.440249
liver_tumor_up_1537	0.216136	0.217664	0.254169	0.469277	0.192409	0.935224	0	0	0	0.248735	1.61538	0.698752	1.54985	1.10256	0.554442	2.69141
liver_tumor_up_1538	0	0.520037	0	0	0	0.393658	0	0	0.218333	0.583409	0.430658	1.06161	1.70293	0	1.64032	1.84384
liver_tumor_up_1539	0	0	0.186038	0	0	0	0	0	0	0	0	0	0.803706	0.304077	0	2.46146
liver_tumor_up_1540	0.24841	0	0.239473	0.190594	0.180967	0.216076	0	0	0.513425	0.234318	1.14838	1.02836	1.14517	0.385451	1.28038	2.31151
liver_tumor_up_1541	0.0725032	0	0.0863547	0.0892179	0	0.393658	0	0	0.218333	0.0843553	1.58054	1.48248	0.968023	0.942968	1.64032	0.63488
liver_tumor_up_1542	0.545289	0.218013	0.700456	0.854327	0.493253	0.936309	0.596423	1.05158	1.74147	1.51212	1.77531	1.29031	2.42281	2.11699	1.93706	2.20565
liver_tumor_up_1543	0.363871	0.0847715	0.191089	0.197099	0.143562	0.318747	0.180209	0	1.18742	0.186881	1.84701	0.904871	1.11996	0.311868	0.592621	1.70215
liver_tumor_up_1544	1.5281	1.53424	1.4462	0.98572	1.09318	0.894936	1.26341	1.19917	2.65156	1.54685	1.5619	1.64098	2.75332	0.879972	2.74399	1.97513
liver_tumor_up_1545	0.203421	0.374818	0.432534	0.751334	0.58417	0.675383	0	0	1.72918	0.234318	0.852572	0.921404	2.0718	0.385451	1.12442	2.37535
liver_tumor_up_1546	0.4798	0.248491	0.662676	0.606291	0.685364	0.840146	0.320478	0.252713	1.65599	1.32225	1.30055	1.7874	1.91299	1.30399	1.87198	2.08462
liver_tumor_up_1547	0.261435	0.263244	0.164829	0.170082	0.233291	0	0.69727	0	1.87089	0.421729	0.164017	1.01279	1.2334	1.05384	1.94083	1.74016
liver_tumor_up_1548	0	0.204868	0	0	0	0	0	0	0	0.720852	0	0	0.342301	0	1.97897	2.19513
liver_tumor_up_1549	0	0	0.127687	0.248293	0.182077	0.395839	0.227493	0.255893	2.38191	0.953551	0	0.998181	0.186862	0.21246	0.715976	0.638029
liver_tumor_up_1550	0.151918	0.153026	0	0.185321	0	0.161622	0.440593	0.489811	0.846262	0.325026	1.05064	0.523334	1.51783	0.787124	2.02157	1.44095
liver_tumor_up_1551	0.0934358	0	0.11107	0	0	0.608531	0	0	0	0.650809	1.53087	1.33273	0.882822	0.342415	1.76002	0.325704
liver_tumor_up_1552	0.295738	0.380102	0.805691	0.996288	0.338952	0.551499	0.573316	0.463206	1.57818	0.42986	2.22039	0.767254	0.808842	0.889841	2.16906	0.85558
liver_tumor_up_1553	0.203421	0	0	0	0	0.894936	0	0	0	0.234318	1.23029	1.39268	0.342301	0	2.07041	2.52799
liver_tumor_up_1554	0	0	0	0	0	0	0	0.457007	0.218333	0.234318	0	0.320781	1.77465	0	0	1.97513
liver_tumor_up_1555	0	0.204868	0	0.246826	0	0	0	0	1.04028	0	0.126251	0.320781	0.887332	0	1.12442	2.37535
liver_tumor_up_1556	0.456432	0	0.208041	0.541066	0.292	0.345221	0.360296	0	0.0991883	1.52842	0.959429	0.75677	2.14016	0.471826	1.12249	2.34893
liver_tumor_up_1557	0.709273	0.863628	0.671398	0.71705	0.345509	0.694941	0.720669	0.215964	2.72553	0.10424	1.25836	0.945331	1.51878	1.41848	1.42815	0.978489
liver_tumor_up_1558	0.516867	0.204868	0	0.44463	0	0.393658	0.700611	0.769498	0	1.29211	0.730702	1.18455	2.01902	0.385451	1.49605	2.09117
liver_tumor_up_1559	0.203421	0	0	0	0	0.894936	0	0	0	0	2.26304	1.18455	1.11216	0	1.64032	0
liver_tumor_up_1560	0	0.151831	0.576903	0.183897	0	0.298533	0.311872	0.349102	0.30153	0.998335	1.25935	0.73763	1.51124	0.857206	1.60883	1.26922
liver_tumor_up_1561	1.18377	1.12068	1.12214	1.50023	0.760338	0.654011	1.42471	1.25127	2.51159	1.66685	1.46974	1.83223	2.63117	1.61943	2.07458	2.84045
liver_tumor_up_1562	0	0.154942	0.181858	0	0	0.725961	0.317779	0	1.2054	2.26809	0.18097	0.607766	2.05022	0	1.62636	1.7184
liver_tumor_up_1563	0.203421	0	0	0	0	0	0	0	2.59854	0	0.238335	0.758285	0	0	0	0
liver_tumor_up_1564	0.476617	0.186596	0.397609	0.118935	0	0.502509	0	0.232188	0.4385	0.539245	0.615131	1.05668	1.7234	0.1924	1.25286	2.43375
liver_tumor_up_1565	0.393565	0.831227	0.176313	0.335749	0.756536	0	0	0	0.871705	0.447546	1.00285	0.85336	1.43497	0.695815	1.49421	2.34935
liver_tumor_up_1566	0.46343	0.388878	0.132271	0.363918	0.188437	0.22484	0.235262	0	2.1429	0.743852	0.352056	1.02209	0.913629	1.08732	0.544756	1.88126
liver_tumor_up_1567	0	0.204868	0	0.246826	0	0	0	0	0	0.720852	0.730702	0.563271	1.84156	0	0	2.28929
liver_tumor_up_1568	0.20281	0.204253	0.0652445	0.190017	0.0942717	0.21543	0.225463	0	0.114752	0.233623	1.94138	0.448155	0.797724	0.878025	1.36982	2.03194
liver_tumor_up_1569	0	0	0	0	0	0.393658	0	0.457007	0	0	2.3692	0.758285	1.45055	0	0	2.09117
liver_tumor_up_1570	0.106874	0	0	0.131009	0	0.544409	0	0.254387	0	0.42402	1.42608	1.12497	1.49729	0	1.64032	2.59638
liver_tumor_up_1571	0.374984	0.206424	0.43548	0.687171	0.182357	0.396389	0.704835	0	0.479416	1.09761	0.240116	1.06709	1.7816	1.56733	1.01035	2.15189
liver_tumor_up_1572	0.855917	0.374818	0.126888	1.56432	0.466953	0.791173	0	0.254387	1.81222	0.234318	1.64318	1.77777	1.73943	1.27718	1.70534	2.49196
liver_tumor_up_1573	0.203421	0	0.239473	0	0.334149	0.675383	0	0	0.218333	0.234318	0.852572	1.18455	1.54194	0	1.3274	2.59638
liver_tumor_up_1574	0	0	0	0.15217	0	0	0	0	0	0	1.87643	0	0.214819	0.243802	0.7976	0
liver_tumor_up_1575	0.155116	0.0548396	0.125902	0.129994	0.179598	0.214469	0.118516	0	0.166775	0.57975	1.54116	0.504639	1.63886	0.596737	1.32131	0.741619
liver_tumor_up_1576	0.111824	0	0.132704	0.364984	0.347958	0	0.235994	0	0.120422	0.347452	1.22367	1.21797	0.496065	0.220459	0.737202	2.41879
liver_tumor_up_1577	0.613571	1.24579	1.26408	1.44893	0.850455	0.544934	1.4444	0	1.2966	1.27471	2.23936	1.73803	2.57319	2.10895	2.63951	2.63803
liver_tumor_up_1578	0.470428	0.697642	0.986231	0.690107	0	0.356387	0.854973	0.414892	1.955	1.33824	1.0685	1.54597	2.15271	0	2.38312	0
liver_tumor_up_1579	0.397731	0.906992	0.713696	0.935732	0.452791	1.23463	0.476517	0.443085	2.43789	1.1302	2.14891	0.969935	1.4676	1.72965	1.57557	1.70114
liver_tumor_up_1580	0.706866	0.758163	0.776513	0.678871	0.666133	1.00304	0.742342	0.868098	2.08107	2.35485	1.69321	1.60522	2.36567	0.799374	2.48246	1.88381
liver_tumor_up_1581	0.14098	0.142014	0.30983	0.172179	0.426934	0	0	0	0	0.426337	0.166046	1.57016	2.50405	0.27431	0	1.75117
liver_tumor_up_1582	0	0.144424	0	0.175057	0.239905	0	0	0	0	0.733641	1.16534	0.936377	0.983443	0.675045	0	0.793906
liver_tumor_up_1583	0	0	0	0	0	0	0	0	0	0.912718	0.322051	0.427837	1.00385	0.286652	0.903051	1.68302
liver_tumor_up_1584	0.175853	0.458264	0	0.213981	0.516577	0.344391	0	0	0.347774	1.42324	0.52362	1.27499	1.1273	0.789553	1.3743	1.56422
liver_tumor_up_1585	0.0871732	0.0878298	0	0.0549794	0.0770516	0.0929324	0	0.11061	1.60745	0.277511	0.90301	0.428188	1.0631	0.173855	1.17491	1.35183
liver_tumor_up_1586	0.203421	0.204868	0.432534	0	0	0.393658	0.410447	0.457007	0.397435	0	0	1.18455	1.70293	0	2.15419	1.29757
liver_tumor_up_1587	0	0	0	0.875379	0	0.675383	0.410447	0	0.218333	0.583409	1.81051	0.758285	1.34996	0	1.12442	2.93044
liver_tumor_up_1588	0	0	0.239473	0.246826	0.334149	0	0.410447	0	0	1.29211	0	1.06161	1.45055	0	1.3274	0.63488
liver_tumor_up_1589	0	0.209931	0	0	0	0	0	0	1.25472	0.166237	0.169185	0	1.08419	0	1.21569	1.95642
liver_tumor_up_1590	0.372375	0	0	0	0.334149	0	0	0.769498	0	0.234318	0.430658	0.758285	0.968023	0.385451	1.97897	2.59638
liver_tumor_up_1591	1.05646	1.03795	0.927045	1.53877	1.17529	1.52216	0.857246	1.00093	2.61617	1.91748	1.81094	1.57267	2.4253	1.79653	2.51107	2.46806
liver_tumor_up_1592	0.228987	0.645911	0.614523	0.671937	0.448339	0.805619	0.625046	0.40255	1.25418	2.36445	1.47636	1.04151	1.6907	1.69113	1.71273	1.39492
liver_tumor_up_1593	0.563934	0.595775	0.510636	0.560828	0.304022	0.679041	0.293306	0.499875	0.323814	1.37517	2.15782	1.89808	2.21192	1.09876	1.24752	1.42949
liver_tumor_up_1594	0.358736	0.069979	0.159161	0.305285	0	0.430659	0.149965	0.169489	0.383043	1.77911	1.04548	1.15384	1.82541	0.885553	1.8407	0.820764
liver_tumor_up_1595	0.116447	0	0.259479	0.142594	0	0.424069	0	0.491224	0.125379	0.543924	0.137443	0.895812	1.8505	0	0.564488	2.05369
liver_tumor_up_1596	0.203421	0	0.340655	0	0.466953	0	0	0	1.304	0.124006	0	0.173199	0.703325	0	0	2.41575
liver_tumor_up_1597	1.18046	0.860432	1.50796	0.98572	1.09318	1.07486	0.925241	1.19917	1.304	0.583409	1.5619	1.56487	1.90428	1.45674	1.49605	2.37535
liver_tumor_up_1598	0.906012	0.968746	0.805557	1.07202	0.711605	0.743609	0.844484	0.92212	2.1673	0.230213	2.8642	1.20846	1.75823	1.3261	1.82574	1.8272
liver_tumor_up_1599	0.0725032	0.0730533	0	0.171124	0	0.27884	0	0	0	0.30163	1.73431	0.758285	0.185726	0	1.04644	2.28929
liver_tumor_up_1600	0.276194	0.148681	0.174602	0.332729	0	0.157052	0.429646	0.477909	0.0825169	0.501734	0.667199	0.659223	1.3553	0.4037	1.36884	2.53107
liver_tumor_up_1601	0.407993	0	0.183507	0.348407	0.464172	0.890524	0.320478	0.358563	0.166902	0.179451	0.33697	0.612276	2.52945	0.300165	1.27499	2.38896
liver_tumor_up_1602	0.77581	0.917818	0.569281	1.36348	0.753606	0.760577	0.672455	0	0.109102	2.04592	1.69566	1.39564	2.46803	1.56382	1.45234	2.36425
liver_tumor_up_1603	0.23416	0.235801	0.582867	0.68426	0.77015	1.09015	0.259884	0.29177	2.14741	0.26913	0.580506	1.01862	1.79389	0.601606	0.795455	2.86761
liver_tumor_up_1604	0.916527	0.979692	0.48855	0.948914	0.583189	1.12679	0.923902	0.768307	1.60473	1.04529	2.39205	1.56311	2.24253	2.12242	1.91111	2.37333
liver_tumor_up_1605	0	0	0	0.246826	0	0	0	0	0.397435	0.583409	0.238335	0.563271	1.45055	0	0.869455	2.09117
liver_tumor_up_1606	0	0.204868	0.239473	0	0	0	0	0	0	0.234318	0.852572	0.758285	1.54194	0.385451	1.49605	1.69267
liver_tumor_up_1607	0	0	0	0	0	0.382081	0	0.246411	0.11126	0.492723	0.939105	0.822813	1.08813	0.374073	1.30106	2.0036
liver_tumor_up_1608	0	0.142609	0	0	0	0	0	0	0	0	0.166733	0.568098	1.45912	0	0.87596	2.02502
liver_tumor_up_1609	0.372375	0.204868	0	0	0.334149	0	0	0	0	0	1.71834	0.320781	0.342301	0.385451	1.97897	1.51451
liver_tumor_up_1610	0	0	0	0	0.209021	0.24893	0	0	1.19013	0.481721	0.883463	0.200165	0.540876	0.24338	0.594366	2.11318
liver_tumor_up_1611	0.311032	0.468452	0.283821	0.373465	0.337207	0.576698	0	0	1.91994	0.495027	1.00833	1.09456	1.41964	1.06519	1.08545	1.56123
liver_tumor_up_1612	0	0	0	0	0	0	0	0	0.218333	0	0	0	1.11216	0.385451	0.869455	1.97513
liver_tumor_up_1613	0.168817	0.442152	0	0.648622	0.498881	0.331643	0	0	1.21994	0.194954	1.09012	0.480348	1.20276	0	2.12133	2.69027
liver_tumor_up_1614	0	0	0.177084	0.33711	0	0.296683	0	0	0.299664	0.320712	0.571426	0.856096	1.6834	0.514874	1.38034	2.22507
liver_tumor_up_1615	0	0	0.432534	0.246826	0	0	0	0.769498	2.66013	0	0	0.758285	0	0	0	1.29757
liver_tumor_up_1616	0.111639	0	0	0	0.188737	0.225191	0	0	0	0	0.936089	1.09197	0.193681	0	0.309487	2.4172
liver_tumor_up_1617	0	0.931593	0.797803	2.04586	0.785378	1.67755	0.323223	1.39851	1.5009	2.09766	0.882319	2.3125	2.63117	1.01811	3.25823	2.51244
liver_tumor_up_1618	0.203421	0.520037	0	0	0	0.393658	0.410447	0	0.218333	0.42402	2.11223	0.320781	1.34996	0.385451	1.76638	1.02014
liver_tumor_up_1619	0.200548	0.0805955	0.0952061	0.460985	0.256907	0.388573	0.222976	0.193811	1.38691	0.231057	0.621143	0.727737	1.8364	0.208211	1.19446	1.50227
liver_tumor_up_1620	0.221099	0.484574	0.368243	1.54436	0.361299	0.424701	0.442545	0.275916	2.28567	0.254355	2.38101	0.270895	1.30465	0.708866	1.18778	1.84845
liver_tumor_up_1621	0	0.204868	0.239473	0	0	0	0	0	0.218333	0.234318	1.71834	0.563271	0.799555	0.385451	1.3274	1.29757
liver_tumor_up_1622	0	0	0.0770101	0.403439	0	0	0.139889	0	0	0.532439	1.12176	0.578445	1.19226	1.03274	0.479283	1.74442
liver_tumor_up_1623	0.0483209	0.181978	0.0576847	0.219742	0	0.613521	0	0.119685	0.101741	0.419713	1.52669	1.34078	0.925389	0.481956	1.86772	1.92256
liver_tumor_up_1624	0.132676	0.133653	0	0.162181	0	0	0	0.310689	1.60743	0.509385	0.856174	0.213388	0	0	1.15645	0.749275
liver_tumor_up_1625	0.203421	0	0	0	0	0	0	0	2.43098	0	0.238335	0	0.596838	0	0.869455	1.02014
liver_tumor_up_1626	0.855917	0.293449	0.340655	0.350611	0.180967	0.675383	0.700611	0.625409	1.12298	1.17693	0.339113	1.06161	1.49729	0.777347	1.49605	1.02014
liver_tumor_up_1627	0.203421	0.204868	0	0.246826	0.334149	0	0	0	2.44166	0	0	0	0.596838	0	0	1.97513
liver_tumor_up_1628	0.203421	0	0.239473	0	0	0	0	0	2.05822	0.234318	0.238335	0	1.23811	0	1.49605	1.84384
liver_tumor_up_1629	0	0.174845	0	0	0.510911	0.593738	0	0.396654	1.0457	0	0.373167	0.6696	1.11778	0	0	2.61509
liver_tumor_up_1630	0.401106	0.536792	0.464923	0.58075	0.482379	0.140412	1.11897	0.309019	0.141934	1.19707	0.73877	1.2476	2.20123	0.257679	2.1984	0.24461
liver_tumor_up_1631	0.120602	0.573858	0.379268	0.390148	0.642752	0	0.455331	0.284555	1.3278	1.26707	1.09458	1.27499	1.68761	1.22519	1.4229	1.79817
liver_tumor_up_1632	0.203421	0.204868	0.239473	0	0.58417	0	0	0	1.36814	0	0	0.563271	1.90428	0.662974	0.869455	0.63488
liver_tumor_up_1633	0.0736077	0.325647	0.0876611	0.173606	0.126051	0.151294	0	0.179121	2.01848	0.429466	0.547562	0.570053	1.6906	0.147761	1.45493	1.70548
liver_tumor_up_1634	0	0	0	0	0	0	0	0	0	0.234318	1.66887	0	0.342301	0	0.526387	1.84384
liver_tumor_up_1635	0	0.160608	0.0986411	0	0	0.169595	0	0	0.171408	0.0963706	0	0.625636	1.73902	0.307753	0.585745	2.38447
liver_tumor_up_1636	0	0.204868	0.432534	0	0	0	0.410447	0	1.59006	0.583409	1.23029	0	1.70293	0	1.87831	1.02014
liver_tumor_up_1637	0	0	0.239473	0.44463	0	0	0.410447	0	0	0	0.591891	0.320781	0.968023	0.385451	0.526387	1.60755
liver_tumor_up_1638	0.372375	0	0.126888	0.350611	0	0.894936	0.226136	0	0	1.17693	1.99125	1.56487	0	0	1.57079	2.03483
liver_tumor_up_1639	0.41735	0.160419	0.188201	0.496376	0.265157	0.55294	0.574799	0.366983	1.63085	0.961879	1.04863	0.456718	0.485367	0	0.425404	1.86087
liver_tumor_up_1640	0	0	0	0.246826	0.334149	0	0	0	0	0	1.23029	0.563271	0.968023	0.879972	1.12442	2.19513
liver_tumor_up_1641	0.139813	0.0371126	0.126623	0.349955	0.123948	0.215645	0.290861	0.253888	0.0780286	1.36048	0.0857304	0.727163	0.702204	0.145322	0.960485	2.0134
liver_tumor_up_1642	0.372375	0.204868	0	0	0	0	0	0	0.996215	0	0.238335	1.06161	0.342301	0	0	2.19513
liver_tumor_up_1643	0.125296	0.339043	0.148511	0.403439	0	0.451636	0.262588	0.707255	0.623946	0.577288	1.50486	1.1033	0.544987	0.606942	0.598775	2.34614
liver_tumor_up_1644	0.0725032	0	0	0.0892179	0	0.393658	0	0	0	0.631353	1.75002	1.25885	0.596838	0	0	0.907448
liver_tumor_up_1645	0.222559	0.11833	0	0.269527	0	0.236269	0	0	0.184163	0	1.23937	0.48665	0.372275	0	0	2.46629
liver_tumor_up_1646	0.176543	0.25612	0.29817	0.391529	0.292361	0.345637	0.196542	0.556069	1.7218	1.24876	1.61567	1.40494	1.46303	0.590582	1.12345	1.29653
liver_tumor_up_1647	0.104078	0.104855	0	0.12762	0.0920821	0.110893	0.11634	0.131769	1.17993	0.737774	1.23942	0.551334	0.828571	0.205924	0.698421	1.58527
liver_tumor_up_1648	0	0.204868	0	0	0	0	0.226136	0	0.476237	0.99927	0.852572	0.320781	1.11216	0.973038	0.297436	1.29757
liver_tumor_up_1649	0.214554	0.2542	0.416513	0.347679	0.225165	0.413256	0.279913	0.219802	1.50857	1.20982	1.07889	0.926077	1.39403	0.99184	1.44309	1.74111
liver_tumor_up_1650	0.492655	0.176052	0.323397	0.489852	0.370104	0.519213	0.357446	0.5032	1.62193	0.71455	1.41444	0.996133	1.59264	0.124623	1.59137	1.38711
liver_tumor_up_1651	0.825857	1.46494	0.741897	0.86105	0	1.32051	0.345429	1.34183	2.23342	1.0757	2.53345	1.66861	2.50823	2.63902	2.45975	2.26713
liver_tumor_up_1652	0.516867	0.860432	0.432534	0.68302	0.334149	0	0.81922	0	0	0.841666	2.48778	1.48248	2.0718	2.05656	1.3274	0
liver_tumor_up_1653	0	0	0	0.246826	0.334149	0.393658	0	0	0	0.583409	1.23029	0.563271	0.799555	0	1.64032	1.69267
liver_tumor_up_1654	0.106874	0.107671	0	0.350611	0.180967	0	0	0	0	0	1.40978	0.449358	1.34996	0	1.00504	1.84384
liver_tumor_up_1655	0.372375	0.374818	0.594286	0	0.784017	0.393658	0.410447	0	1.36814	1.13538	1.05916	1.71171	2.48665	1.34069	1.12442	0.63488
liver_tumor_up_1656	0.125997	0.340753	0	0.0800308	0	0	0	0	1.87473	0	0.495182	0.516031	0.396043	0	0.345279	1.54649
liver_tumor_up_1657	0.203421	0.759318	0.239473	1.17547	0.334149	0	0	0	0.397435	1.79457	0.730702	2.75684	1.34996	0.385451	1.87831	1.84384
liver_tumor_up_1658	0.118488	0.0464479	0.107203	0.0751584	0.153517	0	0	0	1.8225	0.137357	0.446467	0.522007	0.930737	0	0	1.76153
liver_tumor_up_1659	0.124146	0	0	0.151894	0	0.24893	0	0	0	1.37107	0.274135	1.09676	1.35326	0.438968	1.83693	1.12442
liver_tumor_up_1660	0.861709	1.07471	0.400092	0.992032	0.789491	1.01311	1.04571	0	1.33755	1.60958	0.502257	1.43723	1.00492	1.34812	1.37097	1.66763
liver_tumor_up_1661	0.54486	0.661995	1.0729	1.63109	0.647092	0.844875	0.209284	0.426251	0.724311	1.13772	2.73724	1.23222	1.9969	0.830445	1.99552	2.62567
liver_tumor_up_1662	0.242448	0.169193	0	0.204566	0	0	0	0	0.869146	0.356403	1.47759	0.988271	0.84322	0.452322	1.26068	1.25749
liver_tumor_up_1663	0.372375	0	0	0.44463	0	0	0	0	2.02657	0.234318	0.238335	0	0	0	0	2.09117
liver_tumor_up_1664	0.372375	0.520037	0.594286	0.44463	0.58417	0.675383	0.700611	0.457007	2.66862	1.60154	0.591891	1.06161	1.23811	0.385451	0.869455	1.84384
liver_tumor_up_1665	0.516867	0.204868	0.239473	0.875379	0.58417	0.393658	0.925241	0.457007	2.11867	1.29211	0.730702	1.39268	0.968023	0	0.869455	2.66039
liver_tumor_up_1666	0	0.27895	0	0	0	0.293651	0.306804	0	0.937576	1.33563	0.99836	0.589337	0	0.287239	0.683291	1.05861
liver_tumor_up_1667	0.203421	0	0.239473	0	0	0	0	0	1.99389	0	0.238335	0.320781	0	0.385451	0	1.51451
liver_tumor_up_1668	0.947448	1.31597	0.911553	1.84359	1.02438	0.791173	0.81922	0.457007	1.4284	1.13538	3.93561	0.758285	2.39794	1.27718	1.82391	1.91164
liver_tumor_up_1669	0.712408	0.716409	0.588373	0.699627	0.648971	0.389367	0.848229	0.566614	2.71112	0.71407	1.05053	0.962151	1.56016	0.481676	1.58396	2.2157
liver_tumor_up_1670	0	0	0	0	0	0	0	0	0	0	1.85359	0.921404	1.11216	0	1.3274	1.29757
liver_tumor_up_1671	0.192398	0.42824	0.226708	0.42302	0	0.374085	0	0	0	2.17725	1.10686	1.5549	2.64274	1.29571	2.31467	1.25331
liver_tumor_up_1672	0.0815992	0.294727	0.185611	0.191465	0.26164	0.310138	0.175017	0	1.10629	0.990192	0.700285	0.692034	1.54588	0.303418	1.1278	1.67613
liver_tumor_up_1673	0.619953	0.654044	0.24271	0.759347	0.696632	0.550782	0.827701	0.462578	1.28122	1.05656	1.51557	1.6714	1.9763	0.785542	2.52008	2.04798
liver_tumor_up_1674	0	0	0	0	0	0.133288	0	0	0.0696368	0.0751475	2.20102	0.443995	0.544573	0.130149	0.343264	1.91196
liver_tumor_up_1675	0	0	0.239473	0	0	0.393658	0	0.769498	0	0.583409	0.852572	2.05511	2.01902	0	0	0.63488
liver_tumor_up_1676	0.203421	0	0	0	0	0	0	0	0	0.720852	0.238335	0.320781	0.799555	0	0	1.97513
liver_tumor_up_1677	0.155592	0.78286	0.473606	0	0	0.307481	0.32116	0	1.26674	1.55687	0.47159	1.41212	0.796812	0.30081	0.710023	1.29395
liver_tumor_up_1678	0	0	0.239473	0.246826	0	0	0	0	0	0	0	1.06161	1.90428	0	2.07041	0.63488
liver_tumor_up_1679	0.38748	0.323234	0.449576	0.53344	0.222906	0.593112	0.193042	0	1.36553	0.574093	1.60735	1.14495	2.12399	0.332635	2.18026	2.36782
liver_tumor_up_1680	0.81015	0.906992	0.61315	0.794043	0.39018	0.528459	0.549593	0.872866	2.4632	0.602021	1.53166	1.2403	2.12405	0.448327	1.46637	1.84586
liver_tumor_up_1681	0.284071	1.17403	1.39967	0.967294	0.832924	1.01388	1.62233	0.351959	0.635706	1.27971	2.6689	1.63528	2.84482	2.35974	2.93962	2.09223
liver_tumor_up_1682	0	0.374818	0	0.246826	0.334149	0	0	0.457007	0.797511	0.720852	0.430658	0.921404	1.11216	1.34069	0.526387	2.09117
liver_tumor_up_1683	0.640394	0.88419	0.989957	0.390148	0.642752	0.600078	1.35673	0	0.441186	1.02973	1.63487	1.27499	2.23529	0.58868	1.67336	1.6156
liver_tumor_up_1684	0	0	0.153579	0.158501	0	0.259241	0	0	0.558742	0	0.841957	0.381209	0.693985	0.253489	0.354196	2.42806
liver_tumor_up_1685	0.516867	0.204868	0.239473	0.44463	0	0	0	0	0	0.949445	1.66887	0.563271	1.34996	0.662974	1.3274	2.59638
liver_tumor_up_1686	0	0	0	0	0	0	0	0	0.187474	0.105772	1.50968	0.391646	0.524662	0.181245	0.77516	0
liver_tumor_up_1687	0.298365	0.209931	0.24529	0	0.477123	0.402534	0.231666	0.467007	1.38835	0.127196	0.52548	0.328272	1.13038	0	1.84663	1.93472
liver_tumor_up_1688	0.372375	0.585435	0.516677	0.875379	0.637999	0.612039	0.700611	0.544749	1.44292	2.03695	1.3418	1.43859	1.99154	1.20937	2.11317	0.845951
liver_tumor_up_1689	0.203421	0	0	0.131009	0	0	0	0	0	0.234318	1.37637	1.24079	0	0.385451	1.00504	1.97513
liver_tumor_up_1690	0.482096	1.10827	0.748824	1.19582	0.434854	0.689885	0.298913	0	2.06278	0.166588	1.27722	0.418232	1.70174	2.09218	2.55647	1.95838
liver_tumor_up_1691	0	0.204868	0.239473	0.44463	0	0	0.410447	0	0	0.42402	1.30599	0.921404	1.23811	0.385451	1.3274	0
liver_tumor_up_1692	0	0.143966	0.0450394	0.251532	0.239178	0.45421	0.0828752	0	0	0.431445	1.33374	0.908682	0.927804	0.892513	0.463601	2.09142
liver_tumor_up_1693	0.203421	0	0	0.44463	0	0.216076	0	0	0	0	2.12837	0.320781	1.23811	0	0	1.51451
liver_tumor_up_1694	0	0.173507	0.0863547	0	0.124207	0	0	0	0	0.53305	0.908355	0.869932	1.23811	0.0754595	0.379717	2.01532
liver_tumor_up_1695	0.203421	0.107671	0	0	0	0.216076	0.226136	0.254387	0.218333	0	0.339113	1.18455	1.62567	0	0	2.09117
liver_tumor_up_1696	0.203421	0	0	0.875379	0.784017	0.393658	0	0.457007	0	0	2.00945	0.758285	1.90428	0	2.82935	1.02014
liver_tumor_up_1697	0	0.252937	0.158074	0.163128	0.22403	0.476622	0.496156	0	1.94917	1.79401	1.69172	0.890447	2.16909	1.12607	1.83447	1.80028
liver_tumor_up_1698	0	0	0	0	0	0.149107	0	0	0	0.0843553	0.591891	0.815666	0.434535	0.385451	1.04644	2.28929
liver_tumor_up_1699	0	0.146601	0.172189	0.773107	0.243355	0.288928	0	0	0.15653	0.168362	1.17643	0.233206	1.26727	0.282605	2.36296	2.19787
liver_tumor_up_1700	0.294013	0.764677	0.151851	0.373255	0.392657	0.576403	0.479423	0.110681	1.21375	1.50273	1.34215	0.986155	1.64177	1.09698	1.79817	2.08895
liver_tumor_up_1701	0	0	0	0	0	0	0	0	0	0.583409	0.852572	0.563271	0.968023	0.385451	0.526387	1.84384
liver_tumor_up_1702	0.360993	0.136328	0.23169	0.541961	0.567933	0.806277	0.596102	0.443564	2.01557	0.466046	1.25474	0.899245	1.98694	0.978919	1.56507	2.19449
liver_tumor_up_1703	0.203421	0.15745	0	0	0.180967	0.393658	0	0	0.218333	0.54588	1.37637	0.615704	1.84156	0	0.869455	1.94389
liver_tumor_up_1704	0.384508	0.488646	1.43197	0.574286	0.601391	0.511891	1.58263	0	2.13279	1.27009	1.28386	1.83109	2.59849	0.681824	1.97963	2.04879
liver_tumor_up_1705	0.203421	0	0	0	0	0	0	0	0.115114	0	0.238335	0	1.73943	0.211183	0	1.91164
liver_tumor_up_1706	0	0	0	0.246826	0	0	0	0	0.218333	0.949445	1.93455	0.921404	0	0	0	0
liver_tumor_up_1707	0.318158	0	0	0.269962	0	0.427888	0	0.278138	0.665464	0	0.556661	0.716224	1.03228	0	2.01744	2.33467
liver_tumor_up_1708	0.203421	0.204868	0.126888	0	0	0.544409	0.410447	0.457007	1.81222	0	0.730702	0.993962	1.23811	0.385451	1.00504	2.45458
liver_tumor_up_1709	0.447228	0.520037	0.516677	0.815279	0.689078	0.544409	0.700611	0.254387	0.797511	0	0.96119	1.18455	1.77465	1.20937	2.37018	2.49196
liver_tumor_up_1710	0.266088	0.142908	0.548869	0.173247	0.2375	0.282123	0	0	0	0	1.21314	1.33789	1.32389	0.951184	1.33728	1.94475
liver_tumor_up_1711	0.957424	0.987683	0.674236	0.731832	0.533966	0.887899	0.719349	0.934395	1.37767	1.43729	1.2451	1.44724	2.32202	1.17266	2.61983	2.0916
liver_tumor_up_1712	0	0	0	0	0	0	0	0	1.94277	0	0.430658	0	0	0	0	0
liver_tumor_up_1713	0	0	0	0	0	0	0	0	0	0.949445	0.430658	1.06161	0.799555	0.662974	0.526387	2.09117
liver_tumor_up_1714	0	0	0	0	0	0.216076	0	0	0	0.234318	0.126251	0.563271	1.2956	0	1.82391	1.51451
liver_tumor_up_1715	0.983322	0.446071	0.94041	0.961316	0.503188	1.33053	1.56116	1.22006	0.590229	1.15569	1.09739	1.33641	2.04489	0.327569	2.37089	2.35151
liver_tumor_up_1716	0.572794	0.576219	0.329658	0.302711	0.827812	0.715039	0.601005	0.272721	2.41305	0.481951	1.62497	1.49953	1.80514	0.226745	2.09481	1.26965
liver_tumor_up_1717	0.755156	0.520037	0	0.246826	0.58417	0.894936	0	0	1.23548	0.234318	2.17531	0.320781	1.70293	0.879972	1.49605	2.09117
liver_tumor_up_1718	0.11996	0.228655	0.142254	0.490217	0.202249	0	0.620661	0	1.58102	0.971144	0.648317	0.726763	2.06918	0.953263	1.92734	1.87352
liver_tumor_up_1719	1.29066	0.943677	1.00212	1.2174	1.26072	1.3396	0.731338	1.60924	1.03454	1.92985	1.38654	2.005	1.75235	1.70378	2.39172	2.34347
liver_tumor_up_1720	0.199215	0.105341	0	0.343845	0	0.38621	0.221511	0.249252	0	0.416109	1.04415	0.979496	1.02781	0.378131	2.13382	1.49656
liver_tumor_up_1721	1.16958	0.355088	0.819048	0.58075	0.556129	0.51782	1.06578	0.857742	0.52251	0.910377	1.29453	1.75555	2.79159	1.23106	2.17408	2.77038
liver_tumor_up_1722	0.203421	0	0.239473	0.246826	0.334149	0	0	0	0.218333	0.234318	2.14427	0.563271	0	0.385451	0.526387	1.97513
liver_tumor_up_1723	0.372375	0.860432	0.855646	0.246826	0.784017	0.675383	0.410447	0	0.218333	1.54685	1.93455	0	2.12194	1.05817	2.23148	0
liver_tumor_up_1724	0.388606	0	0	0.137451	0.189642	0.226252	0.236732	0	0.57128	0.130126	1.26686	1.09546	1.8849	0.402145	1.26764	1.55474
liver_tumor_up_1725	0.47776	0.268987	0.651416	0.66787	0.430857	0.283234	0.295986	0	0.403353	0.16485	1.49755	1.46721	1.07818	1.69904	0.662925	1.52853
liver_tumor_up_1726	0.863304	0.11833	0.786605	0.934807	1.16065	0.427247	0.610389	0.277691	1.76697	1.15946	1.3416	0.81258	2.04969	0.832521	1.40171	3.11607
liver_tumor_up_1727	0.0675781	0.19177	0.0275688	0.109468	0.186424	0.139329	0.146073	0.113059	1.67439	0.151574	0.080113	0.6615	1.21236	0	1.3327	1.81323
liver_tumor_up_1728	0	0	0.239473	0.131009	0	0.216076	0.410447	0	0.218333	0.124006	1.5619	0.758285	1.62567	1.20937	0.712562	0
liver_tumor_up_1729	0.183753	0.0968116	0.114198	0.223411	0	0.358618	0.374176	0	0.103541	0.77957	0.471029	0.291315	1.45511	0	1.8351	1.81714
liver_tumor_up_1730	0.372375	0.204868	0	0.350611	0	0	0	0	1.23548	0	0.430658	0.173199	0.596838	0	1.00504	1.29757
liver_tumor_up_1731	0	0	0	0.246826	0	0.675383	0	0	0	0	2.72551	1.56487	1.11216	0	0	0
liver_tumor_up_1732	0.203421	0	0	0	0	0	0	0	0.311889	0.33366	0.238335	1.24079	0	0	0	2.45458
liver_tumor_up_1733	0	0.291554	0	0	0.258779	0.306824	0.173023	0.498899	1.9957	0.0937455	0.0954685	0.352284	1.31767	0	0.229418	2.18849
liver_tumor_up_1734	0.106874	0.107671	0.239473	0	0	0	0	0.254387	0.115114	0.124006	1.81051	0.173199	0.799555	0	1.9299	1.73266
liver_tumor_up_1735	0.167146	0	0	0.20357	0.148403	0	0	0.209941	0.179631	0.698864	1.04552	0.566738	0.600456	0	1.69923	1.59602
liver_tumor_up_1736	0.553675	0.444103	0.200314	0.764241	0.594991	0.782171	0.34782	0.667695	0.182323	0.62365	2.64017	1.15374	2.91224	0.932909	1.48325	1.80635
liver_tumor_up_1737	0.293585	0.377442	0.520062	0.687171	0	0.679501	0.227835	0	1.57149	1.88579	1.3121	1.13063	1.6324	0	0.874324	1.98234
liver_tumor_up_1738	0	0.161179	0	0	0.65002	0	0	0	1.57851	0	0.710561	0.25536	0.487337	0	0	2.1405
liver_tumor_up_1739	0.362295	0.398074	0.529609	0.351671	0.468289	0.711677	0.197437	0.484244	1.56404	0.485277	1.51085	1.10967	1.74749	1.2018	1.12683	0.762791
liver_tumor_up_1740	0.0425747	0	0	0.0525699	0	0.501408	0	0	0	0.226771	0.808863	1.26755	1.11388	0.309454	0.125376	2.30874
liver_tumor_up_1741	0.395117	0	0	0.33711	0	0.711069	0.166937	0	1.50276	0.320712	1.72718	1.15257	1.36674	0.778636	1.24709	2.19017
liver_tumor_up_1742	0	0.13313	0	0	0	0	0	0	1.60408	0.975967	0.409245	0	0	0	0	0
liver_tumor_up_1743	0	0	0	0.1333	0	0	0	0	0.961505	0.126182	0.437171	0.456096	0.605197	0.214732	1.01681	2.39214
liver_tumor_up_1744	0.703417	0.388504	0.447895	0.178034	0.807691	0.155195	0.880859	0.473049	0	2.33924	0.171709	0.422979	2.23874	0	1.07464	1.67163
liver_tumor_up_1745	0.269823	0	0.170377	0.455252	0.434854	0	0.298913	0	0	1.15537	0.169541	0.418232	0.875922	1.1817	1.34902	1.03899
liver_tumor_up_1746	0.203421	0.204868	0	0.246826	0	0	0	0	0	0.234318	0.96119	1.18455	2.01902	0	1.3274	1.29757
liver_tumor_up_1747	0.0552676	0.108442	0.127788	0	0	0.217543	0.120297	0	0	1.11901	1.23562	0.251378	0.972698	0.834228	0.627302	0.94142
liver_tumor_up_1748	0.516867	0.520037	0.239473	1.40598	1.09318	1.22729	1.10855	1.19917	2.61653	1.60154	1.23029	1.39268	2.16968	0.662974	1.3274	3.42451
liver_tumor_up_1749	0.0709072	0.0714457	0	0.241827	0	0.145944	0	0.172869	1.30895	0	0.718811	0.400636	0.509701	0	0.643263	2.17466
liver_tumor_up_1750	0.116849	0	0	0.268228	0	0.235113	0.245955	0	0.237546	0.361333	0.965704	0.712471	1.02755	0	1.29873	1.99256
liver_tumor_up_1751	0.203421	0	0.126888	0.350611	0.180967	0.393658	0	0	2.11867	0.42402	0.663703	0.320781	0.596838	0	0	1.97513
liver_tumor_up_1752	0	0.204868	0	0.246826	0	0	0	0	0	0.234318	0.852572	0	0.968023	0.385451	0	2.09117
liver_tumor_up_1753	0.422639	0	0	0	0	0	0	0	0	0.802586	0	0.462401	1.0659	0.900974	1.44237	0
liver_tumor_up_1754	0	0	0	0.246826	0	0	0	0	0.797511	0.234318	0	0.320781	0.596838	0	0	2.28929
liver_tumor_up_1755	0.259063	0.193004	0.265453	0.519712	0.260202	0.856556	0.509976	0.196374	0.574805	0.220928	2.35858	0.790283	1.16836	1.04711	1.44538	1.63932
liver_tumor_up_1756	0.184506	0	0	0	0.304807	0.624105	0.647973	0	0.505304	0.212824	0.676484	1.31309	1.04139	0	0.483833	1.99771
liver_tumor_up_1757	0	0.236485	0.0515638	0.10391	0	0.249217	0	0.107329	0.593999	0.0982853	1.89979	0.877684	0.586827	0.313264	0.912439	1.00587
liver_tumor_up_1758	0.142107	0	0.168183	0.107689	0.052319	0.063262	0.128752	0	0.752883	0.194314	2.02746	0.730067	0.474901	0.0617211	0.247933	1.25878
liver_tumor_up_1759	0.645208	0.437034	0.700456	0.262329	0.556129	0.771455	0.240489	0	2.18698	1.06802	1.55786	1.46858	1.93211	0.757859	2.01424	0.6679
liver_tumor_up_1760	0.1025	0.103266	0	0	0.321841	0.526165	0.217382	0.244667	0.209851	1.26038	1.27409	1.26227	1.54985	0	0.844126	1.57251
liver_tumor_up_1761	0.231876	0.300615	0.272321	0.102514	0.142358	0.316288	0.178724	0	1.09053	0.0969609	1.87185	1.11242	1.38393	0.967769	1.43646	1.48603
liver_tumor_up_1762	0	0	0.594286	0.246826	0	0	0	0	1.304	0	0.430658	0.758285	1.62567	0	1.12442	1.97513
liver_tumor_up_1763	0.203421	0.204868	0.239473	0.246826	0	0.393658	0	0	0.397435	2.42461	0.238335	0.921404	1.90428	0	0.526387	1.84384
liver_tumor_up_1764	1.00433	0.0976438	0.476438	0.321278	0.429804	0.361333	0	0.232188	0.364854	0.305538	1.53524	1.59417	1.58248	0	2.1763	2.36098
liver_tumor_up_1765	0	0.204868	0	0	0	0	0	0	0	1.48899	0	0.320781	0.342301	0	1.12442	0
liver_tumor_up_1766	0.0881962	0.0888602	0.104892	0.108337	0	0.780691	0	0	0	0	1.80171	0.871801	0.847866	0	1.18335	2.58951
liver_tumor_up_1767	0.692103	0.901351	0.736264	0.989075	0.58654	0.678013	1.11214	0.874582	2.43371	0.77382	1.67321	1.46927	1.8842	1.34464	2.20603	2.09586
liver_tumor_up_1768	0.372375	0	0.239473	0.246826	0	0	0	0	0	0	2.20542	0.320781	1.62567	0.385451	1.12442	0.63488
liver_tumor_up_1769	0.268477	0.144271	0.0883293	0.252038	0.126994	0.152411	0	0	0.650264	0.733049	0.826789	0.573507	0.81262	0.393063	1.46102	1.90962
liver_tumor_up_1770	0.372375	0	0	0	0.334149	0	0	0	0	0.42402	1.5038	1.18455	1.04269	0	0.869455	1.69267
liver_tumor_up_1771	0.106874	0	0	0	0.334149	0	0	0	0	2.0283	1.05916	0.563271	1.11216	0.662974	0	0
liver_tumor_up_1772	0	0	0	0.189301	0	0	0	0	0	0.779032	0.876484	0.612276	0.795449	0.300165	1.40962	2.15079
liver_tumor_up_1773	0.293051	0.0823148	0	0	0.139516	0	0.175218	0	0.0880805	0.181721	1.42271	0.251099	1.54687	0.303747	1.0403	0.983275
liver_tumor_up_1774	0.178488	0	0	0.0777334	0.108458	0.245743	0	0	0.0680818	0.476187	1.24896	1.15815	0.831362	0.341717	0.875586	0.227974
liver_tumor_up_1775	0	0.113785	0	0.138358	0	0.227682	0	0.267789	0	0	1.5187	0.876814	0	0.558352	0.312773	1.99408
liver_tumor_up_1776	0.16924	0.0888602	0.286511	0.206077	0	0.179955	0	0	1.59722	0.499274	0.506819	0.838945	1.09928	0	2.0166	0.545169
liver_tumor_up_1777	0.806392	0.810737	1.24166	0.524565	0.372348	1.13226	0.570648	0.506069	2.6186	0.336703	1.91906	1.86366	0.695959	0.236945	2.6104	2.67033
liver_tumor_up_1778	0.135333	0.4601	0.160263	0.641443	0.41194	0.806277	0.502001	0	2.00507	0.701976	2.00107	0.54747	1.35696	0.263982	1.61054	1.60698
liver_tumor_up_1779	0	0.107671	0	0.246826	0	0.337896	0.0811947	0	0.250501	0.583409	1.54291	1.01702	1.31405	0	1.59451	1.57749
liver_tumor_up_1780	0.106874	0	0	0.131009	0	0.393658	0	0.254387	0.115114	0.124006	0.908355	1.24079	0	0	1.12442	2.37535
liver_tumor_up_1781	0.178961	0.423116	0.145576	0.150261	0	0	0.462368	0	0.937837	1.38178	0.939497	0.629221	1.37498	0.597233	0.790145	1.34149
liver_tumor_up_1782	0.203421	0.204868	0	0.44463	0.58417	0	0.410447	0.457007	1.7921	0.234318	0	0.320781	0.703325	0	1.64032	2.88195
liver_tumor_up_1783	0	0.0730533	0	0	0	0	0	0	0.0781953	0	1.83943	0.488789	1.11216	0.578743	1.19675	1.44729
liver_tumor_up_1784	0.345922	0.661256	0.482208	0.57061	0.435124	0.508521	0.381772	0.235346	1.98215	0.216622	0.480163	0.794152	1.11727	0	0.950336	1.77053
liver_tumor_up_1785	0.140394	0.265303	0	0.171474	0	0.279381	0	0	0.0783628	0.95081	0.962565	0.56423	1.67965	0.664052	1.04788	1.29919
liver_tumor_up_1786	0	0	0	0	0	0	0	0	0.218333	0.234318	0	0.563271	0.799555	0	0	2.37535
liver_tumor_up_1787	0	0	0	0	0.279571	0	0	0	0	0.194474	0.838481	0.6536	1.60589	0.323777	1.33928	0.542889
liver_tumor_up_1788	0	0	0	0	0.180967	0.216076	0	0	0.115114	0	2.20542	0.921404	0	0	0.526387	0
liver_tumor_up_1789	0.504401	0.63209	0.580438	0.433552	0.673675	0.876617	0.552662	0	1.70361	1.15547	1.20832	1.54029	1.90761	1.11556	2.37373	1.74531
liver_tumor_up_1790	0.127663	0.128606	0	0	0	0	0	0	0.137398	0.276698	0.150535	0.862786	0.685898	0	0	2.00465
liver_tumor_up_1791	0.156675	0	0	0.191028	0	0	0	0	1.41557	0.181097	0.339833	1.18629	0.930006	0	0.419307	1.09871
liver_tumor_up_1792	0	0.204868	0	0	0.334149	0	0	0	2.3529	0.42402	0.430658	0	0.342301	0	0	0
liver_tumor_up_1793	0.203421	0.204868	0	0	0	0	0	0	0.397435	0	0.238335	0.563271	0.342301	1.20937	0.526387	2.59638
liver_tumor_up_1794	0.501222	0.504318	0.397314	0.473545	0.251629	0.528131	0.43759	1.12784	2.82356	0.251246	0.255519	0.435339	1.6617	0.857206	2.32659	1.26922
liver_tumor_up_1795	0	0	0.126888	0.131009	0	0	0	0	0	0.234318	0.730702	0	0.185726	0.211183	0.712562	2.24332
liver_tumor_up_1796	0	0.390004	0	0.364984	0.347958	0.409462	0	0.474805	1.52241	0.440795	0.880267	0.584133	0.727747	1.00303	1.60883	1.05096
liver_tumor_up_1797	0.154879	0.290928	0.183092	0.188874	0	0.30617	0.319799	0	0	0.462615	0.955057	0.611142	0.922485	0	0.933493	2.69657
liver_tumor_up_1798	0.516867	0	0.432534	0	0.58417	0.894936	0.410447	0	0	2.17354	1.30599	1.12497	1.90428	1.96201	1.97897	0
liver_tumor_up_1799	0.828916	0.170465	0.366283	0.762784	0.49995	0.581463	0.347019	1.4621	2.07706	1.27818	0.74194	1.83349	1.94676	0.931254	1.18335	2.01811
liver_tumor_up_1800	0.0912916	0.176204	0	0.112101	0	0	0	0	0.144175	0.201934	1.73618	0.495321	0.711848	0	0.903331	0.754845
liver_tumor_up_1801	0.643092	0.646817	0.855646	0	0	0	0.410447	0.457007	0.681078	1.60154	0.238335	0.921404	1.84156	0.662974	1.64032	1.97513
liver_tumor_up_1802	0.372375	0.520037	0.239473	0.44463	0.58417	0.675383	0.410447	0.457007	0	1.13538	2.31753	1.48248	1.84156	0	2.07041	1.84384
liver_tumor_up_1803	0.370827	0.203946	0	0.245738	0.180143	0	0	0	0.114572	0.332248	1.0082	0.918405	1.49342	1.05492	0.296156	1.6886
liver_tumor_up_1804	0.114994	0	0	0.0491828	0.251362	0.298223	0.167859	0	1.03014	0.0908408	0.815388	0.70387	1.27329	0.291725	1.21501	2.02117
liver_tumor_up_1805	0.354777	0.19442	0.260796	0.608018	0.117632	0.265092	0.0768094	0.167443	0	0.670587	2.09346	0.668832	1.2355	0.55378	1.42568	2.14398
liver_tumor_up_1806	0.0725032	0.0730533	0.0863547	0.171124	0	0.27884	0	0	0	0.162145	2.17531	0.970356	0.127567	0	1.64032	0
liver_tumor_up_1807	0.203421	0.204868	0.594286	0.875379	0	0.393658	0.925241	0	0.218333	1.04673	1.14838	1.71171	2.12194	1.20937	1.12442	0
liver_tumor_up_1808	0.302622	0.304674	0	0.198266	0	0	0	0.374175	1.90713	0	1.26122	0.465297	1.50784	0	0	1.64243
liver_tumor_up_1809	0.493231	0.243265	0.435837	0.448006	0.495173	0.939304	0.479167	0.210196	2.30895	0.355192	0.196665	1.69166	1.88761	1.29702	2.50056	1.2546
liver_tumor_up_1810	0.412192	0.414847	0.185611	0.352096	0.26164	0.310138	0.323916	0	0	1.68244	0.340557	0.997123	1.04593	0.724375	0.715119	1.94819
liver_tumor_up_1811	0.434581	0	0.196901	0.516111	0	0.327852	0	0	0	0.353989	0.195947	0.924627	1.3749	0	1.58934	1.79054
liver_tumor_up_1812	0.516867	0	0.594286	0.246826	0	0.393658	0	0.769498	2.20299	0	0.238335	0	0	0	1.12442	2.09117
liver_tumor_up_1813	0.755156	1.03635	0.733481	0.609695	0.9505	1.07486	1.10855	1.36013	0.54928	2.27352	0.96119	1.06161	0.799555	1.89361	1.49605	1.69267
liver_tumor_up_1814	0.18251	0.339043	0.392257	0.403439	0	0.356387	0	0	0.922665	0.661368	1.66767	0.289444	1.96837	0.348828	1.54533	2.41879
liver_tumor_up_1815	0.484737	0.386276	0.660201	0.770622	0.740511	0	0	0.789092	0.155862	1.57545	0.9116	1.42001	1.75728	0.680684	1.35413	2.75441
liver_tumor_up_1816	0.128635	0.188579	0.152423	0.157311	0.393974	0.461903	0	0	0.368413	0	1.54435	1.04421	1.13504	0.452568	0.611488	1.85572
liver_tumor_up_1817	0	0.374818	0	0.246826	0	0.894936	0	0	0.681078	0	1.81051	1.29402	0	1.05817	0.526387	2.28929
liver_tumor_up_1818	0.345638	0.140912	0.239118	0.382414	0.285236	0.714637	0.291	0.0920285	0.0780702	0.506225	2.01996	1.12385	1.48067	0.53312	1.59318	2.01388
liver_tumor_up_1819	0.24841	0.204868	0	0.300065	0	0.216076	0.226136	0	1.27033	0.234318	1.48873	0.24971	0.651498	0	0.159736	2.09117
liver_tumor_up_1820	0.106874	0	0	0.131009	0.180967	0	0	0	0	0	0.852572	0.173199	1.04269	0.385451	0.526387	2.1445
liver_tumor_up_1821	0.648561	1.21362	1.13509	1.18343	1.04193	1.12859	0.841596	0.695463	2.33299	1.27945	2.28924	1.37405	1.93132	1.96239	2.24175	2.46509
liver_tumor_up_1822	0.314677	0.557015	0.367121	0.206585	0.501025	0.582667	0.34782	0	2.54945	0	1.23158	1.15374	1.79486	0.571514	0.44972	2.11249
liver_tumor_up_1823	0.372375	0.374818	0	0.246826	0	0.393658	0	1.00724	0.54928	1.79457	0.430658	0.758285	1.34996	0	0.869455	0.63488
liver_tumor_up_1824	0	0.204868	0	0.246826	0.334149	0.393658	0	0	0	0.234318	1.61681	1.29402	2.21525	0	0	0.63488
liver_tumor_up_1825	0.0984698	0.189455	0.170737	0.253825	0.0870928	0	0.110107	0.286825	0.851487	0.473504	1.82713	0.713405	1.27384	0.0525268	0.82031	2.2975
liver_tumor_up_1826	0	0.759318	0.855646	0	0	0	0.410447	0.457007	2.79558	0	0.591891	0	0.342301	0	0	2.7773
liver_tumor_up_1827	0.516867	0.952254	0.239473	0.609695	0.58417	1.22729	0	0	1.48524	2.0283	1.9727	1.83973	1.96329	1.45674	1.12442	0.63488
liver_tumor_up_1828	0.372375	1.11392	0.666303	0.751334	0.334149	0.393658	1.10855	0	0.90179	1.83752	0.730702	1.06161	0.799555	2.14294	1.70534	0
liver_tumor_up_1829	0.423355	0.354157	0.119061	0.420868	0.315391	0.51656	0.212807	0.239584	1.25517	0.116347	0.91995	0.951881	2.29906	1.01452	1.07924	2.31418
liver_tumor_up_1830	0.506697	0.32208	0.292047	0.531711	0.403677	0.338694	0.492335	0	1.51913	1.92385	1.87336	0.582283	1.78271	0	0.769132	1.46666
liver_tumor_up_1831	0.152777	0.605309	0.180641	0	0.254879	0	0	0	1.5949	1.13951	0.332074	0.745236	1.38297	0	2.20947	1.08066
liver_tumor_up_1832	1.41582	1.50568	1.35545	1.12648	1.20039	1.52438	1.37861	1.40649	2.06417	2.45738	2.00715	1.92191	1.8263	1.98151	2.18864	2.02865
liver_tumor_up_1833	1.13495	0.560144	0.55659	0.571275	0.362412	1.49335	0.246355	1.50584	2.51903	1.39928	1.86895	2.43443	2.9008	0	2.48985	2.05848
liver_tumor_up_1834	0.49971	0.232173	0	0.633886	0.294181	0.926164	0.25593	0.915608	1.25964	0.794803	1.37088	1.59177	1.96	0.239233	1.82069	2.75874
liver_tumor_up_1835	0.543139	0.342867	0.359517	1.04608	0.668633	0.768705	0.410223	0.821409	1.56943	0.6945	1.41582	1.25119	1.97412	0.879582	1.81211	1.99886
liver_tumor_up_1836	0	0.204868	0.239473	0	0	0	0	0	0	0.42402	0	1.39268	2.01902	0	1.64032	1.29757
liver_tumor_up_1837	0	0	0.239473	0.609695	0.334149	1.07486	0	0	0	0	0.730702	0.921404	1.66505	0	1.12442	2.69093
liver_tumor_up_1838	0.343704	0	0.151851	0.411455	0.392657	0.460407	0.268171	0	2.56328	0	0.151099	0.650688	0.8051	0.451096	1.7261	1.85231
liver_tumor_up_1839	0	0	0	0	0.183485	0	0	0.462578	1.00577	0.728644	1.11489	0.454855	0.346705	0	0.5326	1.98816
liver_tumor_up_1840	0.837923	0.879629	0.814704	1.31178	0.653718	1.17671	1.08756	1.17727	1.71192	0.652893	1.92303	1.44102	2.03403	1.1003	2.0075	2.06361
liver_tumor_up_1841	0.372375	0.204868	0	0	0	0	0	0	0	0	1.66887	1.18455	0	1.82019	1.97897	0
liver_tumor_up_1842	0.111455	0.304903	0.448314	0.256685	0	0.22484	0	0.646252	0.323952	0.524738	0.611924	1.09081	1.23935	0.219769	0.544756	2.32919
liver_tumor_up_1843	0.0931783	0.179694	0.210478	0	0.158502	0.349005	0	0.560981	1.87067	0	0.209464	0.283259	0.722811	0.185303	0.788304	1.96604
liver_tumor_up_1844	0	0	0.141262	0.145818	0.368078	0.73333	0	0	0.343923	0.367548	0.644744	1.20383	0.452488	0	0.574914	2.76745
liver_tumor_up_1845	0.291824	0	0.109866	0.215358	0.157243	0.417123	0	0	0.487555	0.334066	1.28064	1.13467	0.363229	0	0.138605	2.40567
liver_tumor_up_1846	0	0	0	0.44463	0	0	0	0	0	0	1.26886	0.563271	1.11216	0	1.3274	2.66039
liver_tumor_up_1847	0.0608879	0	0	0	0	0	0	0	0.0656978	0.0709078	1.90095	0.422819	0.859989	0.122992	0	0.686704
liver_tumor_up_1848	0.222681	0.0804687	0.181858	0.416003	0.136472	0.304224	0.17146	0.193522	1.15002	0.0928656	1.1259	0.349362	1.56044	0.159838	1.11274	1.65799
liver_tumor_up_1849	0.158328	0.230596	0.0979265	0.426729	0.140506	0.312501	0.17644	0.365034	0.170209	0.695134	2.30311	1.55581	1.24796	1.79288	1.13378	1.39492
liver_tumor_up_1850	0.127183	0.343643	0.281673	0.155559	0.213923	0.254654	0	0	0	1.2641	0.678453	0.646846	1.68958	1.26542	0.980604	0.955292
liver_tumor_up_1851	0.512502	1.23941	1.59775	1.03413	0.957647	1.6667	1.65714	1.10918	1.94453	1.02277	2.54081	1.84146	2.23743	1.95867	2.45563	2.3351
liver_tumor_up_1852	0	0	0	0.246826	0	0.393658	0	0	0	0	1.81051	1.06161	0.342301	0	0	1.51451
liver_tumor_up_1853	0.643092	1.25305	0.733481	1.17547	0.334149	1.07486	1.26341	0.769498	0.90179	1.13538	1.14838	0.758285	2.36013	1.05817	1.49605	2.33324
liver_tumor_up_1854	0	0.374818	0.239473	0.246826	0	0	0	0	0.397435	0.42402	1.81051	0.320781	0.342301	0.879972	1.12442	1.84384
liver_tumor_up_1855	0.291462	0	0	0.350611	0.334149	0	0	0	0.218333	0.506887	1.81051	1.71171	0.342301	0.211183	0.526387	1.77111
liver_tumor_up_1856	0.657893	1.05643	0.671341	1.14583	1.39623	0.995438	0.78684	0.995948	1.88838	1.1063	1.72279	1.30153	1.57883	0.244652	1.96361	0
liver_tumor_up_1857	0.112009	0.164822	0.132922	0.257874	0	0.322206	0.336437	0.141665	0.278005	0.129912	1.34235	1.09429	1.4642	0.220805	0.738115	1.27047
liver_tumor_up_1858	1.04682	1.12628	1.05745	1.05305	0.933313	1.39003	0.686521	0.544749	2.46035	1.26142	1.92696	1.95915	1.99464	1.0627	1.80826	1.77946
liver_tumor_up_1859	0	0.148681	0	0.0941205	0	0	0	0	1.83211	0.170727	0.250472	0.236379	1.05454	0.153395	0.681545	1.33857
liver_tumor_up_1860	0	0	0	0.195946	0	0	0	0	0.562266	0.342397	0	0.629823	1.6298	0	0.958209	1.97004
liver_tumor_up_1861	0	0	0.239473	0.246826	0	0	0	0	0	0	0.430658	0.320781	2.21525	0	0	1.29757
liver_tumor_up_1862	0.106874	0	0	0.131009	0	0	0	0	0	1.50377	0.730702	0.993962	0.703325	0	1.00504	1.23509
liver_tumor_up_1863	0.291462	0.585435	0.126888	0.44463	0.689078	0.216076	0.410447	0	0	0.949445	1.64318	1.52452	1.34996	0	1.41528	1.91164
liver_tumor_up_1864	0	0.204868	0	0.44463	0	0.393658	0	0	0	0.720852	0	0.921404	1.77465	0.879972	2.15419	2.37535
liver_tumor_up_1865	0.532372	0.27918	0.32444	0.783727	0.515434	1.60201	0.358581	0.400357	2.68691	0.944222	1.82204	2.01963	2.25726	1.88637	1.80875	2.05192
liver_tumor_up_1866	0.59956	0.556756	0.332211	0.538528	0.543626	0.630283	0.553348	0.191385	0.163539	0.931428	0.462422	1.4272	2.66549	1.40657	1.25913	0.498181
liver_tumor_up_1867	1.0313	1.37516	0.855646	0.751334	0.334149	0.393658	0	0	1.08249	0.720852	1.05916	0.320781	1.90428	1.05817	2.5477	2.52799
liver_tumor_up_1868	0.181285	0.182588	0	0	0.299779	0	0.105965	0	1.11262	0.110037	0.304306	0.405351	1.25773	0.603595	0	2.41208
liver_tumor_up_1869	0.332737	0.374818	0.340655	0.48852	0.334149	0.471871	0.226136	0.135261	1.12298	1.17693	1.42608	0.958341	1.68417	0.302108	2.00262	1.65102
liver_tumor_up_1870	0.372375	0.107671	0.126888	0.44463	0.334149	0.791173	0	0.254387	2.4202	0.65449	1.69391	0.665524	0.887332	0	2.02573	2.49196
liver_tumor_up_1871	0.372375	0	0.239473	0	0	0	0	0	0	0.42402	0.96119	0.320781	1.45055	0	0.526387	0.63488
liver_tumor_up_1872	0.331386	0.0943981	0	0	0	0.190654	0	0	1.10479	0	0.384404	0.60069	1.0835	0	0	2.25073
liver_tumor_up_1873	0	0	0.126888	0.131009	0.58417	0.393658	0.226136	0	1.56486	0.234318	0.908355	0.173199	0.703325	0	0.297436	2.6289
liver_tumor_up_1874	0.985212	0.567551	0.743822	0.822684	0.805521	0.918315	0.548577	1.17083	1.83585	1.50083	1.57089	1.79047	2.15654	0.990655	1.99039	1.84384
liver_tumor_up_1875	0.193501	0.658766	0.705211	0.678774	0.318798	0.648697	0.148499	0.548716	1.60995	0.605928	2.54954	1.38196	1.43962	1.21599	1.99306	1.08459
liver_tumor_up_1876	0	0	0.291871	0.300606	0	0	0	0.309574	0	0.153041	1.10616	0.212585	0.823402	0	0.360403	2.1066
liver_tumor_up_1877	0.227825	0.573033	0.142755	0.491681	0.641855	0.599225	0.252937	0	0.129602	0.71696	1.1432	1.33191	1.94856	0.725997	1.21116	1.39065
liver_tumor_up_1878	0.106874	0	0	0.131009	0	0.544409	0	0	0	0.124006	1.24976	1.06161	0.968023	0	0	2.03483
liver_tumor_up_1879	0	0.215251	0.251399	0.137903	0.60879	0.411825	0	0	1.27466	0.349517	1.34625	0.692536	0.830096	0.912409	0.901654	1.65162
liver_tumor_up_1880	0	0.204868	0.239473	0	0	0	0	0	1.48524	1.13538	0.238335	0.563271	1.11216	0	0.869455	1.69267
liver_tumor_up_1881	0	0	0	0	0	0	0	0	0	0	2.26304	0.921404	0	0	0	0.63488
liver_tumor_up_1882	0.417785	0.578865	0.808278	0.149191	0.375717	0.244699	0.459527	0	1.40734	1.39501	1.04946	0.625636	1.20773	0.593781	1.52246	0.702753
liver_tumor_up_1883	0.449115	0.133522	0.0815787	0.0842902	0.48438	0.264726	0.493285	0.435655	1.88638	0	0.29131	0.668066	0.879825	0.137787	0.925626	1.33124
liver_tumor_up_1884	0	0	0.239473	0	0	0	0	0	0	0	1.93455	0	0.342301	0	0.526387	2.37535
liver_tumor_up_1885	0.19689	0	0.0632115	0.0653323	0.175095	0.529449	0	0.130776	0.344936	1.17207	2.12812	1.34219	0.40024	0.107428	1.34555	0.193803
liver_tumor_up_1886	0.700693	0.204868	0.126888	0.246826	0	0.216076	0	0	0.476237	1.21681	0.908355	0.843167	1.68417	0.385451	1.57079	2.43535
liver_tumor_up_1887	0	0	0.173666	0	0.606657	0.29127	0.537334	0.340806	0.157883	0.314926	1.18288	1.21961	1.55169	1.19617	1.07924	1.97628
liver_tumor_up_1888	0	0	0	0	0	0	0	0	0.218333	0.234318	0.430658	0.320781	1.54194	0	0	1.97513
liver_tumor_up_1889	0	0.520037	0	0.246826	0	0	0	0	1.9601	0	1.23029	0	0	0.385451	0	0.63488
liver_tumor_up_1890	0	0	0	0	0	0	0	0.457007	2.14757	0	0.591891	0	0.596838	0	0	1.02014
liver_tumor_up_1891	0.41497	0.230465	0.187005	0.644078	0.423738	0.90277	0.254069	0.198967	1.04884	0.300971	2.0209	1.07845	1.64631	1.08711	1.7699	2.40777
liver_tumor_up_1892	0.106874	0.374818	0.340655	0.131009	0	0.544409	0	0.254387	0.397435	0.234318	1.30599	0.921404	1.73943	1.45674	1.49605	1.91164
liver_tumor_up_1893	0.20829	0	0.130043	0.358423	0.0969616	0.315824	0	0.13861	0.117993	0.556974	1.16632	0.726409	1.36942	0	1.59157	1.43177
liver_tumor_up_1894	0.233753	0.235392	0.14663	0.434806	0	0.318747	0.259438	0	0.0907016	0.511518	0.902639	0.934206	1.81838	0.600726	0.339583	2.48838
liver_tumor_up_1895	0.30707	0.346434	0.220223	0.453307	0.308389	0.364091	0	0.234073	1.49142	0.262755	0.853442	1.14808	1.95148	0	1.46131	1.83228
liver_tumor_up_1896	0	0.204868	0.239473	0.246826	0	0.393658	0	0	0	0.841666	1.61681	1.48248	0.968023	0	0.526387	2.52799
liver_tumor_up_1897	0	0.450062	0.126888	0.131009	0.466953	0	0.410447	0.254387	0.218333	1.70271	0.730702	0.665524	1.23811	1.13663	1.23105	0
liver_tumor_up_1898	0.120387	0	0.267654	0.334266	0.290803	0.34384	0	0.152098	2.1286	0	0.428008	0.779166	1.04798	0.427485	1.55446	1.56273
liver_tumor_up_1899	0.275008	0.276898	0	0.145944	0.368366	0.23961	0	0	0.294443	1.21528	1.78924	0.992586	1.15577	0.94923	1.69961	1.90567
liver_tumor_up_1900	0.203421	0	0	0.246826	0	0	0	0	2.2555	0	0	0.320781	0	0	0	1.69267
liver_tumor_up_1901	0.203421	0.204868	0	0	0.334149	0	0.410447	0	0.397435	1.70271	1.05916	0.563271	0.342301	1.56071	0.526387	1.02014
liver_tumor_up_1902	0.447228	0.759318	0.911553	0.751334	0.334149	0.393658	1.02109	0.254387	2.58022	0.65449	1.83228	0.563271	1.17712	1.69885	2.33726	1.60755
liver_tumor_up_1903	0.271822	0.0997883	0.171702	0.229858	0.312056	0.201015	0	0.428384	1.57463	0.710925	1.39706	0.476821	1.36611	0	1.12442	1.99388
liver_tumor_up_1904	0	0	0	0	0.334149	0.393658	0	0	0.218333	0.234318	2.0449	1.18455	1.54194	0.385451	0.869455	2.09117
liver_tumor_up_1905	1.54089	1.84841	1.73718	1.74862	1.11817	1.54163	1.83547	1.28261	2.75844	2.06082	2.18782	2.10385	2.34785	2.5556	2.71759	2.48878
liver_tumor_up_1906	0	0	0.594286	0.44463	0	1.35953	0	0	0	0.583409	1.71834	0.921404	1.34996	0	1.97897	1.02014
liver_tumor_up_1907	0	0.204868	0	0	0	0	0	0	0	0	1.85359	0.921404	0.342301	0.385451	0.526387	0
liver_tumor_up_1908	0	0	0	0	0	0	0	0	1.48524	0	0	0.320781	0	0.662974	0	1.97513
liver_tumor_up_1909	0	0.374818	0	0.246826	0	1.07486	0	0.457007	1.48524	0.583409	1.14838	1.77777	1.54194	1.65489	0	0
liver_tumor_up_1910	0	0	0	0	0	0.393658	0	0	0	0.234318	0.591891	1.29402	1.11216	0.662974	1.49605	1.29757
liver_tumor_up_1911	0.486514	0.48954	0.159946	0.113007	0.292	0.601363	0.102952	0.48178	0.145321	0.291565	1.73309	1.07824	0.0836228	1.36459	2.05536	1.81093
liver_tumor_up_1912	0.886213	0.57315	0.233588	0.342429	0.45662	1.33884	0.220544	0.754598	2.09413	0.414452	0.331157	1.72228	2.09739	0.376599	1.30694	1.39085
liver_tumor_up_1913	0.807267	0.811615	1.02508	1.90239	0.927731	1.49335	0.443857	1.1732	1.37495	1.65155	2.16374	0.980387	1.57271	1.20292	2.10971	2.17592
liver_tumor_up_1914	0.520936	0.34599	0.151851	0.292178	0.215478	0.629716	0	0.300931	0.367167	0.148444	1.18893	0.206376	1.17138	1.34812	0.985641	0.8517
liver_tumor_up_1915	0	0.0777167	0.17593	0	0.248461	0.294856	0.308055	0	1.45763	1.51875	0.568327	0.238123	1.28415	0.288422	0.80258	1.79896
liver_tumor_up_1916	0.0528913	0	0.0631132	0.339633	0.0912345	0.208876	0	0.130579	0.533554	0.276019	1.18417	0.493124	1.24039	0.583668	1.09917	1.91174
liver_tumor_up_1917	0.215331	0.0776282	0	0	0	0	0	0	1.09609	0.384392	0.718356	0.513643	0.89575	0	1.30985	1.16436
liver_tumor_up_1918	0.504273	0.783761	1.00447	0.397632	0.207558	0.610517	0.779423	0.290298	1.89829	0.801159	1.84374	1.1628	2.25585	0.970969	2.6017	2.42583
liver_tumor_up_1919	0.372375	0.646817	0	0	0.784017	0	0.410447	1.00724	0.218333	0.949445	0.730702	1.56487	1.62567	1.20937	0.869455	2.6289
liver_tumor_up_1920	0.372375	0.204868	0	0.246826	0	0	0	0	1.1619	0	0.238335	0.758285	1.70293	0	0	2.37535
liver_tumor_up_1921	0.203421	0	0.432534	0.609695	0.58417	0.675383	0	0	1.36814	0.234318	0.430658	0.921404	1.96329	0.879972	1.87831	1.97513
liver_tumor_up_1922	0.231544	0.543566	0.271939	0.395419	0.523156	0.130402	0.257016	0	1.87108	0.141917	0.530268	0.103641	1.85965	0	0.875586	1.26991
liver_tumor_up_1923	0.203421	0.374818	0.432534	0	0.334149	0	0	0	0.797511	1.79457	0.591891	0.758285	0.342301	0.662974	0.526387	1.29757
liver_tumor_up_1924	0.84592	0.590202	0.276934	0.285282	0.247422	0.952741	0.541248	0.520688	0.738791	0.659655	1.14999	1.32579	2.82068	1.20273	2.25094	2.32264
liver_tumor_up_1925	0.516867	0	0	0.246826	0.334149	0	0	0	2.3529	0.234318	0.430658	0.320781	1.77465	0	1.12442	0
liver_tumor_up_1926	0	0	0	0.19921	0	0	0	0	0	0	0.192203	0.467248	1.1786	0	1.67973	1.50215
liver_tumor_up_1927	0.106874	0.107671	0	0	0	0.988937	0.226136	0	0	0	2.27695	2.14758	0	0	0	1.29757
liver_tumor_up_1928	0.283273	0.285212	0.232579	0.91232	0	0.96847	0.551977	0	0.832352	0.569048	2.352	0.901793	1.63854	0.375079	1.20794	2.56607
liver_tumor_up_1929	0	0.204868	0	0	0	0.216076	0	0	0.115114	0.42402	0.730702	0.758285	1.04269	0	1.57079	2.03483
liver_tumor_up_1930	0.492481	0.4784	0.548178	0.708082	0.519542	0.603393	0.691093	0.450085	2.02207	1.39728	1.31016	1.44623	1.66873	1.35685	1.62505	2.27225
liver_tumor_up_1931	0	0	0	0	0	0.393658	0	0	0	0.234318	1.81051	0.563271	0.596838	0	0.869455	1.97513
liver_tumor_up_1932	0.128269	0.129216	0	0.156869	0.215674	0.363936	0	0.301193	0	0.277919	1.08496	0.957865	1.52403	0	0.986275	2.17486
liver_tumor_up_1933	0	0.10905	0	0.132667	0	0	0.228867	0	0.22098	1.4055	0.519941	0.324483	0.976368	0	1.24057	1.9867
liver_tumor_up_1934	0	0.204868	0.239473	0	0	0	0.226136	0	0.54928	0.42402	1.26886	0	0.185726	0.777347	1.70534	1.02014
liver_tumor_up_1935	0.0504088	0	0.0601652	0.0621869	0.167087	0.199762	0	0	0.130855	0.166822	0.358909	0.500826	0.987261	0	1.50255	2.02884
liver_tumor_up_1936	0.103283	0.284414	0.231912	0.340096	0	0.209179	0.218952	0.75033	1.38654	0.637356	0.646398	0.167558	1.15234	0	1.10025	2.21119
liver_tumor_up_1937	0.6358	0.785741	0.483463	0.827002	0.647926	0.949086	0.772887	0.761242	0.0770426	0.712953	2.66912	1.13473	2.55908	1.24408	1.7536	2.14801
liver_tumor_up_1938	0	0.120421	0.26589	0.488762	0.201562	0.735279	0.451894	0.502087	1.04874	0.260237	0.563844	0.354695	1.94211	0.584497	2.17463	1.50273
liver_tumor_up_1939	0	0	0	0.246826	0.334149	0	0	0	1.53902	0	0.238335	0	1.77465	0	0	2.28929
liver_tumor_up_1940	0	0	0.239473	0	0.334149	0.393658	0.410447	0	0	0	0.238335	1.29402	1.62567	0.385451	0	2.59638
liver_tumor_up_1941	0.372375	0	0	0	0.58417	0.675383	0.700611	0.457007	0.397435	0	0.96119	0.921404	2.0718	0	0.869455	1.84384
liver_tumor_up_1942	0.256944	0.258725	0.301142	0.435264	0.415588	0	0	0.560981	2.32137	0	0.79901	0	1.75284	0	1.78316	2.13841
liver_tumor_up_1943	0.203421	0	0	0	0	0	0	0	0	0	1.44211	1.29402	1.04269	0.211183	1.41528	0
liver_tumor_up_1944	1.62148	1.67146	1.62111	1.70098	1.329	1.76198	1.10855	1.82682	0.218333	2.95591	2.94612	2.51334	2.6999	1.82019	2.908	1.29757
liver_tumor_up_1945	0.203421	0	0.432534	0.751334	0.334149	0.393658	0.700611	0	0	2.06245	0.238335	0	0	0.662974	1.3274	1.51451
liver_tumor_up_1946	0	0	0	0	0	0	0	0	0	0	0.852572	0.563271	1.11216	0	1.3274	2.52799
liver_tumor_up_1947	0.203421	0.0730533	0.489408	0	0.234677	0.393658	0.156289	0.176566	0	0.631353	1.78072	1.06161	1.31405	1.05817	1.64032	1.37523
liver_tumor_up_1948	0.1468	0.493151	0.173666	0.331074	0.245372	0.29127	0	0	0	0.830974	0	0.951881	1.71879	0	1.68092	1.05248
liver_tumor_up_1949	0.190496	0.100524	0	0.231449	0	0	0	0	0.204554	0.684357	0.917149	0.423781	0.667452	0.838286	1.07617	1.85035
liver_tumor_up_1950	0	0	0	0	0	0.393658	0	0	0	0.720852	1.05916	1.18455	1.45055	0	0	1.97513
liver_tumor_up_1951	0	0	0	0	0	0.393658	0	0	0	0.234318	1.23029	0.758285	1.11216	0.385451	0.869455	0
liver_tumor_up_1952	0	0	0	0	0	0	0	0	1.88889	0	0	0	0	0	0	0.63488
liver_tumor_up_1953	0	0.301956	0	0	0	0	0	0.370944	0	1.17913	0.189489	0	1.74856	0	0	1.32169
liver_tumor_up_1954	0.159449	0.0835251	0	0	0	0.169595	0	0.287398	0	0.339801	0.601543	0.254496	1.4908	0.68864	1.09555	1.86195
liver_tumor_up_1955	0	0.204868	0.432534	0.609695	0	0.675383	0.700611	0.457007	0.54928	0	2.0449	0.320781	1.54194	1.45674	1.49605	1.69267
liver_tumor_up_1956	0.402256	0.153891	0.333589	0.47905	0.457812	0	0.315785	0.353405	1.43834	1.13951	0.780043	1.07744	1.22064	0.295728	1.62047	0.500093
liver_tumor_up_1957	0	0	0	0.246826	0	0	0	0	0	1.04673	0.852572	0	2.01902	0	2.43292	0.63488
liver_tumor_up_1958	0.171606	0.249221	0	0.109898	0	0.470309	0.191098	0	1.03759	0.103966	0.288948	0.487183	1.31101	0	1.27738	2.39197
liver_tumor_up_1959	0.405104	0.155118	0.182063	0.0983103	0.136629	0	0	0	0.431928	0.460334	0.584723	0.873629	1.31135	0	1.11356	1.59468
liver_tumor_up_1960	0.516867	0	0	0	0	0	0	0	0.218333	2.57613	0.430658	0	1.54194	0	1.12442	0
liver_tumor_up_1961	0.372375	0.204868	0	0	0	0	0.410447	0	0.851009	0.841666	1.85359	0.993962	1.23811	0	1.3274	0.845951
liver_tumor_up_1962	0.177822	0.0935559	0.110389	0.216333	0.0418941	0.485035	0	0	0.10007	0.250554	0.160531	0.722893	1.49903	0.0966054	1.3055	2.47668
liver_tumor_up_1963	0.211724	0.605309	0.132271	0.774981	0.188437	0	0	0.264509	1.5472	0	0	0.333135	2.31978	0.219769	0.735383	0.87148
liver_tumor_up_1964	0	0.122809	0.382889	0.393854	0	0.441138	0.25593	0.287398	1.79978	0.141283	0.572885	0.735629	1.17204	0.239233	1.43158	2.21424
liver_tumor_up_1965	0.0978995	0.098633	0	0.227358	0.308792	0	0	0.23439	0.105483	0.215733	0.115742	0.524571	2.15526	0	0.274497	2.01076
liver_tumor_up_1966	0.23016	0.330207	0.382281	0.496127	0.375118	0.440455	0.458822	0	1.37098	0.646455	2.25033	1.00633	1.69537	1.61867	1.09427	1.62323
liver_tumor_up_1967	0.256944	0.258725	0.423372	0.16703	0.229229	0.942431	0	0.319323	2.352	0.294844	0	1.0003	0.425339	0	0	2.13841
liver_tumor_up_1968	0.243617	0.442152	0.632506	0.376003	0.498881	0.46366	0.602912	0.665045	0.0948166	0.875117	1.53043	1.36839	1.34246	0.929606	1.47904	0.894397
liver_tumor_up_1969	0.343704	0.806549	0.552702	1.36783	0	0.839676	0.379365	0.423091	0.200341	0.307531	2.35537	0	1.58848	0.726974	1.34396	2.36782
liver_tumor_up_1970	0	0	0	0	0	0	0	0	1.88889	0.42402	0	0.320781	1.34996	0	0.869455	1.51451
liver_tumor_up_1971	0.235799	0.125756	0.147969	0	0	0.450207	0	0	0.134367	0.144642	0.668728	1.69712	1.15222	0.244652	0.968251	1.82884
liver_tumor_up_1972	0.449494	0.356966	0	0	0.222767	0.923051	0.277008	0.547387	0.267673	0.509385	1.51614	0.980223	1.96869	0.259106	2.01968	2.17569
liver_tumor_up_1973	0.175396	0.135335	0	0	0.155799	0.343565	0	0.220082	0.0986531	0.106341	1.66556	0.71521	0.297804	0.788006	1.33414	0.841088
liver_tumor_up_1974	0.291462	0.107671	0.126888	0.131009	0.180967	0.216076	0	0.254387	0.115114	1.17693	0.663703	0.173199	1.54194	0	1.57079	1.02014
liver_tumor_up_1975	0.459133	0.814687	0.741123	0.602369	0.549284	0.537674	0.660796	0.193739	1.06153	1.04776	1.98192	1.59079	1.42625	1.28177	1.4031	0.836781
liver_tumor_up_1976	0.267676	0	0	0.322731	0	0	0.296567	0	0	0	1.78226	0.826982	1.39981	1.43489	0.386144	2.03286
liver_tumor_up_1977	0	0	0.239473	0.44463	0	0	0	0	0.218333	0	0.238335	0.758285	0.968023	0	0.869455	1.97513
liver_tumor_up_1978	0.516867	0.952254	0.239473	0.246826	0	0.675383	0.925241	0	0.397435	0	1.37637	1.18455	0	1.45674	2.5477	0
liver_tumor_up_1979	0.372375	0.759318	0.855646	0.246826	0.784017	0.675383	0.81922	0.254387	1.7073	0.99927	2.07913	1.39268	1.87341	1.45674	1.64032	2.6289
liver_tumor_up_1980	0	0.356966	0	0.162181	0	0	0	0.167362	0.142766	1.29666	0	0.783592	2.26177	0.635155	0.626715	1.69779
liver_tumor_up_1981	0.943049	0.332918	0.486629	0.963697	0.866542	1.53297	0.257672	0.69643	0.61404	0.799028	1.73626	1.7611	2.06123	1.06696	2.13096	2.03818
liver_tumor_up_1982	0.119009	0.119891	0	0.21128	0	0.239212	0	0	1.78999	0.417221	0.603915	0.820341	1.22409	0	0.45881	0.807373
liver_tumor_up_1983	0.203421	0	0.126888	0.350611	0	0	0	0	0.115114	0	0.730702	0.320781	1.96329	0.211183	1.41528	1.16845
liver_tumor_up_1984	0.301264	0.303309	0.191315	0.362068	0.269383	0.755028	0.180423	0.372552	1.42001	0.344653	0.984966	1.47912	2.01761	0	1.15038	1.63823
liver_tumor_up_1985	0.257435	0.367332	0	0	0	0.487256	0.507125	0	0.950832	0.934709	0.422273	1.69197	0.953114	0	1.03083	1.82355
liver_tumor_up_1986	0	0	0	0	0	0	0	0	0	1.48899	0.430658	0.320781	0.968023	0	1.3274	0
liver_tumor_up_1987	0	0	0	0.609695	0	0	0	0.457007	0.54928	0	0	0	1.62567	0.879972	2.15419	1.02014
liver_tumor_up_1988	0.58197	0.293449	0	0.609695	0.334149	0.675383	0.226136	0.254387	0.218333	1.21681	2.26304	1.18455	0.185726	0	1.70534	0
liver_tumor_up_1989	0	0.164689	0.193141	0.19921	0.271859	0.321965	0	0	0.673269	0	0	0.784447	1.86623	0	0.737658	1.98573
liver_tumor_up_1990	0.221099	0	0	0.142836	0.196879	0	0	0	0	0.769423	0.258674	0.808504	0.751101	0.828381	0	0.679412
liver_tumor_up_1991	0.402661	0.362723	0	0.570478	0.197206	0.722805	0.245955	0.492644	0.384741	0.361333	1.1688	1.44007	1.27513	0.936236	1.57	2.59711
liver_tumor_up_1992	0	0	0	0	0	0.393658	0	0	0	0.234318	0	0.320781	1.70293	0	0	1.84384
liver_tumor_up_1993	0.10807	0	0	0	0.182919	0.218367	0	0	1.27878	0.337004	0.12765	0.324015	0.894252	0	1.13235	1.70226
liver_tumor_up_1994	0.603601	0.245613	0.365866	0.649271	0.593159	0.332027	0.34662	0.212257	0.528949	1.72887	1.95186	1.58088	2.03656	0	1.7591	1.67588
liver_tumor_up_1995	0.203421	0.293449	0	0	0	0	0	0.254387	0	0.234318	1.99125	0	0	0	0	1.02014
liver_tumor_up_1996	0.203421	0.374818	0	0.44463	0.334149	0.393658	0.410447	0	0.797511	1.48899	1.14838	1.06161	1.77465	0.385451	0.869455	1.29757
liver_tumor_up_1997	0	0.193958	0.2924	0	0	0.264483	0.276502	0.435286	1.69397	1.03777	0.225835	0.933299	0.980273	0.634171	0.196724	1.40146
liver_tumor_up_1998	0.372375	0.204868	0.594286	0	0	0.393658	0	0.769498	1.304	0.720852	0.238335	1.56487	1.62567	0	1.76638	1.97513
liver_tumor_up_1999	0.640573	1.09534	1.07767	1.3011	0.947241	1.19489	0.79368	0.653381	2.59724	0.610018	2.13957	1.46106	1.97011	0.915051	2.22674	2.84668
[truncated: 22,905 more rows]

## Sheet: Figure2d Tumor DHMR heatmap
	ZH055_livercancer_5mC	ZH053_livercancer_5mC	ZH084_liver_Cancer_liver_5mC	ZH051_livercancer_5mC	ZH046_livercancer_5mC	ZH082_liver_Cancer_liver_5mC	ZH086_liver_Cancer_liver_5mC	ZH080_liver_Cancer_liver_5mC	ZH054_livercancer_5mC	ZH052_livercancer_5mC	ZH056_livercancer_5mC	ZH083_liver_Cancer_liver_5mC	ZH085_liver_Cancer_liver_5mC	ZH087_liver_Cancer_liver_5mC	ZH081_liver_Cancer_liver_5mC	ZH045_livercancer_5mC
liver_tumor_up_1	0	0	0	0	0	0	0	0	-0.976427	-0.944068	-1	-1	-1	-1	-1	-1
liver_tumor_up_6	0	0	0	0	0	0	0	0	-1	-0.744812	-0.906457	0	0	0	-0.849462	0
liver_tumor_up_8	0	0	0	0	0	0	0	0	0	-0.811093	-0.914528	-0.754548	-0.956256	-1	-1	-1
liver_tumor_up_14	0	0	0	0	0	0	0	0	-1	-1	0	-1	-1	-1	-1	-1
liver_tumor_up_15	0	0	0	0	0	0	0	0	-1	-1	-1	-1	-1	0	0	0
liver_tumor_up_16	0	0	0	0	0	0	0	0	-1	-1	-1	0	-1	-1	0	0
liver_tumor_up_22	0	0	0	0	0	0	0	0	0	0	0	0	-1	-1	-1	0
liver_tumor_up_29	0	0	0	0	0	-1	0	0	-1	-1	-1	-1	-1	-1	-1	-1
liver_tumor_up_30	0	0	0	0	0	0	0	0	0	-1	-1	-1	-0.99539	-1	0	-1
liver_tumor_up_31	0	0	0	0	0	0	0	0	0	-1	-0.986792	-1	-1	0	0	-1
liver_tumor_up_33	0	0	0	0	0	0	0	0	-1	0	-0.957761	-1	-1	-1	-1	-1
liver_tumor_up_34	0	0	0	0	0	0	0	0	-1	-0.95175	-1	-1	-1	-1	-1	0
liver_tumor_up_35	0	0	0	0	0	0	0	0	0	0	0	0	-0.941502	0	0	0
liver_tumor_up_36	0	0	0	0	0	0	0	0	-0.880504	0	-1	-1	-1	-1	-1	-1
liver_tumor_up_37	0	0	0	0	0	0	0	0	-0.976886	-1	-0.931037	-1	-1	-1	-0.989457	-1
liver_tumor_up_38	0	0	0	0	0	0	0	0	0	-0.822461	0	0	0	0	0	0
liver_tumor_up_42	0	0	0	0	0	0	0	0	-1	0	0	-1	-1	0	-1	-0.780899
liver_tumor_up_43	0	0	0	0	0	0	0	0	0	-0.939219	0	0	-0.940763	0	-0.971751	0
liver_tumor_up_44	0	0	0	0	0	0	0	-1	-1	0	0	-1	-1	-1	0	-1
liver_tumor_up_45	0	0	0	0	0	0	0	0	0	0	0	0	0	0	-1	-1
liver_tumor_up_46	0	0	0	0	0	0	0	0	-0.5062	0	0	0	0	0	0	0
liver_tumor_up_54	0	0	0	0	-0.697633	0	0	0	-0.849206	-0.70903	-1	-1	-0.82225	-1	-1	-1
liver_tumor_up_59	0	0	0	0	-0.845805	0	0	0	-1	-1	-0.824559	-1	-1	-1	-1	-1
liver_tumor_up_61	0	0	0	0	0	0	0	0	-0.890154	0	0	0	0	0	-1	-1
liver_tumor_up_62	0	0	0	0	0	0	0	0	-1	-1	-1	-1	-1	-0.582759	-0.683871	-0.360983
liver_tumor_up_66	0	0	0	0	0	0	0	0	0	-1	0	0	0	0	-1	0
liver_tumor_up_67	0	0	0	0	-1	0	0	0	-1	-0.887191	-1	-1	-1	-0.70628	-1	-1
liver_tumor_up_68	0	0	0	0	0	0	0	0	-1	0	-0.905478	-1	0	0	-1	-0.690367
liver_tumor_up_71	0	0	0	0	0	0	0	0	0	0	0	0	0	0	0	-0.882785
liver_tumor_up_75	0	0	0	0	0	0	0	0	0	-0.484051	0	0	0	-1	0	-1
liver_tumor_up_77	0	0	0	0	0	0	0	0	0	0	-0.867266	0	0	0	0	-1
liver_tumor_up_79	0	0	0	0	0	0	0	0	0	0	-0.608956	0	0	0	0	0
liver_tumor_up_81	0	0	0	0	0	0	0	0	0	-1	0	-0.674643	0	0	-1	-1
liver_tumor_up_83	0	0	0	0	0	0	0	0	-1	-0.735562	0	-1	-0.666667	-1	-1	-1
liver_tumor_up_85	0	0	0	-0.333333	0	0	0	-1	-1	-0.804959	-0.91557	-1	-1	-1	-1	-1
liver_tumor_up_90	0	0	0	0	0	0	0	0	0	0	-0.88103	-0.906057	-0.876816	0	-0.859443	-0.793528
liver_tumor_up_94	0	0	0	0	0	0	0	0	0	0	0	-1	0	-0.858425	0	-1
liver_tumor_up_95	0	0	0	0	0	0	0	0	-0.566154	0	0	0	0	0	0	-0.750635
liver_tumor_up_100	0	0	0	0	0	0	0	0	-0.938328	-0.928625	-0.932788	0	-0.943119	0	-0.86789	0
liver_tumor_up_101	0	0	0	0	0	0	0	0	0	-0.874396	-0.742236	-0.866666	-1	-0.777778	-1	-1
liver_tumor_up_103	0	0	0	0	0	0	0	0	0	-1	0	0	-1	0	-1	-1
liver_tumor_up_108	0	0	0	0	0	-1	0	0	0	0	-0.758267	-0.804307	-1	-1	-1	-1
liver_tumor_up_112	0	0	0	0	0	0	0	0	-0.504307	-0.841991	-0.968429	-1	-1	0	-1	-0.865855
liver_tumor_up_116	0	0	0	0	0	-1	0	0	-0.948756	-1	-1	-0.860543	-0.996892	-0.748196	-0.814731	-0.810341
liver_tumor_up_119	0	0	0	0	0	0	0	0	0	-1	0	0	0	0	-1	0
liver_tumor_up_121	0	0	0	0	0	0	0	0	0	0	0	-0.856464	0	0	0	0
liver_tumor_up_122	0	0	0	0	0	0	0	0	0	0	-0.928819	-0.848227	-0.76363	-0.791111	-0.787097	-1
liver_tumor_up_124	0	0	0	0	0	0	0	0	-0.444612	-1	0	-0.89932	-1	0	-1	-1
liver_tumor_up_125	0	0	0	0	0	0	0	0	-0.93239	0	-1	0	-0.868395	-0.923914	-0.552652	-1
liver_tumor_up_126	0	0	0	0	0	0	0	0	0	-0.70785	-0.871039	-1	-1	0	-0.517772	-1
liver_tumor_up_132	0	0	0	0	0	0	0	0	0	0	0	0	0	0	0	-1
liver_tumor_up_133	0	0	0	0	0	0	0	0	0	0	0	0	-0.67563	0	0	-1
liver_tumor_up_134	0	0	0	0	0	0	0	0	-0.512897	0	-0.90718	-0.79137	-0.559658	-1	-0.815408	-1
liver_tumor_up_136	0	0	0	0	0	0	0	0	0	-1	0	0	0	0	0	-0.429952
liver_tumor_up_137	0	0	0	0	0	0	0	0	-0.757322	0	0	0	0	0	0	-0.958541
liver_tumor_up_139	0	0	0	0	0	0	0	0	0	0	-1	-1	-0.85431	0	-1	0
liver_tumor_up_142	0	0	0	0	0	0	0	0	-0.606741	-0.727715	0	-0.510222	-0.771666	0	-0.52534	0
liver_tumor_up_143	0	0	-1	0	0	0	0	0	-1	0	0	-1	-1	-0.950599	-0.911111	0
liver_tumor_up_144	0	0	0	0	0	0	0	0	0	0	0	0	0	0	-0.918552	0
liver_tumor_up_145	0	0	0	0	0	0	0	0	-0.923253	-1	-0.818182	-1	-1	0	-1	-0.267742
liver_tumor_up_146	0	0	0	0	0	0	0	0	0	0	0	0	-1	0	0	-1
liver_tumor_up_147	0	0	0	0	0	0	0	0	-1	0	0	-1	-1	-1	-1	-1
liver_tumor_up_148	0	0	0	0	0	0	0	0	-1	-1	0	0	-1	-1	-1	0
liver_tumor_up_149	0	0	0	0	0	0	0	0	-1	0	0	-1	-1	-1	-1	-1
liver_tumor_up_153	0	0	0	0	0	0	0	0	0	0	-1	0	0	0	0	0
liver_tumor_up_154	0	0	0	0	0	0	0	0	0	-1	0	0	-1	0	-1	-1
liver_tumor_up_159	0	0	0	0	0	0	0	0	0	-1	0	-1	-1	0	-1	-1
liver_tumor_up_161	0	0	0	0	0	0	0	-1	0	-1	-1	-1	-1	-1	0	-1
liver_tumor_up_162	0	0	0	-1	0	0	0	0	-1	0	0	-1	-1	-1	0	-1
liver_tumor_up_166	0	0	0	0	0	0	0	0	-1	-1	0	0	0	0	-1	0
liver_tumor_up_167	0	0	0	0	0	0	0	0	0	-1	0	0	-1	0	-1	-1
liver_tumor_up_168	0	0	0	0	0	0	0	0	-1	-1	0	0	-1	0	0	0
liver_tumor_up_170	0	0	0	0	0	0	0	0	-1	0	0	-1	-1	-1	-1	0
liver_tumor_up_172	0	0	0	0	0	0	-1	0	-1	-1	0	-1	-1	-1	-1	-1
liver_tumor_up_173	0	0	0	0	0	0	0	0	0	-1	0	0	0	0	-1	0
liver_tumor_up_174	0	0	0	0	0	0	0	0	-1	-1	0	0	0	0	0	0
liver_tumor_up_175	0	0	0	-1	0	0	0	0	-1	0	-1	-1	-1	-1	-1	-1
liver_tumor_up_176	0	0	0	0	0	0	0	-1	0	-1	0	0	-1	-1	0	0
liver_tumor_up_180	0	0	0	0	0	0	0	0	0	-1	0	0	-1	-1	0	0
liver_tumor_up_183	0	0	0	0	0	0	0	-1	-1	-1	0	-1	-1	0	-1	-1
liver_tumor_up_187	0	0	0	0	0	0	0	0	-1	-1	0	-1	-1	0	-1	-1
liver_tumor_up_191	0	0	0	0	0	0	0	0	-1	-1	0	-1	-1	-1	-1	0
liver_tumor_up_193	0	0	0	0	0	0	0	0	0	0	0	0	-0.990095	0	-1	0
liver_tumor_up_194	0	0	0	0	0	0	0	0	0	-1	-0.987078	-1	-1	-1	-1	-1
liver_tumor_up_197	0	0	0	0	0	0	0	0	-0.93976	0	-0.916533	-1	0	0	0	0
liver_tumor_up_199	0	0	0	0	0	0	0	0	-0.978795	-1	-1	-1	0	-1	0	0
liver_tumor_up_201	0	0	0	0	0	0	0	0	-0.749069	-0.778074	-0.62711	-0.864315	-0.62473	-0.998413	-0.747515	-0.916119
liver_tumor_up_206	0	0	0	0	0	0	0	0	-1	-0.981998	-0.9824	-1	-1	0	-1	0
liver_tumor_up_208	0	-1	0	0	0	-1	0	0	-1	-1	-1	0	-0.964875	-1	-1	-1
liver_tumor_up_210	0	0	-0.777778	0	0	0	0	0	-1	-1	-1	-1	-0.736264	0	-1	0
liver_tumor_up_211	0	0	0	0	0	-1	0	0	-1	-0.954333	-1	-1	-1	0	-1	0
liver_tumor_up_212	0	0	0	0	0	0	0	0	-1	0	-0.949376	-1	-1	0	-1	0
liver_tumor_up_214	0	0	0	0	0	0	0	0	0	0	-0.778062	0	-1	0	0	-0.738163
liver_tumor_up_215	0	0	0	0	0	0	0	0	-0.6987	-0.558507	0	0	0	0	0	0
liver_tumor_up_216	0	0	0	0	0	0	0	-1	-1	-1	-0.959381	-1	-0.973745	0	-1	-1
liver_tumor_up_217	0	0	0	0	0	0	0	0	-1	-1	0	-0.93619	0	-1	0	-1
liver_tumor_up_218	0	0	0	0	0	0	0	0	-0.855204	-0.8	-0.571429	-0.75	-0.8	-1	-0.142857	-1
liver_tumor_up_219	0	0	0	0	0	0	0	0	0	0	-0.738872	0	0	0	0	0
liver_tumor_up_221	0	0	0	0	0	0	0	0	0	0	-0.878293	0	-0.788701	0	-1	-0.680749
liver_tumor_up_222	0	0	0	0	0	0	0	0	-1	0	0	-1	-0.913984	0	-1	-1
liver_tumor_up_227	0	0	0	0	0	0	0	0	0	0	-0.7757	-0.762702	-0.861795	-1	-0.683664	-0.873946
liver_tumor_up_228	0	0	0	0	0	0	0	0	-1	-1	-1	0	-0.896665	-1	0	0
liver_tumor_up_230	0	0	0	0	0	0	0	0	-1	0	-1	-1	-1	0	-1	-0.891304
liver_tumor_up_232	0	0	0	0	0	0	0	0	-0.901716	-0.540432	0	-1	0	0	0	-0.192726
liver_tumor_up_233	0	0	0	0	0	0	0	0	-0.903872	-1	0	-1	-0.976251	0	0	-1
liver_tumor_up_235	0	0	0	0	0	0	0	0	-0.959195	0	-0.638997	0	-1	0	-0.97707	-0.419321
liver_tumor_up_237	0	0	0	0	0	0	0	0	-1	-0.940061	0	-1	0	0	-1	-1
liver_tumor_up_241	0	0	0	0	0	0	0	0	0	0	0	0	0	0	0	-1
liver_tumor_up_244	0	0	0	0	0	0	0	0	-0.911307	0	0	0	0	-1	-1	-0.939394
liver_tumor_up_245	0	0	0	0	0	0	0	0	-0.848701	0	-1	0	-1	-1	-1	0
liver_tumor_up_249	0	0	0	0	0	0	0	0	-0.882276	-0.956522	-1	0	0	-1	-1	0
liver_tumor_up_250	0	0	0	0	0	0	0	0	-0.648135	0	-0.886716	-0.915357	-0.707566	-1	-0.929776	-0.753573
liver_tumor_up_255	0	0	0	0	0	0	0	0	0	-0.659049	0	0	-1	-1	-1	-1
liver_tumor_up_260	0	0	0	0	0	0	0	0	-0.881068	0	-0.855433	-0.698587	-0.832973	-1	-1	-0.558974
liver_tumor_up_261	0	0	0	0	0	0	0	0	-1	-0.827601	0	-1	-1	0	-1	0
liver_tumor_up_262	0	0	0	0	0	0	0	0	-0.961591	0	-0.854235	0	-1	-1	-1	-1
liver_tumor_up_265	0	0	0	0	0	0	0	0	-0.816475	-1	0	0	-0.992308	-1	-1	0
liver_tumor_up_266	0	0	0	0	0	-1	0	0	-0.88392	-0.813639	-0.961925	-0.65817	-0.956274	-0.844608	-0.899202	-0.792332
liver_tumor_up_267	0	0	0	0	0	0	0	0	0	0	0	0	-1	-1	0	0
liver_tumor_up_269	0	0	0	0	0	0	0	0	0	-0.90669	0	0	0	0	0	0
liver_tumor_up_273	-0.928829	0	0	0	0	0	0	0	-0.922863	-0.862657	-0.925188	-1	-1	-1	0	-1
liver_tumor_up_275	0	0	0	0	0	0	0	0	-0.751419	0	-1	-1	-0.464183	-0.861532	-0.702318	0.000729922
liver_tumor_up_276	0	0	0	0	0	0	0	0	-0.789243	-0.905808	0	0	-0.943915	-0.764368	0	-0.941571
liver_tumor_up_277	0	0	0	0	0	0	0	-1	-0.772454	-1	-1	-1	-1	0	-1	0
liver_tumor_up_282	0	0	0	0	0	0	0	0	0	-0.881694	-0.3617	-0.823632	-0.851863	0	-0.852588	-1
liver_tumor_up_287	0	0	0	0	0	0	0	0	-0.580632	0	-0.814973	0	-0.844208	0	0	-0.789777
liver_tumor_up_288	0	0	0	0	0	0	0	0	0	0	0	-1	-0.761594	-1	-1	-1
liver_tumor_up_291	0.072927	0	0	0	0	0	0	0	-1	-0.870349	0	0	-0.630427	-1	-0.534337	-0.790476
liver_tumor_up_292	0	0	0	0	0	0	0	0	-0.842458	-1	0	0	-0.905685	0	-1	-1
liver_tumor_up_294	0	0	0	0	0	0	0	0	0	0	0	0	-1	-1	-0.751515	-1
liver_tumor_up_295	0	0	0	0	0	0	0	0	0	0	0	0	0	0	0	-1
liver_tumor_up_298	0	0	0	0	0	0	0	0	-0.586142	0	-0.765719	0	-0.951076	0	0	-0.939726
liver_tumor_up_299	0	0	0	0	0	0	0	0	0	-0.80325	0	0	0	0	0	0
liver_tumor_up_300	0	0	0	0	0	-1	0	-1	-0.991658	-1	-1	-1	-0.928224	-1	-0.843587	-0.975669
liver_tumor_up_302	0	-1	0	0	0	0	0	0	-0.90329	-0.92707	-1	-0.5	-1	-0.747073	-1	-0.647541
liver_tumor_up_306	0	0	0	0	0	0	0	0	-0.805294	-1	-1	0	-1	-1	-0.333334	-0.583333
liver_tumor_up_307	0	0	0	0	0	0	0	0	-1	-1	0	0	0	-0.720328	0	0
liver_tumor_up_309	0	0	0	0	-1	0	0	0	0	0	0	-1	0	0	-1	-1
liver_tumor_up_310	0	0	0	0	0	0	0	0	0	-0.816616	-1	-1	-0.9168	0	-0.974098	-1
liver_tumor_up_312	0	0	0	0	0	0	0	0	-1	0	0	0	-1	-1	-0.987667	-1
liver_tumor_up_313	0	0	0	0	0	0	0	0	-0.910241	-0.875567	-1	-0.668128	-0.84	0	-0.909091	-0.5
liver_tumor_up_314	0	0	0	0	0	0	0	0	-1	-0.770115	0	0	0	-0.923435	-1	-1
liver_tumor_up_315	0	0	0	0	0	0	0	0	-0.933463	-1	0	-0.763139	-1	0	-1	-1
liver_tumor_up_317	0	0	0	0	0	0	0	0	-0.975	-1	0	-1	0	0	0	0
liver_tumor_up_318	0	0	0	0	0	0	0	0	0	0	0	0	0	0	0	-0.380149
liver_tumor_up_319	0	0	0	0	0	0	0	0	-0.714195	-0.781718	0	0	-0.509733	-0.916981	-0.766038	-1
liver_tumor_up_321	0	0	0	0	0	0	0	0	-0.784759	0	-0.736018	-1	-1	-1	-0.666667	-0.5
liver_tumor_up_322	0	0	0	0	0	0	0	0	0	0	0	0	-1	0	0	0
liver_tumor_up_323	0	0	0	0	0	0	0	0	-0.730745	-0.907182	-0.913133	-0.707282	-0.931944	0	-0.487255	-1
liver_tumor_up_324	0	0	0	0.204869	0	0	0	0.505983	-0.480811	0	0	0	0	0	0	-1
liver_tumor_up_328	-0.75	0	0	0	0	0	0	0	-1	-1	0	0	-1	-1	0	-1
liver_tumor_up_333	0	-0.897874	0	0	0	0	0	0	-0.881197	-1	0	0	-0.796681	-0.89528	-1	0
liver_tumor_up_334	0	0	0	0	0	0	0	0	-1	-1	-1	-1	-1	0	0	0
liver_tumor_up_336	0	0	0	0	0	0	0	0	-0.664253	-1	0	-1	-1	0	0	-1
liver_tumor_up_338	0	0	0	0	0	0	-0.975751	0	-0.907637	0	0	0	0	-1	-1	0
liver_tumor_up_340	0	0	0	0	0	0	0	0	-0.714286	-0.935484	0	-1	0	-1	-1	-1
liver_tumor_up_345	0	0	0	0	0	0.401265	0.175664	-0.401516	-0.562648	-0.666077	-0.918899	-0.85597	0	-0.361228	-0.594003	-0.838499
liver_tumor_up_346	0	0	0	0	0	0	0	0	-0.736423	-0.741954	0	0	-0.253871	-0.975937	-0.421497	-0.823938
liver_tumor_up_348	0	0	0	0	0	0	0	-1	-0.907288	0	-0.714285	-1	-1	-1	-1	-1
liver_tumor_up_349	0	0	0	0	0	0	-0.732699	0	-1	-1	-0.938892	-0.738071	-0.985714	0	-0.689159	-1
liver_tumor_up_350	0	0	0	0	0	0	0	0	0	0	0	0	0	0	0	-1
liver_tumor_up_351	0	0	0	0	0	0	0	0	-0.918133	0	0	0	-0.939938	0	0	0
liver_tumor_up_352	0	-0.555229	0	0	0	0	0	0	0	0	0	-1	-0.812159	-1	-1	-0.934109
liver_tumor_up_354	0	0	0	0	0	0	0	0	-0.878025	-0.793341	-0.910107	-0.708052	-0.938575	0	-0.883359	-1
liver_tumor_up_358	0	0	0	-0.714286	0	0	0	0	-0.751817	-1	-0.788393	-1	-0.777344	-1	0	-1
liver_tumor_up_361	0	0	0	0	0	0	0	0	-0.934881	0	0	-1	-0.666667	-1	-1	-1
liver_tumor_up_362	0	0	0	0	0	0	0	0	0	0	-0.897357	-1	-0.808485	-1	0	-0.891892
liver_tumor_up_363	0	0	0	0	0	0	0	0	-1	-1	0	0	0	-1	0	0
liver_tumor_up_364	0	0	0	-1	0	0	0	0	-1	-1	-0.904878	-1	-0.899177	-1	-1	-0.790584
liver_tumor_up_365	0	0	0	0	0	0	0	0	-1	0	0	-0.642959	-1	0	-0.523835	0
liver_tumor_up_369	0	0	0	0	0	0	0	0	-0.639492	-0.930085	0	0	-1	0	-1	-0.298039
liver_tumor_up_370	0	0	0	0	0	0	0	0	-0.840251	0	-0.937291	-1	-0.935601	0	-1	-0.861473
liver_tumor_up_371	0	0	0	0	0	0	0	0	0	0	-0.896396	-0.931569	0	0	-1	-0.858625
liver_tumor_up_376	0	0	0	0	0	0	0	0	-1	0	0	-0.57855	0	-1	0	-1
liver_tumor_up_377	0	0	0	0	0	0	0	0	0	0	-1	-1	0	-1	0	-1
liver_tumor_up_378	0	0	0	0	0	0	0	0	-0.941448	-0.755953	0	-1	0	-0.869583	-1	-1
liver_tumor_up_379	0	-0.953038	0	0	0	0	0	-0.97535	-1	-0.987342	-0.762551	-0.969515	0	-0.911243	-0.862661	-1
liver_tumor_up_384	0	0	0	0	0	0	0	0	0	0	-1	0	-0.905882	0	-1	-1
liver_tumor_up_386	0	0	0	0	0	0	0	0	0	0	0	0	-1	0	0	0
liver_tumor_up_388	0	0	0	0	0	0	0	0	-1	0	-0.808511	0	-1	0	-0.826882	-0.908374
liver_tumor_up_390	0	0	0	0	0	0	0	0	-0.832935	0	-1	-1	-1	-1	0	-0.704261
liver_tumor_up_392	0	0	0	0	0	0	0	0	-0.970545	0	-0.954193	-1	-1	0	-0.851259	-0.755109
liver_tumor_up_393	0	0	0	0	0	0	0	0	-1	-1	-0.921787	0	-1	0	-1	-0.960589
liver_tumor_up_395	0	0	0	0	0	0	0	0	-0.835204	0	0	0	0	0	0	0
liver_tumor_up_396	0	0	0	0	0	0	0	0	-1	-0.930037	0	-1	-1	0	-0.596826	-1
liver_tumor_up_401	0	0	0	0	0	0	0	0	0	-1	0	-1	-0.817	-1	-1	-0.706148
liver_tumor_up_402	0	-1	0	0	0	0	0	0	-1	-0.771361	-0.749129	-1	0	-1	-1	0
liver_tumor_up_404	0	0	0	0	0	0	0	-1	-1	0	0	-1	0	-1	-0.973214	0
liver_tumor_up_406	0	0	0	0	0	0	0	0	0	0	0	0	0	-1	-1	0
liver_tumor_up_407	0	0	0	0	0	0	0	0	-0.515452	0	0	-1	-1	0	-1	-1
liver_tumor_up_409	0	0	0	0	0	0	0	0	-1	0	-1	0	-1	-1	-1	-0.5
liver_tumor_up_410	0	0	0	0	0	0	0	0	-0.97698	-0.43021	-0.720841	-0.727912	-0.907906	-0.985591	-0.930321	-0.326273
liver_tumor_up_411	0	0	0	0	0	0	0	0	-1	-1	0	-1	-1	-0.5	0	-1
liver_tumor_up_418	0	0	0	0	0	0	0	0	-1	0	-1	0	-1	-0.91708	-0.765109	-0.549541
liver_tumor_up_420	0	0	0	0	0	0	0	0	-0.91038	0	-1	-1	-0.812016	-0.777255	-1	0
liver_tumor_up_421	0	0	0	0	0	0	-0.5	-1	-1	-1	0	0	-1	-1	-1	-1
liver_tumor_up_422	0	0	0	0	0	0	0	0	0	-1	-1	-1	-1	-1	-1	-1
liver_tumor_up_424	0	0	0	0	0	0	0	0	0	0	0	0	-1	-1	-1	-1
liver_tumor_up_425	0	0	0	0	0	-1	0	0	-0.793965	-0.973333	-0.728084	-1	-1	0	-1	-1
liver_tumor_up_426	0	-1	0	0	0	0	0	0	0	0	0	0	0	-1	-0.742789	0
liver_tumor_up_429	0	0	0	0	0	0	0	0	0	0	0	0	-0.818809	0	0	0
liver_tumor_up_430	0	0	0	0	0	0	0.5	0	0	0	0	-1	0	0	0	-1
liver_tumor_up_433	0	0	-0.777778	0	0	0	0	0	-0.858947	-1	-0.786389	-0.777778	-0.830303	0	-1	-1
liver_tumor_up_434	0	0	0	0	0	0	0	0	-0.777368	0	-0.71031	0	-0.929785	-0.817367	-0.871144	-0.85657
liver_tumor_up_436	0	-0.834503	0	0	0	0	0	0.211453	-0.580774	0	-0.920557	0	-1	-0.847573	-1	0
liver_tumor_up_441	-0.824685	0	0	0	0	0	0	0	0	-1	-1	-1	-1	-1	0	0
liver_tumor_up_443	0	0	0	0	0	0	0	0	-0.825366	0	-0.945219	-0.893034	-0.745038	-0.919532	-1	-0.135007
liver_tumor_up_445	0	0	0	0	0	0	0	0	0	0	-0.632023	0	-0.781308	0	-1	0
liver_tumor_up_446	0	0	0	0	0	0	0	0	0	-0.908409	-0.888889	-0.843283	-0.767736	-0.850441	-0.413072	0
liver_tumor_up_448	0	0	0	0	0	0	0	0	-0.833603	0	-0.817669	-1	-0.721328	-1	-1	-0.0704225
liver_tumor_up_449	0	0	0	0	0	0	0	0	0	-1	-0.442003	0	-1	-1	-1	-1
liver_tumor_up_450	0	0	0	0	0	0	0	0	0	-1	0	-1	-0.923997	-1	0	0
liver_tumor_up_453	0	0	0	0	0	0	0	0	-0.709371	-1	0	-1	0	0	0	-1
liver_tumor_up_459	0	-0.988759	0	0	0	0	0	0	-1	-0.867808	-0.983284	-0.969534	-1	-1	-0.845878	0
liver_tumor_up_461	0	0	0	0	0	0	0	0	0	0	0	0	0	-1	0	-0.873623
liver_tumor_up_466	0	0	0	0	0	-0.646428	0	0	-0.982636	-0.923893	-0.725671	-0.834765	-0.828151	-1	-0.984623	-0.770431
liver_tumor_up_467	0	0	0	0	0	0	0	0	0	-0.465356	-0.694914	0	-0.876839	-0.870215	-0.691983	0
liver_tumor_up_470	0	0	0	0	0	0	0	0	-1	0	0	0	0	-1	0	-1
liver_tumor_up_471	0	0	0	0	0	0	0	0	0	0	0	0	0	0	0	-1
liver_tumor_up_474	0	-0.422886	0	0	0	0	0	0	-0.724868	0	-0.7718	-0.599999	-0.981588	-1	0	-1
liver_tumor_up_476	0	0	0	0	0	0	0	0	-1	-0.923729	0	-1	-1	-0.64331	-1	0
liver_tumor_up_477	0	0	0	0	0	0	0	0	-0.914224	0	0	-1	-1	0	-1	-0.47037
liver_tumor_up_481	0	0	0	0	0	0.206923	0	-0.160401	-0.465215	-0.802909	-0.644862	-1	-0.76644	-0.7384	-1	0
liver_tumor_up_482	0	0	0	0	0	0	0	0	-0.885281	0	0	0	0	0	0	-0.460894
liver_tumor_up_483	-0.631028	0	0	0	0	0	0	0	-1	0	-1	0	-1	-1	-1	-1
liver_tumor_up_486	0	0	0	0	0	0	0	0	0	0	0	0	0	0	0	-0.558325
liver_tumor_up_490	0	0	0	0	0	0	0	0	0	-0.85812	0	-1	-1	0	0	-1
liver_tumor_up_491	0	0	0	0	0	0.147368	0	-1	-0.485676	-0.727369	0	0	-1	0	-1	-1
liver_tumor_up_492	0	0	0	0	0	0	0	-0.682171	-0.890114	-0.745847	-1	-1	-0.819317	0	-1	-0.587209
liver_tumor_up_494	0	0	0	0	0	0	0	0	0	-0.770027	-0.748739	0	-1	0	0	-1
liver_tumor_up_496	0	-0.555556	-0.75	0	-1	0	0	0	-0.887875	-0.916996	-1	-0.854406	-1	-1	-1	-1
liver_tumor_up_501	0	0	0	0	0	0	0	0	0	-0.924798	-0.502187	-1	0	0	-1	-1
liver_tumor_up_502	0	0	0	0	0	0	0	0	-1	-1	0	-1	-1	-1	0	0
liver_tumor_up_503	0	0	0	0	0	0	0	-1	-0.880809	0	-0.499391	0	-0.955556	-1	-1	-1
liver_tumor_up_505	-1	0	0	0	0	0	0	0.333334	-1	0	0	0	0	0	0	0
liver_tumor_up_506	0	-0.585107	0	0	0	0	0	0	-0.782757	-0.811032	-1	-0.951166	-0.413723	0	-1	-1
liver_tumor_up_507	0	0	0	0	0	0	0	0	0	-1	-1	-1	-1	0	-0.333334	-1
liver_tumor_up_510	0	0	0	0	-0.667638	0	0	0	0	-1	0	0	0	-1	0	0
liver_tumor_up_511	0	0	0	0	0	-1	0	0	-0.574825	0	-0.75	-1	-1	-1	-1	-1
liver_tumor_up_517	0	0	0	0	0	0	0	0	0	-0.758657	-0.502534	0	-1	-0.632245	-1	-1
liver_tumor_up_522	0	-0.785813	0	0	-0.813218	0	0	0	-0.914798	-1	-1	-1	-1	-1	-1	0
liver_tumor_up_527	0	0	0	0	0	0	0	0	0	0	0	0	0	0	0	-1
liver_tumor_up_532	0	0	0	0	0	-1	0	-0.520307	0	-0.818589	-1	0	-1	-1	-1	-1
liver_tumor_up_533	0	0	-0.170753	0	0	0.912069	0	0	-0.659056	-0.875911	0	-0.170666	0	0	0	0
liver_tumor_up_534	0	0	0	0	0	0	0	0	0	-0.745849	0	-1	0	0	0	0
liver_tumor_up_535	0	0	0	0	0	0	0	0	0	0	-1	0	-0.562541	-1	-1	-1
liver_tumor_up_536	0	0	0	0	0	0	0	0	-0.608579	-0.727996	-0.611457	-0.560132	-0.698311	-0.810013	-0.817863	-0.455977
liver_tumor_up_537	0	0	0	0	0	0	0	0	-1	-0.848107	0	-0.438298	-1	0	-1	0
liver_tumor_up_538	0	0	0	0	0	0	0	0	0	-0.881189	0	-0.974939	-0.911401	0	0	0
liver_tumor_up_541	-0.720088	0	0	0	0	0	0	0	-1	0	-1	0	0	-1	-1	-1
liver_tumor_up_542	0	0	0	0	0	0	0	0	0	-1	-0.66338	-0.816534	-0.771397	-0.566907	-0.770679	-0.689736
liver_tumor_up_544	0	0	0	0	0	0	0	0	-0.975738	-1	-0.949268	-0.509585	-0.804681	-0.745029	-0.791352	-1
liver_tumor_up_545	0	0	0	0	0	0	0	0	-0.843575	0	-0.657987	-1	0	-1	-1	-1
liver_tumor_up_547	0	0	0	0	0	-0.739102	0	-0.565174	-0.618076	-1	-0.185022	-1	-0.773051	-1	-1	-1
liver_tumor_up_548	0	0	0	-0.666667	0	0	0	0	-0.938784	-1	0	-1	-1	-1	0	-1
liver_tumor_up_549	0	0	0	0	0	0	0	0	-0.881674	0	-0.590553	-1	-0.823729	-0.594431	-0.811711	-0.569492
liver_tumor_up_551	0	0	0	0	0	0	0	0	0	0	0	-0.696088	0	0	0	-1
liver_tumor_up_556	0	0	0	0	0	0	0	0	0	0	0	0	0	0	-0.478742	-1
liver_tumor_up_559	0	0	0	0	-0.752922	0	0	0	-0.428571	-0.867267	0	-1	-1	-1	0	-1
liver_tumor_up_560	0	0	0	0	0	-0.746913	0	0	0	-1	0	-1	0	-1	-1	0
liver_tumor_up_562	-1	-0.985799	0	0	0	0	0	0	-0.849578	-0.989312	0	-0.924542	-0.848534	-0.947863	-1	-0.68
liver_tumor_up_564	0	0	0	0	0	0	0	0	-1	-1	-0.956229	0	-0.960792	-1	0	0
liver_tumor_up_565	0	0	0	0	0	0	0	0	0	-0.864782	0	0	0	0	0	0
liver_tumor_up_567	0	0	0	0	0	0	0	-0.508438	-0.754619	-1	0	0	-1	-1	0	0
liver_tumor_up_568	0	0	0	0	0	0	0	0	-0.675765	-0.574963	-0.845465	-1	-0.676279	0	-1	-0.4757
liver_tumor_up_569	0	-0.812311	0	0	0	0	0	0	0	0	-1	-1	-1	-1	-1	-1
liver_tumor_up_571	0	-1	0	0	0	0.199999	0	0	0	-1	-1	0	-1	-1	-0.333334	-1
liver_tumor_up_574	0	0	0	0	0	0	0	0	-0.842778	-0.809637	0	0	0	0	-1	0
liver_tumor_up_576	0	0	0	0	0	0	0	0	0	0	0	0	0	-1	0	0
liver_tumor_up_577	0	-1	0	0	0	0	0	0	0	0	-1	-1	-0.515108	-0.834529	-1	-1
liver_tumor_up_578	0	0	0	0	0	0	0	0	-0.819944	0	0	0	-0.637897	0	-0.841459	-0.233097
liver_tumor_up_580	0	0	0	0	-0.300074	0	0	0	0	0	0	0	0	0	-1	0
liver_tumor_up_581	0	0	0	0	0	0	0	0	0	-0.562845	0	0	0	0	0	0
liver_tumor_up_582	0	0	0	0	0	0	0	0	-0.765456	0	0	-0.840995	-0.846992	0	-0.779563	0.00778532
liver_tumor_up_583	0	0	0	0	0	0	0	-1	-1	-0.918467	0	0	0	-0.838847	-1	0
liver_tumor_up_585	0	0	0.359091	-0.284156	0	0	0	0	-0.744403	0	-0.467517	0	-0.928483	-1	0	-0.920855
liver_tumor_up_587	0	0	0	0	0	0	0	0	-0.697431	0	0	-0.402689	-0.62483	0	-0.93819	-0.316027
liver_tumor_up_593	0	0	0	-0.321429	-1	0	0	0	-1	-0.744668	-0.797737	0	-1	-0.983333	0	0
liver_tumor_up_594	0	0	0	0	-1	0	0	0	-1	-0.874851	-0.990881	-1	-1	-0.839345	-1	0
liver_tumor_up_596	0	0	0	0	0	0	0	0	0	-1	-1	-0.894813	-1	0	0	-0.972222
liver_tumor_up_597	0	0	0	0	0	0	0	0	0	-0.927692	0	-1	-1	0	0	-0.28327
liver_tumor_up_598	0	0	0	0	0	-1	0	0	-0.863248	-1	0	-0.528536	-1	-0.813757	-1	-1
liver_tumor_up_599	0	-0.794762	0	0	-1	0	0	0	-1	-1	-1	-1	-1	-1	-1	0
liver_tumor_up_600	0	0	0	0	0	-0.800526	0	0	0	-1	-1	-1	-1	-1	-1	0
liver_tumor_up_605	0	0	0	0	0	0	0	0	0	-1	-0.95316	0	0	-1	-1	-1
liver_tumor_up_606	0	0	0	0	0	0	0	0	-0.788157	0	-1	0	-1	-1	-0.714286	-0.698052
liver_tumor_up_607	-1	0	0	-0.911885	0	0	0	-0.333334	-0.977876	-1	-0.929601	-1	-0.803613	-1	-0.995601	-0.73261
liver_tumor_up_609	0	0	0	0	-0.458328	0	0	0	-0.607729	-0.550569	-0.918104	-0.656836	-1	-1	-0.682096	-1
liver_tumor_up_611	0	0	-0.75	-0.548753	-1	0	0	0	-0.695536	-1	-1	-1	-0.7875	-1	-1	-1
liver_tumor_up_612	0	0	0	0	0	0	0	0	-0.934138	0	-0.800289	-1	0	0	-1	-0.850506
liver_tumor_up_615	0	0	0	0	0	0	0	0	0	0	0	0	0	0	0	-0.412558
liver_tumor_up_618	0	0	0	0	0	0	0	0	-0.785693	-1	0	0	0	0	-1	0
liver_tumor_up_619	0	0	0	0	0	-0.657791	-0.759907	0	0	0	-0.591357	0	-1	-1	0	-1
liver_tumor_up_620	0	0	0	0	0	0	0	0	0	-1	0	0	0	-1	0	0
liver_tumor_up_622	0	0	0	0	0	0	0	0	0	-0.630083	-0.714285	-1	-0.826487	0	-0.996032	-1
liver_tumor_up_623	0	0	0	0	0	0	0	0	0	0	0	0	0	0	0	-0.901792
liver_tumor_up_624	0	0	0	0	0	0	0	0	-0.976519	0	0	0	0	0	-0.63786	-0.740153
liver_tumor_up_625	0	0	0	0	0	0	0	0	0	0	0	0	-0.61954	0	-0.333333	-1
liver_tumor_up_626	0	-1	0	0	0	-0.568354	0	0	0	-0.766384	-1	-0.96476	-0.924937	-1	-1	0
liver_tumor_up_629	-0.581594	0	-1	0	0	0	-1	0	-0.881608	-0.984127	-0.879247	-1	-1	-1	-1	-1
liver_tumor_up_630	-0.673326	0	0	0	0	0	0	0	0	-1	0	-0.704906	0	-0.943263	0	-1
liver_tumor_up_632	0	0	0	0	0	0	0	0	-0.775817	-0.841631	0	-0.649816	0	-1	-0.354456	-1
liver_tumor_up_637	0	0	0	0	0	0	0	0	0	0	0	0	0	0	-0.848485	0
liver_tumor_up_639	0	0	0	0	0	0	0	0	0	0	0	0	-0.668637	0	0	-1
liver_tumor_up_641	0	0	0	0	0	0	0	0	0	-0.957739	0	-1	0	0	0	0
liver_tumor_up_642	0	0	0	0	0	0	0	0	-0.775829	-0.821212	-0.857001	-0.511236	-0.786026	0	-0.864051	-0.527633
liver_tumor_up_647	0	-0.850248	0	0	0	0	0	-1	-0.983784	-1	-1	0	0	-1	-1	-1
liver_tumor_up_648	0	0	0	0	0	0	0	0	-1	-0.818181	0	-0.65006	0	-1	-1	-1
liver_tumor_up_649	0	0	0	0	0	0	0	0	0	-0.831478	0	-1	-0.794775	-0.718101	-0.79032	0
liver_tumor_up_650	0	0	0	0	0	-1	0	-0.395132	-0.625098	0	-0.900474	-1	-1	-0.570209	0	-1
liver_tumor_up_656	0	0	0	0	0	0	0	0	-0.724608	-0.863804	0	0	-1	-1	0	-1
liver_tumor_up_657	0	0	0	0	0	0	0	0	0	0	0	0	-1	0	0	0
liver_tumor_up_659	0	0	0	0	0	0	0	-1	0	0	-0.976303	0	0	-1	0	-1
liver_tumor_up_660	0	0	0	0	0	0	0	0	0	0	-0.751492	0	-0.557453	-0.811829	0	-1
liver_tumor_up_663	0	0	0	0	0	0	0	0	-0.776595	0	-0.958929	0	-0.990607	0	0	-0.388333
liver_tumor_up_664	0	0	0	0	0	0	0	0	-0.638181	-1	0	0	-0.97264	0	-1	-1
liver_tumor_up_666	-0.531112	0	0	0	0	-0.5	0	-0.752012	-0.738178	-1	-0.813048	-1	-0.54252	-0.828655	-0.968828	-1
liver_tumor_up_667	0	0	0	0	0	0	0	0	0	0	0	0	-0.825043	0	0	-0.604372
liver_tumor_up_669	0	0	0	0	0	0	0	0	0	0	0	0	0	0	0	-0.592443
liver_tumor_up_670	-0.767304	0	0	0	0	0	0	0	-1	-1	-0.873016	-1	0	0	-1	-1
liver_tumor_up_671	0	0	0	0	0	0	0	0	0	0	-0.623028	-1	-1	0	-0.477182	-1
liver_tumor_up_672	0	0	0	0	0	0	0	-0.452992	-0.882307	0	-0.956199	0	-1	-0.829588	-0.888502	-1
liver_tumor_up_674	0	-0.826673	-0.697121	0	0.183986	0	0	0	-0.705606	-0.886971	-0.871986	-1	-0.970845	-1	-1	-1
liver_tumor_up_676	0	0	0	0	0	0	0	0	0	-0.927105	0	0	0	0	0	0
liver_tumor_up_683	0	0	0	0	0	0	0	0	-0.728491	0	-0.986087	-1	-0.785098	0	-0.961826	-0.625432
liver_tumor_up_684	0	0	0	0	0	0	0	0	-0.827298	-0.609432	0	-1	-0.676518	0	0	-0.97191
liver_tumor_up_685	-0.522065	0	0	0	0	0	0	-0.408824	-0.688219	-0.783333	-1	-0.747013	-1	-1	-1	-0.788506
liver_tumor_up_687	0	-0.920707	0	0	0	0	0	0	-1	0	-1	0	0	0	-1	-1
liver_tumor_up_688	0	0	0	0	0	0	0	0	-0.967906	0	-0.877071	-0.885522	-0.528283	0	-0.822886	-1
liver_tumor_up_690	0	0	0	0	0	0	0	0	0	-1	-1	-1	-1	0	-1	0
liver_tumor_up_692	0	-1	0	0	0	0	0	0	-0.581313	-1	-0.777777	-0.555556	-0.556777	-0.6	0	-1
liver_tumor_up_693	0	0	0	0	0	0	0	0	0	-1	-1	0	0	0	-1	0
liver_tumor_up_698	0	0	0	0	0	0	0	0	0	0	-0.810842	-1	-0.844143	-1	-0.805883	-0.6151
liver_tumor_up_703	0	0	0	0	0	0	0	0	0	-0.717857	-0.714285	0	-0.701225	-1	-0.928571	-1
liver_tumor_up_704	0	0	0	0	0	0	0	0	-0.808879	-1	-1	0	-1	-0.25907	0	-1
liver_tumor_up_707	0	0	-0.774923	0	0	0	0	-1	0	-0.835515	-1	-1	-1	-1	0	-1
liver_tumor_up_709	0	0	0	0	0	0	0	0	0	0	0	0	0	0	0	-0.86927
liver_tumor_up_710	0	0	0	0	0	0	0	0	-0.880535	-0.927565	-0.91398	0	-1	0	0	0
liver_tumor_up_711	0	0	0	0	0	0	0	0	-0.683867	-0.830289	0	0	0	0	0	0
liver_tumor_up_714	-0.700752	0	0	0	0	0	0	0	-1	0	-1	-1	-0.75	0	-1	-1
liver_tumor_up_717	0	0	-0.425641	0	0	0	0	0	-0.400556	-1	0	-1	0	-0.681945	-1	-1
liver_tumor_up_718	0	0	0	0	0	0	0	0	-0.857813	-0.845191	0	-1	-0.5	-0.55798	0	-0.876364
liver_tumor_up_719	0	0	0	0	0	0	0	-1	-0.967121	-1	-1	-1	-1	-1	0	-1
liver_tumor_up_720	0	0	0	0	0	0	0	0	-0.90505	-0.797657	0	-0.938883	-0.774141	-0.885047	-0.821681	0
liver_tumor_up_721	0	0	0	0	-0.975845	0	0	0	-0.72803	-0.748109	-0.83642	0	-1	-0.491072	-0.61282	-1
liver_tumor_up_722	0	0	0	0	0	0	0	0	-0.953038	-0.980559	-0.551122	0	-0.875393	-0.963933	-0.8	0
liver_tumor_up_724	0	0	0	0	0	0	0	0	0	0	-0.817658	-0.737255	-0.670714	0	-0.975155	-0.488199
liver_tumor_up_725	0	0	0	0	0	0	0	0	0	-0.987678	0	0	0	0	0	0
liver_tumor_up_728	0	0	0	0	0	0	0	0	0	-1	0	0	-0.552431	0	-1	-0.217391
liver_tumor_up_730	0	0	0	0	0	0	0	0	-0.886628	-0.630178	0	-1	-1	-0.790698	-0.714286	0
liver_tumor_up_731	0	0	-1	0	0	0	0	0	-0.749345	-1	-1	-1	-0.940826	-1	0	0
liver_tumor_up_732	0	0	0	0	0	0	0	0	-1	-0.875194	-0.805416	-1	0	0	0	-1
liver_tumor_up_737	0	0	0	0	0	0	0	0	-0.97398	-0.73951	-0.302398	-1	-1	-1	0	0
liver_tumor_up_738	0	0	0	0	0	0	0	0	-0.979592	0	-0.753369	0	-0.638616	-1	0	-0.644801
liver_tumor_up_739	0	0	0	0	0	0	0	0	0	-1	0	0	-1	0	0	0
liver_tumor_up_740	0	0	0	0	0	0	0	0	-0.693225	0	0	0	0	-0.967828	0	-1
liver_tumor_up_741	0	0	0	0	0	0	0	0	-0.965024	-1	-1	0	0	0	0	-0.452719
liver_tumor_up_742	0	0	0	0	0	0	0	0	0	-1	0	0	0	0	0	0
liver_tumor_up_745	0	0	0	0	0	0	0	0	0	0	0	0	-1	0	0	0
liver_tumor_up_748	0	0	0	0	0	0	0	0	0	-1	0	-1	-1	-1	-1	-1
liver_tumor_up_751	0	0	0	0	0	0	0	0	-1	0	0	-1	0	0	-1	0
liver_tumor_up_752	0	0	0	0	0	0	0	0	0	0	0	0	-1	0	0	0
liver_tumor_up_753	0	0	0	0	0	0	0	0	0	0	0	0	0	-1	0	0
liver_tumor_up_754	0	0	0	0	0	0	0	-1	-1	0	0	0	-1	-1	-1	0
liver_tumor_up_756	0	-1	0	0	0	0	0	0	-1	-1	-1	-1	0	-1	-1	0
liver_tumor_up_759	0	0	0	0	0	0	0	-1	-1	-1	0	-1	-1	-1	-1	0
liver_tumor_up_760	0	0	0	0	0	0	0	0	-0.855095	-0.433889	0	-0.767724	-0.957959	0	-1	-0.762238
liver_tumor_up_762	0	0	0	0	0	0	0	-1	0	-1	0	-1	0	-1	-1	-1
liver_tumor_up_763	0	0	0	0	0	0	0	0	0	0	0	0	-1	0	0	-1
liver_tumor_up_764	0	0	0	0	0	0	0	0	0	-1	0	-1	-1	0	-1	0
liver_tumor_up_765	0	0	0	-1	0	0	0	0	0	0	-1	-1	0	0	-1	-1
liver_tumor_up_766	0	0	0	0	0	0	0	0	0	0	0	0	0	0	-1	-1
liver_tumor_up_769	0	0	0	0	0	0	0	0	-1	0	0	0	0	0	-1	-1
liver_tumor_up_771	0	0	0	0	0	0	0	0	0	-1	0	-1	0	0	-1	-1
liver_tumor_up_773	0	0	0	0	-1	0	0	0	-1	-1	-1	0	-1	-1	-1	0
liver_tumor_up_775	0	0	0	-1	0	0	0	0	0	0	-1	-1	-1	0	-1	-1
liver_tumor_up_781	0	0	0	0	0	0	0	0	0	-1	0	-1	-1	0	-1	-1
liver_tumor_up_788	0	0	0	0	0	0	0	0	0	-1	0	0	0	0	0	0
liver_tumor_up_791	0	0	-1	0	0	0	0	0	0	0	0	-1	0	-1	-1	0
liver_tumor_up_792	0	0	0	0	0.2	0	-0.194545	0	0	-0.35	-0.657085	-1	0	-1	-1	-1
liver_tumor_up_793	0	0	0	0	0	-1	0	0	0	-1	0	-1	-1	-1	-1	-1
liver_tumor_up_795	-1	0	0	0	0	0	0	0	-1	0	0	-1	-1	-1	-1	0
liver_tumor_up_799	0	0	0	0	0	0	0	0	0	-1	0	0	0	0	0	-1
liver_tumor_up_800	0	0	0	0	-1	0	-1	0	0	-1	0	0	0	-1	0	0
liver_tumor_up_803	0	0	0	0	0	0	0	0	-1	-1	0	0	-1	-1	-1	0
liver_tumor_up_805	0	0	0	0	0	0	0	0	0	0	0	0	-1	0	0	0
liver_tumor_up_810	0	-1	0	0	0	0	0	0	-1	-1	0	-1	0	-1	-1	-1
liver_tumor_up_814	0	0	0	0	0	0	0	0	0	0	-1	0	-1	-1	0	-1
liver_tumor_up_815	0	0	0	0	0	0	0	0	-1	-1	-1	-1	0	-1	0	0
liver_tumor_up_816	0	0	0	0	0	0	0	0	0	-1	0	0	0	0	0	0
liver_tumor_up_817	0	0	-1	0	0	0	-1	0	-1	-1	-1	-1	-1	0	-1	-1
liver_tumor_up_820	0	-1	0	0	0	0	0	0	0	-1	0	0	0	0	-1	-1
liver_tumor_up_821	0	0	-1	0	0	0	0	0	0	-1	0	0	-1	-1	-1	-1
liver_tumor_up_822	0	0	0	0	0	0	-1	0	0	-1	0	-1	-1	-1	0	-1
liver_tumor_up_824	0	0	0	0	0	0	0	0	-1	-1	-1	0	-1	-1	0	0
liver_tumor_up_825	0	0	0	0	0	-1	0	0	0	-1	0	0	-1	-1	0	-1
liver_tumor_up_827	0	0	0	0	0	0	0	-1	0	0	0	0	0	0	-1	0
liver_tumor_up_831	0	-1	0	0	0	0	0	0	-1	0	0	-1	-1	-1	-1	-1
liver_tumor_up_833	0	0	0	0	0	0	0	0	0	0	0	0	0	0	0	-0.953638
liver_tumor_up_838	0	0	0	-0.713126	0	0	0	0.270834	0	0	-1	0	0	0	-1	-0.435155
liver_tumor_up_839	0	0	0	0	-0.705452	0	0	0	0	-0.694215	0	-1	-1	-1	-1	-1
liver_tumor_up_842	0	0	0	0	0	0	0	0	0	0	0	0	0	0	0	-0.751834
liver_tumor_up_844	0	0	0	0	0	0	-1	0	0	-1	-1	-1	-0.899565	-1	-1	-0.0872274
liver_tumor_up_845	0	0	0	0	0	0	-0.321538	0	0	-0.840384	0	0	-1	-1	-0.464381	-1
liver_tumor_up_846	0	-1	0	0	0	0	0	0	-1	-0.972732	0	-1	-1	0	-1	-1
liver_tumor_up_847	0	0	0	0	0	0	0	0	-0.974083	0	0	0	-1	-1	-1	-1
liver_tumor_up_849	0	0	0	0	0	0	0	-1	-1	-0.976889	0	0	-1	-1	-1	0
liver_tumor_up_850	0	0	0	0	0	0	0	0	0	-0.885759	0	-0.666666	-0.649095	-0.777778	-1	-1
liver_tumor_up_851	0	0	0	0	0	0	0	0	0	0	0	-0.759652	0	-0.820258	0	0
liver_tumor_up_852	0	0	0	0	0	-0.5	0	0	0	-0.562992	0	0	0	-1	-1	-1
liver_tumor_up_853	0	0	0	0	0	0	0	0	0	-0.536952	0	0	-1	0	0	-1
liver_tumor_up_854	0	0	0	0	0	0	0	0	-1	-0.96511	0	0	0	-1	-1	0
liver_tumor_up_856	0	0	0	0	0	0	0	0	0	-0.394996	0	0	-1	-0.575617	0	-1
liver_tumor_up_858	0	0	0	0	0	0	0	0	-0.852655	-0.480348	0	0	0	0	-1	0
liver_tumor_up_860	0	0	0	0	0	0	0	0	-0.989179	-0.739784	0	0	0	0	0	0
liver_tumor_up_861	0	-1	0	-1	0	0	0	0	-1	0	-0.958861	-1	-1	-1	-1	-1
liver_tumor_up_863	0	0	0	0	0	0	-0.637548	0	0	-0.380717	-0.978307	-0.765804	0	-0.470681	-1	0
liver_tumor_up_865	0	0	0	0	0	0	-0.937474	0	0	-1	0	-1	-1	-0.889318	0	0
liver_tumor_up_866	0	0	0	0	0	0	0	0	0	-0.948844	0	-1	-1	0	-1	0
liver_tumor_up_867	0	0	0	0	0	0	0	0	0	0	0	0	0	0	-1	0
liver_tumor_up_868	0	0	0	0	0	0	0	0	0	0	-0.920647	0	0	0	-1	0
liver_tumor_up_869	0	0	0	0	0	0	0	0	-1	-0.95464	0	-1	-1	-1	0	-1
liver_tumor_up_870	0	0	0	0	-1	0	0	0	-1	-0.955583	-1	-1	0	0	0	-1
liver_tumor_up_871	0	0	0	0	0	0	0	0	-0.853201	-1	0	-1	-0.6	0	-1	-1
liver_tumor_up_872	0	0	0	0	-1	0	0	-0.969893	-1	-0.918515	0	-1	0	0	-1	0
liver_tumor_up_873	0	0	0	0	0	0	0	0	-0.641762	0	-0.707231	-1	-1	0	-1	-0.60044
liver_tumor_up_875	0	-0.878127	0	0	0	0	0	0	0	-1	0	0	-1	0	-0.831591	0
liver_tumor_up_877	0	0	0	0	0	0	0	0	0	0	0	0	-1	0	-0.923232	0
liver_tumor_up_878	0	0	0	0	-1	0	0	0	0	-0.952596	0	-1	-1	0	0	-1
liver_tumor_up_879	0	0	0	0	-1	-1	0	0	-0.799935	-0.919449	0	0	-1	0	-1	-1
liver_tumor_up_882	-1	0	0	0	0	-0.610362	0	-1	-1	-0.983241	0	-0.571854	-1	-1	0	-1
liver_tumor_up_884	0	0	0	0	0	0	0	0	-1	0	0	0	-1	-1	-1	-0.947712
liver_tumor_up_889	0	0	0	0	0	0	0	0	0	-0.556549	0	0	-0.75193	0	0	0
liver_tumor_up_890	0	0	0	0	0	0	0	0	0	0	-0.502563	-1	0	-0.430688	-1	0
liver_tumor_up_891	0	0	0	0	0	0	0	0	0	-1	0	-0.532551	-1	-0.403777	0	-1
liver_tumor_up_894	0	0	0	0	0	0	0	0	0	-1	0	-0.599999	-1	-1	0	0
liver_tumor_up_895	0	0	0	0	0	0	0	0	-1	0	0	0	-0.549058	0	0	0
liver_tumor_up_900	0	-0.772343	0	0	0	0	0	-1	-0.731336	-1	0	-1	-0.965079	-1	-1	0
liver_tumor_up_901	0	0	0	0	0	0	0	-0.714554	-0.912219	-0.934082	0	0	-0.773382	0	-1	-1
liver_tumor_up_902	0	0	0	0	0	0	0	0	-0.428571	-0.496429	0	0	-1	-1	0	0
liver_tumor_up_903	0	0	0	0	0	0	0	0	0	0	0	0	0	0	-1	0
liver_tumor_up_904	0	-0.777586	0	0	-1	0	0	0	0	-0.702102	-1	-1	-1	0	-1	-1
liver_tumor_up_907	-0.818182	-0.776621	0	0	0	-0.714286	0	0	-0.637626	-0.760157	-1	-1	-0.832702	-1	-1	-1
liver_tumor_up_910	0	0	0	-0.826786	0	0	0	0	0	-0.942533	-1	0	0	0	-1	-0.800622
liver_tumor_up_912	0	0	0	0	0	-1	0	0	0	-1	-1	0	0	-1	-0.603104	0
liver_tumor_up_914	0	0	-1	0	0	-0.604158	0	0	-0.679719	0	-0.880345	-1	-1	-1	-0.962441	-1
liver_tumor_up_915	0	0	0	0	0	0	0	0	0	0	0	0	0	-1	0	-1
liver_tumor_up_916	0	0	0	0	0	-0.513259	0	0	-0.466982	-0.977055	-0.788804	0	0	0	-1	-0.121012
liver_tumor_up_917	0	0	0	0	0	0	0	0	-0.919192	-1	0	0	0	-1	0	0
liver_tumor_up_918	0	0	0	0	-0.361159	0	0	0	0	-0.758905	0	0	0	-0.847328	-1	0
liver_tumor_up_919	-0.900901	0	0	0	0	0	0	0	-0.709726	-1	-0.776004	-1	-1	0	-0.653317	-0.670719
liver_tumor_up_920	0	0	0	0	0	0	0	0	0	-0.915455	0	0	0	0	0	0
liver_tumor_up_922	0	0	0	0	0	0	0	0	-0.819021	0	-1	0	0	0	-0.526338	0
liver_tumor_up_923	0	0	0	0	0	-1	0	0	0	0	0	0	-0.989664	-1	0	0
liver_tumor_up_927	0	0	-0.637487	0	0	0	0	-0.333334	-0.802464	-0.677279	-1	0	-0.415539	-0.557982	-0.420084	-1
liver_tumor_up_928	0	0	0	-0.807879	0	0	0	0	0	0	-1	0	0	-1	0	0
liver_tumor_up_929	0	0	0	0	0	0	0	-0.674074	-0.892301	-0.702806	-1	-1	-0.807776	0	-1	-0.674074
liver_tumor_up_931	0	0	0	0	0	0	0	0	-0.774214	0	0	0	0	0	-1	-1
liver_tumor_up_932	0	0	0	0	0	0	0	0	0	0	-0.638818	0	-0.716637	-1	-0.545826	-1
liver_tumor_up_933	0	-0.738883	0	0	0	-0.228724	0	0	0	-0.720734	0	0	0	-1	-1	-0.709659
liver_tumor_up_934	0	0	0	0	0	0	0	0	-0.541262	0	-0.743197	0	-1	0	-0.543176	-0.829583
liver_tumor_up_935	0	0	0	0	0	0	0	0	0	0	0	0	0	0	0	-0.601379
liver_tumor_up_936	0	0	0	0	0	-0.636854	0	0	0	0	-0.92147	0	0	-1	-1	-0.897436
liver_tumor_up_937	0	-0.796094	0	-0.857143	0	0	0	0	-0.760091	0	-1	-0.78069	-1	-1	-1	-1
liver_tumor_up_940	0	0	0	0	-0.715677	0	0	0	0	-1	0	-1	-1	-0.602598	-1	-1
liver_tumor_up_941	0	0	0	0	-0.893299	0	0	0	-1	-0.517633	-1	0	-0.982456	0	-1	-1
liver_tumor_up_942	0	0	0	0	-0.0348071	0	0	0	-0.776972	0	-1	0	0	0	-1	-1
liver_tumor_up_946	0	0	0	0	0	0	0	0	0	-1	-1	0	-0.632423	-0.524981	-0.72381	-1
liver_tumor_up_947	0	0	0	0	0	-0.5	0	0	0	-1	-1	-1	-0.882259	-1	0	-0.5
liver_tumor_up_948	0	-0.857716	0	0	0	0	0	0	0	0	-0.941403	-1	-1	-0.972376	-0.82431	0
liver_tumor_up_949	0	0	0	-1	-0.612698	0	0	0.217143	-0.708629	-1	0	-1	-1	-1	-1	-0.558095
liver_tumor_up_950	0	-0.885536	0	0	0	0	0	0	-0.94738	-1	-0.539382	0	-0.624071	-1	-0.845238	-0.91764
liver_tumor_up_951	-1	0	0	0	0	0	0	0	-0.79566	0	0	-1	-1	-0.804119	-1	-0.838542
liver_tumor_up_952	0	0	0	0	0	0	0	0	0	0	-0.553647	0	0.14952	-0.19629	-0.705688	-1
liver_tumor_up_954	0	0	0	0	0	-0.666666	0	0	-0.864468	0	0	-0.798155	-1	-1	-0.864536	0
liver_tumor_up_956	0	-1	-0.77674	0	0	0	0	0	0	-1	-0.848627	-1	-1	-1	-0.788474	-1
liver_tumor_up_959	0	0	0	0	0	-1	0	0	-0.702459	-0.802634	0	-0.736533	-0.625071	-1	-1	0
liver_tumor_up_960	0	0	0	0	0	0	0	0	0	0	0	0	0	0	0	-1
liver_tumor_up_961	0	0	0	0	0	0	0	0	0	0	-0.820632	0	0	0	0	-1
liver_tumor_up_963	-0.845529	-1	-1	0	0	0	0	0	-1	-1	-1	-1	-1	-1	-0.703833	-1
liver_tumor_up_965	0	0	0	0	0	0	0	0	0	0	-0.880313	-1	-0.871174	0	-0.273663	-0.822884
liver_tumor_up_966	0	0	0	0	0	0	0	0	0	-1	0	-0.703281	-1	-1	-1	0
liver_tumor_up_970	0	0	-0.767242	0	0	0	0	0	-0.775518	-0.732488	-0.855743	-1	-0.652899	-1	-1	0
liver_tumor_up_973	0	0	0	0	0	0	0	0	0	0	0	0	-1	0	0	0
liver_tumor_up_979	-0.82905	-0.929306	0	-0.95914	0	0	0	0	-0.786293	-0.982302	-0.856954	-1	-1	-0.960923	-0.971366	0
liver_tumor_up_980	0	0	0	0	0	0	0	-1	-1	0	0	-0.632558	-0.6	0	0	-0.634048
liver_tumor_up_985	0	-0.328983	0	-0.718575	0	0	0	0	-0.814582	-0.658444	-0.93002	-0.944537	-1	-1	-1	0
liver_tumor_up_987	0	0	0	0	0	0	0	0	-0.472785	0	-0.889966	-0.508233	-0.930392	-0.785235	-0.833085	-0.403159
liver_tumor_up_988	0	0	0	0	0	0	0	0	-0.635571	-0.537484	-0.741935	0	-0.906775	0	-1	0
liver_tumor_up_989	0	0	0	0	0	0	0	-0.274551	0	-0.776914	0	0	0	0	-1	0
liver_tumor_up_990	0	0	0	0	0	0	0	0	-0.490244	-0.892698	-0.630894	-0.954506	-0.628174	-0.818475	-1	0
liver_tumor_up_991	0	0	0	0	0	0	0	0	-0.519612	-1	-0.714285	-0.929204	-0.664419	-1	0	0
liver_tumor_up_994	-0.29449	-0.0846913	0	0	0	-0.0535108	0	0.429602	0	-0.493912	-0.558657	-0.808814	-0.557483	-1	-0.954902	-1
liver_tumor_up_995	0	0.145181	0.152414	0	0	-0.6	0	0	-0.474515	-0.40903	0	-1	-0.638095	-0.6	-1	-1
liver_tumor_up_996	0	0	0	0	0	0	0	0	0	-0.721125	0	0	-0.49655	-1	0	0
liver_tumor_up_1000	0	0	0	0	0	0	0	0	-0.614607	-0.660471	0	-0.830142	0	-1	-0.513253	-1
liver_tumor_up_1001	0	-0.785438	0	0	0	0	0	0	-0.763823	-0.851605	-0.865016	-1	-0.461531	-0.750758	-1	0.0981241
liver_tumor_up_1002	0	0	0	0	0	0	0	0	0	-0.939749	0	0	0	0	0	0
liver_tumor_up_1003	0	0	0	0	0	0	0	0	0	0	0	-1	-1	-1	-1	-1
liver_tumor_up_1004	0	-1	0	0	0	-0.595798	0	0	0	-1	-1	-0.643697	-0.761086	-1	0	-1
liver_tumor_up_1010	0	0	0	0	0	0	0	0	-0.332011	-0.784088	0	0	-1	0	-0.911354	-0.33908
liver_tumor_up_1015	0	0	0	0	0	0	0	0	-1	-0.919619	0	0	-1	-0.684849	-0.775044	-0.342767
liver_tumor_up_1017	0	0	0	0	-0.668634	0	0	0	0	-1	0	-0.735704	-1	-1	0	0
liver_tumor_up_1018	0	0	0	0	0	-0.651237	0	0	-0.496255	0	-0.54048	-1	-0.573821	-1	-0.8318	-1
liver_tumor_up_1020	0	-0.471618	0	0	-0.697803	0	0	0	0	-0.517308	0	-0.682225	-0.654522	-0.671735	-1	0
liver_tumor_up_1026	0	0	0	0	0	0	0	0	0	0	0	0	-0.629924	0	-1	-1
liver_tumor_up_1028	0	0	0	0	0	0	0	-1	0	-0.423706	-0.846015	0	0	-1	0	0
liver_tumor_up_1029	0	0.111112	0	0	0	0	0	0	0	0	0	-0.328139	-0.569995	0	-1	-1
liver_tumor_up_1032	0	0	0	0	0	0	0	-1	-1	-1	-0.424698	-1	-0.5	0	-1	-0.862434
liver_tumor_up_1033	0	0	0	0	-0.400452	0	0	0	-0.765597	-0.950182	0	-0.383669	0	-0.679962	0	-0.734694
liver_tumor_up_1036	0	0	0	0	0.73853	0	0	0	0	-0.0996401	-0.885937	-0.63855	-0.641682	-1	-0.862348	0
liver_tumor_up_1037	0	0	0	0	0	0	0	0	0	0	0	0	0	0	0	-0.560669
liver_tumor_up_1038	0	0	0	0	0	0	0	0	-0.780347	0	0	0	-0.703121	0	0	-0.485918
liver_tumor_up_1039	0	-0.438368	-0.601226	0	-0.230024	0	0	0.140994	-0.78003	0	-0.439914	-0.69471	-0.820789	-0.465189	-1	-1
liver_tumor_up_1040	0	0	0	0	0	0	-0.597531	0	-0.755741	-1	0	-1	-0.86649	-1	-0.75	0
liver_tumor_up_1041	0	0	0	0	0	0	0	-0.840104	-0.636227	-0.976125	0	0	-1	-1	-1	0
liver_tumor_up_1044	-0.777867	0	0	0	0	0	0	0	-0.519624	-1	-0.699829	-0.730475	-0.441558	-0.97454	-0.583216	-0.105146
liver_tumor_up_1045	0	-0.832025	0	0	0	0	0	0	-0.810291	-1	0	-0.2	-0.6	-1	-1	-1
liver_tumor_up_1046	0	0	0	-0.421398	-0.901947	0	0	0	0	-1	-0.309175	0	0	-0.935976	0	-0.436036
liver_tumor_up_1047	0	0	0	0	0	0	0	0	0	0	0	0	-0.5761	0	0	-0.56963
liver_tumor_up_1048	0	0	-0.943755	0	0	0	0	0	-0.92754	0	0	-1	-0.735035	-1	-1	0
liver_tumor_up_1050	0	0	0	0	-0.587247	-0.047826	0.161739	-0.64174	-0.523061	-0.888911	-0.619167	-0.40236	-0.625929	-0.826087	-1	-1
liver_tumor_up_1051	0	0	0	0	0	0	0	0	-0.936327	0	-0.800974	-1	-0.695832	0	-0.333334	-1
liver_tumor_up_1052	0	-0.562027	0	0	0	0	0	0	-0.979017	-0.991505	0	0	-0.602767	-0.990744	-0.341499	-0.425469
liver_tumor_up_1053	0	0	0	0	0	0	0	0	-1	0	-0.624513	-1	0	-1	-1	-0.141398
liver_tumor_up_1056	0	0	0	0	0	0	0	0	0	-0.521709	0	-1	-0.817837	0	-0.780108	-0.869058
liver_tumor_up_1057	-0.816216	-0.762965	0	0	-0.630496	0	0	-1	-1	-1	0	0	-1	0	-1	-1
liver_tumor_up_1058	0	0	0	0	0	0	0	0	0	-0.671354	0	0	0	0	-0.663853	0
liver_tumor_up_1059	0	0	0	0	0	0	0	0	0	0	0	0	0	0	-1	-0.690123
liver_tumor_up_1062	0	0	0	0	0	0	0	0	-0.357157	0	0	0	0	0	0	-0.806156
liver_tumor_up_1063	0	0	0	0	0	0	0	0	0	0	-0.759293	-1	-1	0	-0.802362	-0.195935
liver_tumor_up_1064	0	0	0	0	0	0	0	0	-0.608368	0	-1	0	-0.693412	0	-1	-0.780477
liver_tumor_up_1065	0	0	0	0	0	0	0	0	0	0	0	0	0	0	0	-1
liver_tumor_up_1071	0	0	0	0	0	0	0	0	0	0	0	-0.443399	0	0	-1	-1
liver_tumor_up_1072	0	0	0	0	0	-0.0294117	0	0	0	0	0	0	-0.339685	0	0	-0.97551
liver_tumor_up_1073	0	0	0	0	0	0	0	0	-0.745006	-0.743622	-0.863619	0	-0.743481	-1	0	-0.644323
liver_tumor_up_1074	0	0	0	0	0	0	0	0	-0.828872	-0.442769	0	0	-0.523056	-1	-0.530282	-0.761905
liver_tumor_up_1083	0	-0.782955	0	0	-0.922619	-0.560377	-1	0	-1	-1	-1	-1	0	-1	-1	-1
liver_tumor_up_1085	0	0	0	0	0	0	0	0	0	0	0	0	0	-0.725447	0	-1
liver_tumor_up_1088	0	0	0	0	0	0	0	-0.789116	-0.932812	-0.448006	0	0	-1	0	0	-1
liver_tumor_up_1089	0	-0.800669	0	0	0	0	0	0	-0.757486	-0.774641	0	0	-1	-1	0	0
liver_tumor_up_1093	0	-0.759062	-0.428571	-0.344141	0	-1	0	0	-0.777466	-0.671039	-0.808818	-1	-1	-1	-1	-1
liver_tumor_up_1097	0	0	0	0	0	0	0	0	0	-0.919173	-0.970447	-0.829204	-0.854406	0	-0.552992	-0.59392
liver_tumor_up_1098	0	0	0	0	0	0	0	0	0	-0.865874	-0.428572	-1	0	-0.426039	-1	-1
liver_tumor_up_1099	0	0	0	0	0	0	0	0	-0.814144	0	-0.868841	-0.943942	0	0	-0.816177	-1
liver_tumor_up_1101	0	0	0	0	0	0	0	0	-0.477794	0	-0.983333	-0.878737	-1	0	-0.752454	-0.61711
liver_tumor_up_1105	0	0	0	0	0	0	0	0	0	-0.531746	0	-1	-0.75	-1	-1	0
liver_tumor_up_1106	0	0	0	0	0	0	0	0	-0.636185	0	0	0	0	-1	0	-1
liver_tumor_up_1107	0	0	-0.759768	0	0	-0.246767	0	0	-1	-0.875176	0	0	-1	-1	0	0
liver_tumor_up_1108	0	0	0	0	0	0	0	-0.447201	-0.474239	0	-0.732519	-0.345638	-0.974857	-0.59009	-1	0
liver_tumor_up_1111	0	0	0	-0.428571	0	0	0	0	-0.815584	-0.654917	-1	-0.663492	-1	0	-1	0
liver_tumor_up_1120	0	0	0	-0.666667	0	0	0	0	-1	-0.865	-0.795748	0	-0.698551	0	-1	-1
liver_tumor_up_1129	0	0	0	0	0	0	0	0	-0.920692	0	-0.938492	0	-0.87504	0	-0.846288	-0.605641
liver_tumor_up_1130	0	0	0	0	0	0	0	0	0	-0.661711	0	0	-0.808875	0	-1	0
liver_tumor_up_1132	-0.143914	-0.269726	-0.512614	0.00588945	0.376534	-0.100736	0.0571206	0.460432	0	0	0	-0.707966	0.118078	-0.35794	-0.587876	0
liver_tumor_up_1134	0	0	0	0	0	0	0	0	-0.247772	-0.57441	0	0	-0.855181	0	-1	-1
liver_tumor_up_1135	0	0	0	0	0	0	0	-1	-0.788603	-0.802397	0	-1	-0.708082	0	-1	-1
liver_tumor_up_1137	0	0	0	0	0	0	0	0	-1	0	0	0	0	0	0	0
liver_tumor_up_1138	0	0	0	0	0	0	0	0	-0.884605	-0.733387	0	-0.770486	-0.555556	-1	-0.725	0
liver_tumor_up_1139	0	0	0	0	0	0	0	0	-1	-0.658709	0	-0.817868	0	-0.862069	-0.333334	-1
liver_tumor_up_1141	0	0	0	0	0	0	0	0	-0.544584	0	0	0	0	0	0	0
liver_tumor_up_1142	0	0	0	0	0	0	0	0	0	-0.832215	0	0	0	0	-1	-1
liver_tumor_up_1144	0	0	-0.762552	0	0	0	0	0.076923	0	0	-1	-1	-1	-0.715368	-0.636131	-1
liver_tumor_up_1148	0	0	0	0	0	0	0	0	-0.944055	-0.799871	-0.994867	0	0	0	0	-1
liver_tumor_up_1149	0	0	-0.791776	0	0	0	0	0	0	-0.929201	-0.748755	-0.790861	-0.720753	0	-1	0
liver_tumor_up_1151	-0.55441	0	-0.770046	0	-0.658039	0	0	0	-0.74231	-0.780647	-0.866689	-0.684089	-1	-0.7419	-0.829116	-1
liver_tumor_up_1152	0	0	0	0	0	0	0	0	0	0	0	-1	-0.745568	-1	0	-0.20365
liver_tumor_up_1153	0	0	0	0	0	0	0	0	-0.408039	0	-0.496843	-1	-0.442394	-0.913462	-0.882895	-0.522908
liver_tumor_up_1154	0	0	0	0	0	0	-0.704698	0	0	0	0	0	0	-1	-1	0
liver_tumor_up_1158	0	0	0	0	0	0	-1	0	0	-0.877819	-0.993734	-0.832241	-0.806563	-0.803676	-0.774102	-0.566237
liver_tumor_up_1159	0	0	0	0	0	0	0	0	0	0	0	-1	0	-1	-0.987671	-1
liver_tumor_up_1160	0	0	0	0	-0.180524	0	0	0	0	-0.910929	-1	-0.662666	-1	-1	-0.769231	-0.786813
liver_tumor_up_1162	0	0	0	0	0	0	0	0	-0.532903	-0.777098	-0.692763	-0.659295	-0.813936	-0.848432	0	0
liver_tumor_up_1163	-0.765674	-0.193013	0	0	0	0	0.144827	0	-0.253847	-0.85181	-0.683723	-0.557683	-0.856006	-0.79179	0	-1
liver_tumor_up_1164	0	0	0	0	0	0	0	0	0	-0.864843	0	0	0	-0.863158	0	0
liver_tumor_up_1166	0	0	0	0	-0.450381	0	0	0	-0.927083	-0.75828	0	-1	0	0	-0.495117	0
liver_tumor_up_1167	0	0	0	0	0	0	0	0	-0.698719	-0.709508	-0.643471	0	0	-1	-1	-0.597914
liver_tumor_up_1168	0	0	0	0	0	0	0	0	-0.760739	-0.142857	0	-1	-1	0	-1	-0.744771
liver_tumor_up_1169	0	0	0	0	0	0	0	0	-0.450649	0	-0.385884	0	-0.704368	0	-0.743613	-0.527448
liver_tumor_up_1173	0	0	0	0	0	0	0	0	-0.674199	0	0	0	-0.733623	0	0	0
liver_tumor_up_1175	0	0	0	0	0	0	0	0	0	0	0	0	0	-0.666038	0	0
liver_tumor_up_1177	0	0	0	0	0	0	0	0	0	0	0	0	0	0	-1	0
liver_tumor_up_1178	0	0	0	0	-1	0	0	0	-0.648103	0	0	-1	-0.6	-0.871543	0	0
liver_tumor_up_1180	0	0	0	0	0	-0.467635	-0.349047	-1	-0.8496	-0.663882	0	-1	-0.982565	-1	-1	0
liver_tumor_up_1182	0	0	0	0	0	0	0	0	0	0	0	0	-0.650894	-1	0	0
liver_tumor_up_1183	0	0	0	0	0	0	0	0	0	-1	0	0	0	0	0	0
liver_tumor_up_1184	0	0	0	0	0	0	0	0	0	-0.428572	0	-0.700301	-1	-0.5	0	-1
liver_tumor_up_1185	0	0	0	0	0	0	0	-0.333334	-0.892736	0	0	0	-0.490229	0	-0.986527	-0.746399
liver_tumor_up_1190	0	-0.638195	0.0345812	0	0	0	0	0	-0.485982	-0.860718	0	0	-0.860457	-1	-1	0
liver_tumor_up_1193	0	0	0	0	0	0	0	0	-0.857995	-0.786881	0	0	0	-0.746118	0	0
liver_tumor_up_1194	0	0	0	0	-0.599999	-0.581045	0	0	-0.742175	-1	-0.0526317	0	0	-1	0	-1
liver_tumor_up_1197	0	-0.75	0	0	0	0	0	0	-0.76233	0	-1	0	-1	-1	0	-1
liver_tumor_up_1200	0	0	-0.703701	0	0	0	0	0	-0.673036	-0.642235	0	0	-0.310263	-0.593511	-0.14134	-1
liver_tumor_up_1201	0	0	0	0	0	-1	0	0	-0.452498	-0.721137	-0.682405	-1	-1	-1	-0.749616	0
liver_tumor_up_1202	0	0	0	0	0	0	0	0	-0.846437	-0.50958	-0.730235	-0.556321	-0.969298	0	0	0
liver_tumor_up_1203	0	0	0	0	-0.839025	0	0	0	-0.739796	-0.344097	-1	-1	-0.869375	-0.997045	-1	0
liver_tumor_up_1204	0	0	0	0	0	0	0	-1	0	0	0	0	-0.585598	-0.803688	-1	0
liver_tumor_up_1206	0	0	0	0	0	0	0	0	-0.483264	-0.710624	-0.631137	0	-0.587245	0	-0.667465	-0.520847
liver_tumor_up_1207	0	0	0	0	0	0	0	0	0	-1	0	0	0	-1	0	0
liver_tumor_up_1209	0	0	0	-1	0	0	0	0	0	-0.358037	0	0	0	0	-1	0
liver_tumor_up_1212	-1	0	0	0	-1	0	0	0	-0.794522	0	-0.640489	-0.939815	-1	-1	-0.5	-1
liver_tumor_up_1214	0	0	0	0	0	0	0	0	-0.572933	-1	-1	-1	0	-0.29192	-0.573954	-0.152074
liver_tumor_up_1218	0	0	0	0	0	0	0	0	-0.286785	-0.671839	0	0	0	0	0	0
liver_tumor_up_1219	0	0	0	0	-0.489313	0	0	0	0	0	0	0	0	0	-1	-0.75745
liver_tumor_up_1220	0	0	0	0	0	0	0	0	-0.861704	-0.181435	-0.74639	-0.771658	-0.595887	0	-1	-0.42902
liver_tumor_up_1222	-0.872332	-0.665715	0	0	0	0	0	0	-1	-0.875623	0	-0.829126	0	-1	0	-0.369748
liver_tumor_up_1223	0	0	0	-0.546787	0	0	0	0	-0.567152	0	-0.893928	0	0	-1	0	0
liver_tumor_up_1224	0	0	0	0	0	0	0	0	-0.824371	0	0	0	0	0	-0.894593	-0.48377
liver_tumor_up_1227	0	0	0	0	0	0	0	0	0	0	0	-1	0	0	-1	-0.294275
liver_tumor_up_1228	0	0	0	0	0	0	0	0	0	-0.52588	-0.365996	-0.61626	-0.610227	-0.676771	-0.780706	-1
liver_tumor_up_1229	0	0	0	0	0	0	0	0	0	0	-0.610405	-0.734833	-0.879715	0	-0.350456	0
liver_tumor_up_1230	0	0	0	0	0	0	0	0	-0.735019	-0.97896	-0.85974	0	-0.874183	0	-0.772111	-0.385064
liver_tumor_up_1231	0	0	0	0	0	0	0	0	-0.689899	0	-1	-0.810488	-0.830113	0	-0.918637	-0.317509
liver_tumor_up_1233	0	0	0	0	0	0	0	0	0	-0.89918	-0.700546	-0.901106	-0.867882	-0.384393	-0.694044	-0.455602
liver_tumor_up_1234	0	0	0	0	0	0	0	0	0	0	0	0	0	0	0	-0.623505
liver_tumor_up_1236	0	0	0	0	0	0	0	0	-0.734695	-0.83521	0	-1	-0.666667	0	-0.333334	0
liver_tumor_up_1238	0	0	0	0	0	0	0	0	-0.97619	-0.990476	0	-0.931973	-0.772559	0	-0.45	-0.441549
liver_tumor_up_1243	0	0	0	0	0	0	0	0	-0.578322	-0.381682	-1	0	-0.637607	-0.72093	0	-0.30324
liver_tumor_up_1244	0	0	0	0	0	-0.25	0	0	0	-0.716341	-0.818182	-0.733333	-0.597518	-0.8	-0.618625	-0.52439
liver_tumor_up_1245	0	0	0	0	-0.0535033	0	0	0	-0.480118	-0.809859	0	0	-0.698459	0	0	-1
liver_tumor_up_1247	0	0	0	0	0	0	0	0	-1	-0.763399	0	-0.707029	0	0	-0.931429	0
liver_tumor_up_1248	0	0	0	0	0	0	0	0	0	0	0	0	0	0	-0.941278	0
liver_tumor_up_1249	0	0	0	0	0.2	0	-0.590625	0	-0.401626	-0.762779	-0.836601	-0.2	-0.741784	-1	-1	0.00260418
liver_tumor_up_1251	0	0	0	0	0	0	0	0	-0.757008	-0.42141	0	-0.664963	0	-1	-1	0
liver_tumor_up_1252	0	0	0	0	0	0	0	0	-0.819715	-0.811264	-1	-1	-0.6	0	-0.651623	0
liver_tumor_up_1253	0	0	0	0	0	0	0	0	0	-0.911165	-0.512338	-0.715927	-0.890608	0	0	-0.517989
liver_tumor_up_1255	0	0	-0.647026	0	0	0	0	0	0	0	-0.921875	-0.59216	-0.68874	0	-1	-1
liver_tumor_up_1258	0	0	0	0	0	0	0	0	0	-0.877215	0	0	0	0	0	0
liver_tumor_up_1260	0	0	0	0	0	0	-0.5	0	-0.678567	0	0	-1	-0.587402	-1	-1	-0.774783
liver_tumor_up_1262	0	0	-1	0	0	0	0	0	-0.72714	-0.836711	0	0	-0.666667	-1	-0.597826	-1
liver_tumor_up_1264	0	0	0	0	0	0	0	0	-0.590201	-0.710286	-0.238636	-1	-0.488758	-0.516493	-1	0
liver_tumor_up_1268	0	0	-0.945023	0	0	0	0	0	-0.597024	-0.858217	-0.754348	-0.874474	0	-1	-0.581795	0
liver_tumor_up_1269	0	0	0	0	0	0	0	0	-0.539231	0	0	0	0	0	0	-1
liver_tumor_up_1271	0	-0.493271	0	0	0	0	-0.133858	0	-0.71078	0	0	0	-0.730284	-0.932802	-0.940074	-1
liver_tumor_up_1273	0	0	0	0	0	0	0	-0.657895	0	0	0	0	0	-1	-1	-1
liver_tumor_up_1280	0	-0.598602	0	0	-0.728271	0	0	0	-0.886565	-0.957895	-0.801887	-0.683127	-0.867268	0	-1	-0.652427
liver_tumor_up_1281	0	0	0	0	0	0	0	0	0	0	0	0	0	0	0	-1
liver_tumor_up_1282	0	0	0	0	0	0	0	-0.518841	0	-0.535784	0	-0.785577	0	0	0	0
liver_tumor_up_1284	0	0	-0.721268	0	0	-0.199999	0	0	-0.732158	-0.707207	-0.543855	-0.851795	0	-0.663222	0	-1
liver_tumor_up_1285	0	0	0	0	0	0.199999	0	0	-0.60088	-0.91218	-0.853536	-1	0	0	-0.689604	-0.659341
liver_tumor_up_1286	0	0	0	-0.88677	-0.526611	0	0	0	-0.754917	0	-0.995872	-0.599999	-1	-0.576557	-1	-1
liver_tumor_up_1287	0	0	-0.00417746	0	0	0	0	0	-0.526661	0	-0.440292	-0.692982	-0.651405	-0.450497	-0.75731	0
liver_tumor_up_1288	0	0	0	0	0	-0.337188	0	0	0	-1	0	-0.606685	0	0	0	0
liver_tumor_up_1290	0	0	0	0	0	0	0	0.277778	0	0	0	0	-0.447401	-0.588138	-0.584849	-0.45489
liver_tumor_up_1291	0	0	-0.534213	0	-0.538125	0	0	0	0	0	-0.776441	0	-1	-1	-1	-1
liver_tumor_up_1293	0	0	0	0	0	0	0	0	0	-0.781104	0	0	0	-0.461386	-1	-1
liver_tumor_up_1297	0	0	0	0	0	0	0	0	0	-0.720715	0	0	0	0	0	0
liver_tumor_up_1301	0	0	0	0	0	0	0	0	0	-0.526796	0	0	0	-1	-1	0
liver_tumor_up_1304	0	0	0	0	-0.599999	0	0	0	-0.499098	0	0	-0.599999	-1	-1	-1	-1
liver_tumor_up_1306	0	0	0	0	0	0	0	0	-0.857778	-1	-0.65456	0	-0.624024	-1	-0.348766	0
liver_tumor_up_1308	0	0	0	0	0	0	0	0	-0.946014	0	0	0	0	0	0	0
liver_tumor_up_1309	0	0	0	0	0	0	0	0	-0.788889	0	0	0	-0.750712	0	-0.82906	0
liver_tumor_up_1310	0	0	0	0	0	0	0	0	0	0	0	0	-0.628936	0	-0.775914	0
liver_tumor_up_1316	0	0	0	0	0	0	0	0	-0.423197	-0.611191	-0.405326	-0.662437	-0.516747	-0.66042	-0.692781	-0.508005
liver_tumor_up_1318	0	-0.68306	0	0	0	0	0	0	0	-0.889812	0	-1	0	-1	-1	-0.555555
liver_tumor_up_1320	0	0	0	0	0	0	0	0	-0.774043	-0.890476	-0.299643	-0.422969	-0.635201	-0.0718954	-0.780217	-0.601961
liver_tumor_up_1322	0	0	0	0	0	0	0	0	0	-0.912575	-0.828036	-0.946958	-1	0	-0.882576	-1
liver_tumor_up_1323	0	0	0	0	0	0	0	0	-1	-0.631137	0	0	0	0	-1	-1
liver_tumor_up_1328	0	0	0	0	0	0	0	0	-0.808248	-0.306304	0	-1	-0.650567	0	-1	-1
liver_tumor_up_1330	0	0	0	0	0.417573	0	0.141256	0	0	0	0	-0.65534	0	-0.317929	0	-0.722756
liver_tumor_up_1334	0	0	-0.0506429	0	0	0	-0.890566	0	0	-0.749999	-0.46104	0	-0.275382	0	0	-0.313208
liver_tumor_up_1337	-0.797528	0	-0.499118	-0.724635	0	0	0	0	-0.471694	-0.868949	-0.840339	-1	-0.71164	-1	-1	0
liver_tumor_up_1338	0	0	0	0	0	0	0	-0.838252	0	0	-1	0	-0.852564	0	0	-0.0956284
liver_tumor_up_1339	0	0	0	0	0	0	0	0	-0.705315	0	0	0	0	0	-1	0
liver_tumor_up_1340	0	0	0	0	0	0	0	0	0	0	0	-0.924731	0	-0.854464	0	0
liver_tumor_up_1342	0	0	0	0	0	0	0	0	-0.689158	0	0	0	0	0	-0.68429	-1
liver_tumor_up_1344	0	0	-0.37734	-0.280664	0	0	0	0	-0.609703	-0.535638	-0.484578	-0.742992	-0.722513	-1	-1	-1
liver_tumor_up_1346	0	0	0	0	0	0	0	0	-0.952546	-0.596154	0	0	0	0	-0.387931	-1
liver_tumor_up_1347	0	0	0	0	0	0	0	0	0	0	-0.621794	0	-0.769893	0	-0.916024	0
liver_tumor_up_1348	0	0	0	0	0	0	0	0	-0.69037	-0.780409	0	-1	-1	-1	-0.71873	0
liver_tumor_up_1351	0	0	0	0	0	0	0	0	0	0	-0.87118	-1	-0.902778	-0.350001	-0.66088	-0.645062
liver_tumor_up_1353	0	0	0	0	0	0	0	0	0	-0.465237	0	0	0	0	-0.537267	0
liver_tumor_up_1354	0	0	0	0	0	0	0	0.333334	0	-0.733893	-1	0	-1	0	-0.437908	0
liver_tumor_up_1356	0	0	0	0	0	0.0535147	0	0	-0.740223	-0.896258	-0.614286	0	0	-0.688148	-0.540293	-1
liver_tumor_up_1357	0	0	0	0	0	0	0	0	0	0	-0.829146	0	-0.801039	0	-0.788649	0
liver_tumor_up_1361	0	0	0	0	0	0	0	0	-0.720473	0	-0.888645	0	-0.727786	0	-1	-0.543286
liver_tumor_up_1362	0	-0.57094	0	0	0	0	0	-1	-0.7701	0	-0.56706	-1	-1	-0.923962	-1	0
liver_tumor_up_1363	0	0	0	0	0	0	0	0	0	0	0	0	0	0	0	-0.84209
liver_tumor_up_1365	0	0	0	0	0	0	0	0	0	0	0	0	-1	-1	-0.489544	-1
liver_tumor_up_1366	0	0	0	0	0	0	0	0	-1	0	0	-0.888461	-0.675131	0	0	0
liver_tumor_up_1368	0	-0.756692	0	0	0	0	0	0	0	0	-1	-1	-0.762268	-0.828599	0	-1
liver_tumor_up_1369	0	0	0	0	0	0	0	0	0	-0.773591	0	0	0	-0.681153	-1	0
liver_tumor_up_1370	0	0	0	0	0	0	0	0	-0.870829	-1	0	-0.714285	-0.764706	0	-0.6	-0.451717
liver_tumor_up_1371	0	-0.661036	0	-0.171936	0	0	0	0	-0.877373	-0.966413	-0.524986	-1	-0.86884	-0.994152	0	0
liver_tumor_up_1372	0	0	-0.5	0	0	0	0	-0.5	-0.833333	-0.704144	-0.622968	-0.894737	-0.741936	-0.473684	-0.438017	-0.692308
liver_tumor_up_1373	0	0	0	0	-0.463359	0	0	0	0	-0.972667	0	-1	-0.27717	-0.738018	0	0
liver_tumor_up_1377	0	0	0	0	0	0	0	-1	-1	-0.972187	-0.399172	-1	-0.469714	0	-1	-0.548787
liver_tumor_up_1379	0	0	0	0	0	-0.811628	0	0	0	-1	-1	-0.863328	-0.821574	0	-0.729679	-0.780843
liver_tumor_up_1380	0	0	0	0	0	0	0	0	0	0	0	0	0	0	0	-0.795533
liver_tumor_up_1383	0	0	0	0	0	0.19214	0	0	0	0	0	0	-0.623678	-0.4213	0	0
liver_tumor_up_1385	0	0	0	0	0	0	0	-1	-1	0	-0.75	-0.428572	-0.671958	-1	-0.797531	-0.724206
liver_tumor_up_1387	0	0	0	0	0	0	0	0	-0.733763	0	-0.595399	0	-0.761667	0	0	-0.818483
liver_tumor_up_1389	0	0	0	0	0	0	0	0	0	-0.65293	0	-0.990303	-0.600473	0	-1	-0.686869
liver_tumor_up_1391	0	0	0	0	0	0	0	0	-0.492582	0	-0.796875	0	-0.509375	-0.853365	-0.714286	-1
liver_tumor_up_1396	0	0	0	0	0	0	0	0	0	0	0	0	0	0	0	-0.838095
liver_tumor_up_1398	0	0	-1	-0.429607	0	0	0	0	0	-0.963169	-0.477685	0	-0.882484	-1	-1	-1
liver_tumor_up_1400	0	-0.83972	-0.506944	0	0	0	0	0	-0.842677	-0.689893	-0.867704	-0.561918	-1	-0.735285	0	-1
liver_tumor_up_1402	0	0	0	0	0	0	0	0	-0.574802	0	0	0	-0.825121	0	0	-0.576303
liver_tumor_up_1403	0	0	0	0	0	-0.5	0	0	-0.685436	-0.513726	0	0.2	-0.719456	-0.746128	0	-1
liver_tumor_up_1404	0	0	0	0	0	0	0	0	-0.254323	-0.0888015	-0.288415	-0.212269	-0.843951	0	0	-1
liver_tumor_up_1405	0	0	0	0	0	0	0	0	0	0	0	0	-1	0	0	0
liver_tumor_up_1406	0	0	0	0	0	0	0	-0.1089	0	0	0	-0.550687	0	0	0	0
liver_tumor_up_1407	0	0	0	0	-0.333333	-0.542963	0	-0.51272	-0.846738	0	-0.737154	-1	-0.385636	0	-0.769689	-1
liver_tumor_up_1408	0	0	0	0	0	0	0	0	-0.874703	0	0	0	0	0	-0.88318	0
liver_tumor_up_1410	0	0	0	0	0	0	0.6	0	-0.710876	-0.627191	-0.401247	-0.599999	-0.333333	-1	-0.333334	-0.704225
liver_tumor_up_1412	0	-0.603478	0	0	-0.217536	0	0	-0.333334	-0.380641	-0.533695	-0.874081	-0.445083	-0.806381	-0.678501	-0.77818	-1
liver_tumor_up_1413	0	0	0	0	0	0	0	-0.2	-0.497803	-0.461315	0	-1	0	-1	-1	-0.588525
liver_tumor_up_1415	0	-0.600873	0	0	0	0	0	0	-0.480128	0	0	0	-0.759036	0	0	0
liver_tumor_up_1419	0	0	0	0	0	-0.5	0	0	-0.759894	-0.692346	-0.495587	-0.84927	-0.932694	0	-0.80679	-0.301244
liver_tumor_up_1421	0	0	0	0	0	0	0	0	0	0	0	-0.754503	-0.825277	-0.630769	-1	-0.121825
liver_tumor_up_1424	0	0	-0.0701057	0	0	0	0	0.709303	-0.377246	-0.436789	-0.495035	-0.742206	-1	-0.674111	-1	0
liver_tumor_up_1426	0	0	0	0	0	0	0	0	0	0	0	0	0	0	-0.641682	-0.19065
liver_tumor_up_1427	0	0	0	0	-0.654141	0.5	0	0	-0.848583	-0.521154	-0.673433	0	-0.315152	-1	-0.129192	-1
liver_tumor_up_1429	0	-0.416554	0	0	0	0	0	0	-0.428571	0	-1	-0.599999	-0.5	-0.649196	-1	0
liver_tumor_up_1438	0	0	0	0	0	0	0	0	-0.542874	0	0	0	0.165042	-0.219633	-0.68791	0
liver_tumor_up_1440	0	0	0	0	0	0	0	0	-0.714286	-0.578444	0	0	0	-0.312484	0	0
liver_tumor_up_1445	0	0	0	0	0	0	0	0	0	-0.608895	0	-0.652525	-0.397396	-1	0	-0.868924
liver_tumor_up_1447	0	0	0	0	0	0	0	0	-1	0	-1	-0.681633	-0.746451	-0.569863	-0.7379	-0.0799087
liver_tumor_up_1448	0	0	0	0	0	0	0	0	0	0	0	-0.476729	0	0	-0.572575	0
liver_tumor_up_1450	0.588246	-0.517968	0	0.0380509	0	-0.261504	0	0	-0.602896	0	-0.48186	-0.444331	-0.356896	-1	-1	-0.601431
liver_tumor_up_1451	0	0	0	0	0	0	0	0	0	0	0	0	-0.510557	0	0	-0.482088
liver_tumor_up_1452	0	0	0	0	0	0	0	0	0	0	0	0	0	-0.76194	-0.504377	0
liver_tumor_up_1453	0	0	0	-0.492028	0	0	0	-0.322739	0	0	0	0	-0.848099	0	0	0
liver_tumor_up_1456	0	0	0	-0.0453056	-0.229254	0	0	0	0	-0.367188	-0.79187	0	0	0	-0.908537	-1
liver_tumor_up_1460	0	0	0	0	0	0	0	0	0	-0.587755	-0.503896	-0.764285	-0.714286	0	-0.725715	0
liver_tumor_up_1461	0	0.137742	0	0	0	0	0	0	-0.69631	0	0	-0.802247	-1	0	-1	0
liver_tumor_up_1463	0	0	0	0	0	0	0	-0.333334	0	-0.522911	-0.428572	-1	-0.730114	-0.940341	0	-1
liver_tumor_up_1464	0	0	0	0	0	0	0	-0.472834	-0.643833	-0.781694	-0.737309	-1	-0.590346	-1	0	0
liver_tumor_up_1465	0	0	0	0	0	0	0	0	0	0	0	0	0	0	0	-0.380622
liver_tumor_up_1466	0	0	0	0	0	0	0	0	-0.676285	-0.572518	0	0	-0.888722	0	0	-1
liver_tumor_up_1472	0	0	0	0	0	0	0	0	-0.740572	-0.634046	0	0	-0.536711	0	0	0
liver_tumor_up_1474	0	0	0	0	0	0	0	0	-0.787837	-0.308647	0	0	0	0	0	0
liver_tumor_up_1477	0	0	0	-0.646478	-0.272727	0	0	0	-0.728321	0	-0.751722	0	-0.697995	-1	-1	-1
liver_tumor_up_1479	0	0	0	0	0	0	0	0	-0.920569	0	0	0	0	0	0	0
liver_tumor_up_1481	0	0	0	0.187523	0.122452	0	0	0	0	0	0	-0.749718	-1	0	0	-0.277712
liver_tumor_up_1482	0	0	0	0	0	0	0	0	0	-0.343196	0	0	-0.397585	-0.476963	-1	0
liver_tumor_up_1483	-0.761346	0	-0.670579	0	0	0	0	-0.5	-0.736954	-0.862871	-0.737552	-0.907065	-0.83984	-0.647059	-0.71359	-0.737416
liver_tumor_up_1484	0	0	0	0	0	0	0	0	0	0	0	0	0	-0.837847	0	-0.971111
liver_tumor_up_1486	0	0	0	0	0	0	0.589091	0	0	-0.735062	0	0	-0.240129	0	0	0
liver_tumor_up_1487	0	0	0	0	0	0	0	0	0	0	0	0	-0.81439	0	-0.78524	0
liver_tumor_up_1488	0	0	0	0	0	0	0	0	0	0	-0.42022	0	-0.873325	-0.449275	-0.424127	0
liver_tumor_up_1489	0	0	0	0	0	0	0	0	-0.584699	0	-0.616454	-0.906667	0	0	-0.477856	-1
liver_tumor_up_1491	0	0	0	0	0	0	0	0	0	0	0	0	0	0	0	-0.571261
liver_tumor_up_1494	-0.423873	0	0	0	0	0	0	0	0	0	-0.352978	-0.599999	-1	0	-0.879808	-1
liver_tumor_up_1497	0	0	0	0	0	0	0	0	0	0	-0.466337	0	0	0	-0.634483	-0.917898
liver_tumor_up_1499	0	0	0	0	0	-0.61954	0	0	-0.45584	-0.814869	-0.457223	-0.899116	-0.637272	-0.808778	-0.78113	0
liver_tumor_up_1500	0	0	0	0	0	0	0	0	-0.889764	-0.82117	0	0	0	-0.888199	-0.204027	-1
liver_tumor_up_1503	0	0	0	0	0	0	0	0	0	0	-1	-0.968612	-0.79335	0	-0.541802	-0.559125
liver_tumor_up_1504	0	0	0	-0.610063	-0.129809	0	0	0	-0.321891	0	0	0	0	-0.733298	-0.635324	0
liver_tumor_up_1505	0	0	0	0	0	0	0	-0.321837	-0.742169	-0.420315	0	0	-0.959867	0	-0.637273	0
liver_tumor_up_1509	0	0	0	0	0	0	0	0	0	-1	-0.422251	-0.567851	-0.63832	-0.766134	-0.69213	-0.128876
liver_tumor_up_1510	0	0	-0.604068	0	0	-0.5	-0.485714	-0.333334	-0.8	-0.910606	-1	-0.854545	-0.8	-0.777778	-1	0
liver_tumor_up_1514	0	0	0	0	0	0	0	0	-0.701561	0	-0.898032	-0.3257	-0.485714	0	-0.990958	-0.250633
liver_tumor_up_1516	0	0	0	0	0	0	0	0	0	0	0	0	-1	0	0	0.156863
liver_tumor_up_1517	0	0	0	0	0	0	0	0	0	0	0	-0.711168	0	0	-0.00254502	-1
liver_tumor_up_1519	0	0	0	0	0	0	0	0	-0.388889	-1	0	-0.811579	-0.521301	0	-0.75	-0.733068
liver_tumor_up_1520	0	0.00431364	0	0	-0.31575	-0.0193161	0.303853	-0.653334	-0.253245	0	0	-0.0405766	-0.84188	-0.611284	-1	-0.531046
liver_tumor_up_1521	0	0	0	0	-0.69875	0	0	-0.910628	-0.82856	-0.791382	-0.726043	-0.828634	0	-0.831798	-0.551974	-1
liver_tumor_up_1522	0	0	0	0	0	0	0	0	-0.00427327	-0.550433	-0.270444	-0.897241	-0.595109	-0.773955	-0.833598	-0.277778
liver_tumor_up_1524	0	0	0	0	0	0	0	0	0	0	0	0	0	0	0	-1
liver_tumor_up_1525	0	0	0	0	0	0	0	0	-0.11507	0	0	-0.544101	0	0	0	0
liver_tumor_up_1527	0	-0.62967	0	0	0	-0.5	0	-0.416667	-0.75	-0.504486	-0.483389	0	0	-1	-1	-1
liver_tumor_up_1528	-0.383213	-0.365398	-0.193935	-0.560372	0.216301	0.245211	-0.334368	-0.34714	-0.800458	-0.633899	-0.560588	-0.89221	-0.527726	0	-1	0
liver_tumor_up_1529	0	0	0	0	0	0	0	0	-0.745573	0	-0.347922	-0.562018	-0.536094	0	-1	-1
liver_tumor_up_1530	0	0	0	0	0	0	0	-0.356482	0	-0.700423	0	0	0	0	0	0
liver_tumor_up_1537	0	0	0	0	-0.2	0	0	0	-0.499529	-0.732829	-0.718402	-0.544527	0	-0.449894	-0.437037	-1
liver_tumor_up_1541	0	0	0	0	0	0	0	0	0	-0.542595	0	0	0	0	0	-1
liver_tumor_up_1543	0	0	0	0	0	0	0	0	-0.267191	0	0	0	-0.703554	-0.36897	-0.665578	0
liver_tumor_up_1546	0	0	0	0	0	0	0	-1	-0.550906	-0.750363	-0.419353	0	0	-0.5	0	-1
liver_tumor_up_1550	0	0	0	0	0	0	0	0	0	-0.742	-0.718804	-0.75	-0.329308	-0.166667	-0.457524	-1
liver_tumor_up_1551	0	0	0	0	0	0	0	0	-0.579102	0	-0.14529	0	0	-0.610504	0	-0.232993
liver_tumor_up_1554	0	0	0	0	0	0	0	-0.333334	-0.603238	0	-0.714285	0	-0.927778	0	-0.801785	-0.442293
liver_tumor_up_1557	0	0	0	0	0	0	0	0	-0.858624	0	0	-0.750128	0	0	-0.264826	-0.41043
liver_tumor_up_1558	-0.101351	0	0	0	-0.496472	0	-0.5	0	-0.964724	-0.722485	0	0	-1	-0.699074	-1	-0.107317
liver_tumor_up_1561	0	0	0	0	-0.631249	0	0	0	-0.634407	-1	-1	-0.856229	-0.391667	-0.5	0	-1
liver_tumor_up_1562	0	0	0	0	0	-1	0	0	-0.37958	-0.8315	0	0	-0.549922	0	-0.989316	-0.327935
liver_tumor_up_1567	0	0	0	0	0	0	0	0	-0.751915	-0.637494	-0.345218	-1	-0.910129	-1	0	0
liver_tumor_up_1568	0	-0.79898	0	0	0	0	0	0	-0.635475	0	-0.919816	0	0	-0.720235	-0.718594	-0.636364
liver_tumor_up_1571	0	0	0	0	0	0	0	0	-0.75	-0.741758	-0.714285	-0.599999	0	-1	-0.333334	0
liver_tumor_up_1572	0	0	0	0	0	-0.704872	0	0	0	0	0	-0.851362	-0.396924	0	0	0
liver_tumor_up_1576	0	0	0	0	0	0	0	-0.815974	0	-0.60968	0	0	0	0	0	-0.566365
liver_tumor_up_1577	0	0	0	0	0	0	0	0	0	0	-0.49433	0	0	0	0	0
liver_tumor_up_1579	0	0	0	0	0	0	0	0	0	-0.36476	0	-0.671387	-0.388268	-0.584546	0	0
liver_tumor_up_1584	0	0	0	0	0	0	0	0	-0.861844	0	-0.748447	-0.405383	-1	-0.706087	-1	0
liver_tumor_up_1588	0	-0.71954	0	-0.709184	-0.44398	-0.541411	-0.165714	-1	-0.895443	-1	-0.786743	-1	-1	-1	-1	-1
liver_tumor_up_1589	0	0	0	0	0	0	0	0	-0.63494	-0.917705	-0.720749	-0.809008	-0.458313	0	-0.559802	0
liver_tumor_up_1590	0	-0.385756	-0.716372	0	-0.446918	-0.610169	-0.232612	-0.0530863	-0.405876	0	-0.85463	-1	-0.560262	-0.724419	-1	-1
liver_tumor_up_1594	-0.370037	-0.513696	0	0	0	-0.398016	-0.766986	-0.202792	-0.705949	-0.916818	0	-0.813701	-0.728022	-1	-0.891744	-0.811469
liver_tumor_up_1595	0	0	0	0	0	0	0	-1	-0.467472	-0.881912	-0.618375	-0.0991532	-1	-1	-0.54703	-0.481213
liver_tumor_up_1598	-0.411058	0	-0.557552	0	0	-0.389913	-0.233712	0	-0.752274	-0.78157	0	-0.651131	-1	-0.49699	-1	-1
liver_tumor_up_1600	0	0	0	0	0	0	0	0	0	-0.750958	0	0	0	-1	-0.805586	-1
liver_tumor_up_1601	0	0	0	0	0	0	0	0	-0.345539	-0.892458	0	0	0	0	-0.703403	0
liver_tumor_up_1602	0	0	0	0	0	0	0	0	-0.811898	0	-0.289631	-0.576892	-0.594836	-0.542949	-0.820718	-0.437729
liver_tumor_up_1605	-0.47536	-0.566311	-0.419609	0	-0.706053	0	0	0	0	-0.988732	-0.816404	-1	-1	-1	-1	0
liver_tumor_up_1608	0	0	0	0	0	0	0	0	-0.194362	-0.25653	0	0	0	0	0	-0.933333
liver_tumor_up_1609	0	0	0	0	0	-0.0974575	0	0	-0.669416	0	0	-0.487689	-0.66209	0	-0.818246	-0.904545
liver_tumor_up_1611	0	0	0	0	0	0	0	0	0	0	0	0	0	0	-0.594438	0
liver_tumor_up_1615	-0.518602	0	0	0	0	0	0	0	-0.722234	-0.853474	-1	0	-0.761714	-1	-0.487952	-0.333333
liver_tumor_up_1619	-0.234448	0.169509	0	0	0	0.076923	0	0	-0.569705	-0.772563	0	0	-0.297025	-0.388805	-0.502916	-0.911348
liver_tumor_up_1620	0	-0.281252	0	0	0	-0.370624	0.159127	0	-0.367773	-0.602897	-0.447171	-0.540038	-0.746249	0	-0.102205	0
liver_tumor_up_1623	0	0	0	0	0	0	0	0	0	-0.819781	0	-1	-0.0660686	0	-0.601908	0
liver_tumor_up_1625	0	0	0	0	0	0	0	0	0	-0.460004	0	0	-0.462659	-0.642744	-1	-0.698925
liver_tumor_up_1628	0	0	0	0	0	0	0	0	-0.396819	0	-0.686798	-0.670764	-0.712806	0	-0.550094	0
liver_tumor_up_1630	0	0	0	0	0	0	0	0	-0.887115	0	-0.324594	0	-0.634046	-1	-0.66786	0
liver_tumor_up_1633	-0.75	0	-0.934211	0	0	0	0	-0.5	-0.634007	-0.909271	-0.762807	-0.908769	-0.824619	-0.658668	-0.774722	-0.715712
liver_tumor_up_1634	0	0	0	0	0	0	0	0.45713	0	-0.738395	0	0	0	0	0	0
liver_tumor_up_1635	0	0	0	0	0	0.235013	0	0	-0.796936	0	0	-0.652873	-1	0	0	0
liver_tumor_up_1637	0	0	0.428571	0	0	0	0	0	-0.725647	-0.817911	-1	-0.2	0	-1	-0.692857	0
liver_tumor_up_1639	0	0	0	0	0	0	0	0	-0.451883	0	-0.677299	-0.740699	-0.548955	0	-0.348398	-0.655931
liver_tumor_up_1640	-0.48934	-0.154306	0	0	0	0	-0.446777	-0.422764	0	-0.537156	-0.571654	-0.39515	-0.702413	-0.739042	0	-0.892133
liver_tumor_up_1642	0	0	0	0	0	0	0	0	-0.685382	0	0	0	0	0	0	-0.487982
liver_tumor_up_1643	0	-0.477142	-0.22763	0	0.224935	-0.46619	-0.431328	0	-0.680524	-0.783812	-0.677226	-0.760074	-0.821128	0.123992	-0.869038	-1
liver_tumor_up_1644	-0.496349	-0.55614	0	-0.333333	0	0	0	-0.333334	-1	-0.931068	-0.586266	-0.599999	-1	0	-0.482587	-1
liver_tumor_up_1645	0	0	0	0	0	0	0	0	-0.389455	0	0	0	-0.655922	0	-0.408797	-0.188333
liver_tumor_up_1649	0	0	0	0	-0.0730812	0	0	0	0	-0.827234	0	-0.693462	0	-0.351864	-0.734093	-0.237467
liver_tumor_up_1653	-0.922121	0	-0.0292061	0	-0.2	0	-0.520273	-0.333334	-0.745321	-0.703139	0	-1	-0.733039	-0.800033	-1	-1
liver_tumor_up_1654	0	0	0	0	0	0	0	0	-0.506731	0	-0.500325	0	-1	-0.5	-0.472619	0
liver_tumor_up_1655	0	-0.35338	-0.670078	0	-0.387921	-0.6	0	0	-0.222469	-0.693847	-0.85237	-0.984756	-1	-0.613672	-0.623113	-1
liver_tumor_up_1656	0	0	0	0	0	0	0	0	-0.0933814	-0.735008	-0.700434	-0.883041	-0.46483	-0.282267	-0.435065	-0.385859
liver_tumor_up_1658	-0.271739	-0.601347	-0.419139	-0.477801	0	0	0	-0.44697	-0.942577	-0.910788	0	-0.550134	0	-0.903283	-1	-1
liver_tumor_up_1662	0	0	0	0	0	0	0	-0.333334	-0.634981	-0.737203	-0.751611	-0.66037	-0.750884	0	-1	-0.534644
liver_tumor_up_1669	0	0	-0.142857	0	0	-0.5	0	0	-0.863573	0	0	-0.414499	0	-1	-0.320611	-0.966667
liver_tumor_up_1671	0	0	0	0	0	0	0	0	0.107721	-0.553547	-0.864472	0	-0.743445	-0.628694	-1	-0.5714
liver_tumor_up_1674	0	0	0	0	0	0	0	0	0	0	0	0	0	0	-0.62981	0
liver_tumor_up_1675	0	0	0	0	0	0	0	-1	-0.60924	-0.77266	-0.415343	-0.846818	-0.783735	0	-0.728483	-0.785472
liver_tumor_up_1676	0	0	0	0	0	0	-0.5	0	-0.728325	-0.702415	0	0	-0.770784	-0.5	-0.741841	-1
liver_tumor_up_1680	0	-0.585559	0	0	0	0	0	0	-0.623442	-0.687081	-0.674516	-0.418459	-0.388724	-0.739904	-0.850911	-0.268008
liver_tumor_up_1683	0	-0.360488	-0.427485	0	0	-0.704447	-0.835484	-0.116087	0	-0.618196	-0.843513	-0.885657	0	0	-1	-1
liver_tumor_up_1685	0	0	-0.726824	0	0	0	0	0	-0.492334	0	0	0	-0.985994	0	0	0
liver_tumor_up_1686	-0.0999998	0	0	0	0	0	0	0	-0.333333	0	-0.428572	-0.666666	-1	-0.610257	-1	0
liver_tumor_up_1688	0	0	0	0	0	0	0	-1	-0.646532	0	-0.46519	-0.841193	-0.690532	-1	-0.648796	-0.633333
liver_tumor_up_1690	0	0	0	0	0	0	0	0	-0.363636	0	-0.665459	-0.742236	-1	0	-0.81502	-0.333333
liver_tumor_up_1692	0	-0.487129	0	0	0	-0.266766	0	0	-0.666344	-0.812099	-0.816005	-0.756025	-0.359731	-1	-1	0
liver_tumor_up_1693	0	0.0338145	-0.227157	-0.698215	0	0.281376	0	0	-0.438596	-0.00363521	-0.552521	0	-0.454035	-0.413369	-1	-0.337815
liver_tumor_up_1695	0	-0.575791	0	0	0	0	0	-0.0620686	0	0	-0.529535	-0.432032	-0.621304	-0.620748	-0.607738	-0.2633
liver_tumor_up_1696	0	-0.781191	0	0	-0.599999	0	-0.408477	-0.333334	-0.775336	-0.794331	-0.749386	-1	-0.935714	-0.770452	-1	0
liver_tumor_up_1697	0	0	0	0	0	0	0	0	0	-0.210736	0	0	0	0	0	-0.846819
liver_tumor_up_1700	0	0	0.142857	-0.337464	0	0	0	0.0136055	-0.565193	-1	0	-0.599999	-0.7433	-0.0740522	-0.6	-1
liver_tumor_up_1702	0	0	0	0	0	0	0	0	0	0	0	0	-0.302479	0	-0.84375	0
liver_tumor_up_1703	-0.290499	0	0	0	0	0	0	0	-0.618695	-0.503598	-0.742576	-1	-0.767151	-0.644575	0	0
liver_tumor_up_1705	0	0	0	0	0	-0.573961	0	-0.564444	-0.470958	-0.520443	0	-0.599999	-0.823349	-0.47864	-0.14127	0
liver_tumor_up_1707	-0.580636	-0.559391	0	-0.47786	-0.0678735	-0.00226081	-0.2	0.333334	-0.862001	0	-0.418182	-0.253254	-1	-0.813495	-0.714629	-1
liver_tumor_up_1709	0	0	0	0	0	0	0	0	0	0	0	0	0	0	-0.703703	0
liver_tumor_up_1713	0	0	0	0	0	0	-0.344209	0	0	0	0	0	-0.673446	0	0	0
liver_tumor_up_1716	0	-0.551026	0	0	0	0	0	-1	-0.926843	-0.755497	-0.714285	0	-0.839893	-0.670991	-0.337778	-0.60459
liver_tumor_up_1717	0	0	0	0	0	0	-0.462383	-0.401145	0	-0.756631	0	-0.87919	-0.916385	-1	0	-1
liver_tumor_up_1718	0	0	0	0	0	0	0	0.333334	-0.972973	-0.728191	-1	0	-0.677735	0	0	-0.81982
liver_tumor_up_1719	-0.507811	-0.787089	0	0	-0.459184	0	-1	-0.520497	-0.805087	-0.714927	-0.773123	-1	-1	-0.845608	-1	-1
liver_tumor_up_1720	0	0	0	0	0	0	0	0	0	0	-0.519781	0	0	0	0	-0.216288
liver_tumor_up_1722	0	0	0	0	0	0	0	0	-0.776772	-0.822736	0	0	0	0	-0.584365	-1
liver_tumor_up_1726	0	0	0	0	0	0	0	0	0	0	-0.495667	0	-0.40248	-0.849362	-0.209107	-0.172328
liver_tumor_up_1727	0	0	0	0	0	0	0	0	-0.676257	0	0	0	0	-0.84794	0	-1
liver_tumor_up_1730	0	0	0.0909089	0	0	0	0	0	-0.599656	-0.149187	-0.428572	-1	-0.553036	-1	-0.2	0
liver_tumor_up_1731	0	0	0	0	0	0	0	0	0	0	0	0	0	0	-0.616275	0
liver_tumor_up_1734	0	0	0	0	0	0	0	-1	-0.683179	-0.383574	0	-1	-0.473722	-0.542029	-0.333334	-0.679244
liver_tumor_up_1736	-0.386971	0	-0.469795	0	-0.439707	0.0703932	0.1093	-0.230235	-0.458013	-0.515322	-0.546426	-0.551373	-0.333408	-0.54773	-0.768246	-1
liver_tumor_up_1738	0	0	0	0	-0.567984	0	0	0	0	-0.72776	-0.402267	-0.684139	0	0	0	-0.803783
liver_tumor_up_1741	0	0	-0.600267	-0.576057	0	-1	-0.592524	0	-1	-0.974656	-0.806529	-1	-0.317312	0	-1	0
liver_tumor_up_1743	0	0	0	0	0	0	0	0	0	0	0	0	0	0	0	-0.686941
liver_tumor_up_1744	0	0	0	0	0	0	0	0	0	0	0	0	0	0	0	-0.977941
liver_tumor_up_1747	0	0	0	0	0	0	0	0	-0.789878	0	-0.300699	-0.714285	-0.555556	-1	-0.454545	0
liver_tumor_up_1748	0	0	0	0	0	0	0	0	-0.213947	0	0	0	0	-0.69565	0	0
liver_tumor_up_1749	0	0	0	0	-0.121113	0	0	0	-0.583166	0	0	0	-0.380552	-0.461865	-1	0
liver_tumor_up_1750	0	0	0	0	0	0	0	-0.333334	-0.771295	-0.364047	0	-0.439917	-0.444243	-0.340205	-0.727357	-0.619689
liver_tumor_up_1752	0	0	0	0	0	0	0	0	0	-0.713374	0	-0.0849703	-0.72871	0	-0.707547	-0.67066
liver_tumor_up_1754	0	0	0	0	0	0	0	0	0	0	0	0	-0.548167	-0.637606	0	0
liver_tumor_up_1755	-0.225865	-0.0628699	0.0350617	-0.262908	0.217113	0.391087	-0.272187	0.336982	-0.79106	0	-0.575576	0.1511	0	-0.210196	-0.54679	-1
liver_tumor_up_1756	0	0	0	0	0	0	0	0	-0.918713	0	0	0	0	-0.401387	0	0
liver_tumor_up_1758	0	0.295597	0	0	0	-0.6	0	0.192453	-0.428571	-0.417514	-0.0874782	0.00419288	-0.519672	-0.68382	-0.77673	-1
liver_tumor_up_1759	0	0	0	0	0	-0.5	0	-0.333334	-0.54336	-1	-0.853869	-0.785723	-0.768999	-0.684944	0	-1
liver_tumor_up_1764	-0.37807	-0.330258	0	0	0	0	0	0	-0.237633	0	-0.744115	0	-0.556592	-1	-0.831579	0
liver_tumor_up_1765	0	0	0	0	0	0	0	0	0	0	-0.463582	-0.680218	-0.331557	0	-0.906104	-0.216809
liver_tumor_up_1768	0	0	0	0	0	-0.502491	0	0	-0.540216	-0.514418	0	-0.684939	-0.740698	0	-0.808974	-1
liver_tumor_up_1769	0	0	0	0.0611767	-0.0297961	0	0	0	-0.307955	-0.84175	0	0	-0.0568829	-0.342427	-0.99661	0
liver_tumor_up_1772	0	0	0	0	0	0	0	0	0	-0.816879	0	0	0	0	-0.827059	-0.462457
liver_tumor_up_1773	0	0	0	-0.575097	0	0	-0.761101	0	0	-0.675948	-0.52695	-0.710884	-0.6	-1	-1	-0.796815
liver_tumor_up_1774	0	0	0	0	0	0	0	0	0	0	0	0	0	0	-0.801449	0
liver_tumor_up_1775	0	0	0	0	0	0	0	0	-0.258245	0	0	0	0	0	0	-0.300574
liver_tumor_up_1778	-0.512902	-0.162388	-0.23658	-0.169591	-0.248529	-0.615194	-0.383252	-0.269179	-0.31969	0	-0.835946	-0.606551	-1	-1	-1	-0.603139
liver_tumor_up_1781	0	0	0	0	0	0	0	-0.364374	0	0	-0.862808	0	-0.661376	0	0.101005	-0.713203
liver_tumor_up_1782	-0.119274	-0.522069	0	0	-0.583448	0.44257	-0.238574	-0.253392	-0.513155	-0.634575	-0.761656	-0.751691	-0.924901	-0.317598	-0.625087	-0.501755
liver_tumor_up_1783	0	0	0	0	0	0	0	0	-0.653196	-0.845234	-0.745438	-0.770404	-0.784204	-0.416811	-0.606567	-0.484302
liver_tumor_up_1786	0	0	0	0	0	0	0	-0.688078	-0.435603	0	-0.327708	-0.443672	-0.557897	0	0	-0.632894
liver_tumor_up_1789	0	0	-0.8	0	0	0	0	0.145408	-0.671287	-0.294337	-0.56546	-0.714286	-0.440965	-0.660998	-0.627123	-0.427883
liver_tumor_up_1790	-0.058146	-0.156451	-0.445993	0.0935843	0	-0.380417	0	-0.0794195	-0.345526	0	-0.0870151	-0.847117	-0.304386	-0.659687	-0.687217	-0.817729
liver_tumor_up_1791	0	0	0	0	0	0	0	0	-0.748374	-0.0720701	0	0.0637757	0	-0.359442	-1	-0.486869
liver_tumor_up_1793	0	0	0	0	0	-0.5	0	0	-0.653503	-0.166198	-0.519958	-0.828595	-0.659057	-0.685893	-0.734407	0
liver_tumor_up_1794	0	0	0	0	0	0	0	0	0	0	0	-0.841476	0	0	0	0
liver_tumor_up_1795	0	0	0	0	0	0	0	0	-0.738661	-0.646633	0	0	0	0	0	-1
liver_tumor_up_1797	0	0	0	0	0	0	0	0	-0.329794	-0.601362	-0.370596	-0.3423	-0.557432	-0.623311	-0.8278	-0.0751557
liver_tumor_up_1800	0	0	0	-0.434278	0	0	0	0	-0.207405	0	-0.645454	0	-0.0898268	-0.819445	-1	-0.704545
liver_tumor_up_1801	0	0	0	0	0	0	0	0	-0.363674	0	-0.60532	-0.756933	-0.769419	0	-0.222632	-1
liver_tumor_up_1802	0	0	0	0	0	0	0	-0.333334	-0.669951	-0.35356	0	-1	-0.35504	-0.869333	-0.333334	0
liver_tumor_up_1803	0	0	0	0	0	0	0	0	-0.337455	-0.772958	-0.558865	0	0	0	0	0
liver_tumor_up_1804	0	0	0	0	0	0	0	0.0586856	-0.475626	0	-0.763992	-0.817131	-1	-0.50737	0	0
liver_tumor_up_1806	0	0	0	0	0	0	0	0	0	-0.702788	0	-0.9391	0	0	-0.413445	0
liver_tumor_up_1810	0	-0.670635	0	0	0	-0.216	0	0	-0.883477	-0.557955	0	-1	0	0	-0.219611	-1
liver_tumor_up_1814	0	0	0	0	0	-0.787882	0	0	0	-0.640192	0	0	-0.981219	0	-0.653594	0
liver_tumor_up_1819	0	0	0	0	0	-0.411688	0	0	-0.28819	0	-0.155721	-0.960362	-0.15522	0	-0.438108	-0.304089
liver_tumor_up_1820	0	0	0	-0.16465	0	0	0	0	-0.393412	0	0	0	-0.424064	0	0	-0.755507
liver_tumor_up_1822	0	0	0	0	0	0	0	0	-0.373749	0	0	-0.307751	-0.615858	-0.571595	-0.705343	-0.186111
liver_tumor_up_1823	0	0	0	0	0	-0.346131	0.0104011	-0.188414	0	0	0	0	0	-1	0	0
liver_tumor_up_1824	0	0	0	0	-0.670733	-0.259406	-0.640875	0	-0.651151	-0.647991	0	-0.7322	-0.800922	-1	-1	-1
liver_tumor_up_1826	-0.146472	-0.0984399	-0.257121	0.0139217	0	0.357143	-0.397039	-0.530516	-0.0408206	0	0	-0.365153	-0.646697	-1	-0.573274	-0.747466
liver_tumor_up_1828	0	0	0	0	0	0	0	0	-0.498856	0	-0.428572	-0.617391	-0.775385	0	-0.833333	-0.521739
liver_tumor_up_1833	0	0	0	0	0	0	0	0	-0.407223	0	0	-0.666666	0	-0.799093	-0.662208	-0.888102
liver_tumor_up_1836	0	0	0	0	0	0	0	0	-0.620941	0	0	-0.599999	-0.715632	-0.713333	-1	0
liver_tumor_up_1838	0	0	0	0	0	0	0	0	-0.445933	0	-1	0	-0.833552	-0.509885	-0.573552	-0.285451
liver_tumor_up_1840	-0.783898	0	-0.27664	-0.617884	0	-0.574352	-0.138489	-0.137934	-1	-1	-0.589325	-0.454214	-0.651525	-0.470104	-0.904135	-0.908438
liver_tumor_up_1842	-0.241953	-0.430943	-0.132321	0.00220844	0	0.143056	-0.202051	-0.0669652	-0.41626	-1	-0.216922	-0.490544	-0.394148	-0.25028	-0.346181	0
liver_tumor_up_1843	-0.379705	0	0	0	0	-0.118578	0	-0.0968098	-0.707262	-0.726577	0	-0.406746	-0.315699	0	0	0
liver_tumor_up_1846	0	0	0	0	0	0	0	0	-0.470831	0	0	0	0	0	0	0
liver_tumor_up_1848	0	0	0	0	-0.142522	-0.823169	0	0	-0.645144	0	-0.729529	-0.599999	0	-0.803109	-1	-0.457411
liver_tumor_up_1849	0	0	0	0	0	0	0	0	0	0	0	0	0	0	-0.451969	0
liver_tumor_up_1854	-0.316073	0	0	0	-0.25571	-0.0365915	-0.393024	-0.463796	-0.814554	-0.655784	-0.677192	-0.723433	-0.637943	0	-1	0
liver_tumor_up_1855	0	0	0	0	0	0	0	0	0	0	0	0	-0.54555	0	0	0
liver_tumor_up_1858	0	0	0	0	0	0	0	0	0	0	0	0	0	0	-0.675623	-1
liver_tumor_up_1861	-0.789152	-0.251532	0	-0.418587	0	0	-0.347517	0	-0.55784	-0.669995	-0.433555	-0.368221	-0.491768	-1	-0.917043	0
liver_tumor_up_1862	0	0	0	0	0	0	0	0	-0.58484	0	-0.385101	-1	-0.673647	-0.254546	0	-0.702395
liver_tumor_up_1864	0	0.386667	0	0	0	0	0	0	-0.543289	0	-0.647481	0	-0.633333	0	-0.491608	-1
liver_tumor_up_1865	0	0	0	0	0	0	0	-0.553125	0	-0.379924	-1	-0.599999	-0.6	-1	0	-0.229167
liver_tumor_up_1866	0	0	0	0	0	0	0	0	-0.641906	0	-0.747209	-0.299013	-0.705209	0	-0.549056	-0.645536
liver_tumor_up_1868	0	0	0	0	0	0	0	0	-0.454966	0	-0.811237	0	-0.516003	-0.734458	-0.454806	-0.610377
liver_tumor_up_1870	0	0	0	0	0	0	0.001221	-0.0783852	0	-0.749014	-0.18991	-0.702564	-0.3699	0	-0.50685	-0.677636
liver_tumor_up_1874	0	0	-0.428571	0	0.501234	-0.271579	0	0	-0.382548	-0.245869	-0.694074	-0.738514	-0.260417	0	-0.618223	-0.607018
liver_tumor_up_1877	-0.551869	0	-0.649447	0	0	0	-0.53048	-0.533502	0	-0.842857	-0.419422	-1	0	0	-1	-0.586283
liver_tumor_up_1880	0	0	0	0	0	0	0	0	0	0	0	0	-1	0	0	0
liver_tumor_up_1881	-0.311398	-0.0565938	0	-0.196702	0	0	0	0	-0.83293	-0.758904	-0.735232	-0.679802	-0.284784	-0.581264	-0.860974	0
liver_tumor_up_1884	0	0	0	0	0	0	0	0	0	-0.618218	0	0	0	0	0	0
liver_tumor_up_1888	-0.503214	0	0	0	0	-0.574379	0	0	0	-0.606381	0	-0.588563	0	-1	-0.795427	-0.812973
liver_tumor_up_1891	0	0	0	0	0	-0.61523	0	0	0	0	0	0	0	0	-0.895713	-1
liver_tumor_up_1892	0	0	0	0	0	0	0	0	-0.311198	0	0	0	0	0	0	0
liver_tumor_up_1894	-0.0918567	-0.0730392	0.045715	-0.195886	-0.130792	-0.125276	-0.0606912	0.203256	-0.364629	0	-0.63105	-0.40986	-0.41713	-0.510353	0	-1
liver_tumor_up_1896	0	0	0	0	0	0	0	0	0	0	0	0	-0.816428	0	-0.920631	-0.668885
liver_tumor_up_1897	0	0	0	-0.67859	-0.118683	-0.608912	0	-0.512514	-0.754706	-0.499043	-0.961552	-0.506813	-0.533627	-0.780307	-0.573593	0
liver_tumor_up_1898	-0.753601	0	0	-0.443223	0	-0.25	0	-0.552565	-0.532051	-0.462046	-0.501018	-1	-1	-0.75	-1	-1
liver_tumor_up_1900	0	0	0	0	0	0	0	0	-0.0823596	0	0	0	-0.706938	0	-0.430235	-0.351756
liver_tumor_up_1901	-0.417385	-0.373273	0	-0.723039	0	-0.554924	0	-0.294336	-0.649044	-0.579289	-1	-0.503944	-0.559722	-0.587933	-1	-1
liver_tumor_up_1902	0	0	0	0	0	0	0	0	0	0	0	-0.651364	0	0	0	-0.774648
liver_tumor_up_1904	-0.0888409	-0.287514	0.0306966	-0.0623269	-0.280276	0.222415	0.0654233	0.109108	0	0	0	-0.37158	-0.554515	-0.537331	0	-0.784103
liver_tumor_up_1905	0.0173712	0.0730582	0.041301	-0.256956	-0.0485257	0.119914	0.0637819	-0.281745	-0.697248	-0.67894	-0.549088	-0.561503	-0.512497	-0.0712612	-0.494975	-0.207775
liver_tumor_up_1906	-0.223464	0	0	-0.614164	0	0	0.137349	-0.28972	0	-0.381342	0	-0.666043	-0.655986	-0.60452	-0.811749	-1
liver_tumor_up_1910	-0.420056	-0.360897	0.0124899	-0.0213459	-0.243313	-0.340347	0	0	-0.658687	-0.455061	-0.757809	-0.278739	-0.118956	0	0	-1
liver_tumor_up_1911	0	0	0	0	0	0	0	0	0	-0.670361	0	0	-0.847404	0	-0.863565	0
liver_tumor_up_1912	0	0	0	0	0	0	0	0	0	-0.612101	0	-0.461945	0	0	0	-0.616492
liver_tumor_up_1913	0	0	0	0	0	0	0	0	-0.627749	0	-0.651999	0	-0.773643	0	-0.55188	-0.271818
liver_tumor_up_1914	0	0	0	0	0	0	0	0	-0.606623	0	-0.600985	0	-0.780864	0	-0.572309	-0.690099
liver_tumor_up_1921	-0.419923	-0.116079	0	-0.629955	-0.716154	-0.394498	0	-0.535745	-0.3494	-0.94856	-0.747635	-0.975944	-0.635162	-0.945351	-0.67559	-1
liver_tumor_up_1923	0	0	0	0	0	0	0	0	0	0	-0.451382	0	-0.424184	0	-0.0842601	-0.0219094
liver_tumor_up_1928	0	0.257567	0	0	0	0	0	-0.496269	-0.62293	-0.307704	0	-0.690003	-0.600512	-0.219338	-0.831659	-0.835165
liver_tumor_up_1929	0	0	0	0	0	-0.0761755	0	0	0	-0.357519	0	-0.571785	-0.692174	0	-0.807842	0
liver_tumor_up_1930	-0.660706	-0.57703	-0.599271	-0.638649	0	0	0	-0.406259	-0.640338	-1	-0.6	-0.714286	-1	-0.6	-0.75	-1
liver_tumor_up_1934	-0.153541	0	-0.263891	0	-0.81643	0	-0.199715	-0.450977	-0.552423	0	-0.37068	-0.524763	-0.693333	-0.629448	-0.731034	-1
liver_tumor_up_1938	0	-0.429282	0	0	-0.533111	0	0	0	0	-0.463779	-0.561484	0	0	-1	-0.26494	0
liver_tumor_up_1941	0	-0.567896	-0.323431	-0.418637	0	0	0	-0.139929	-0.219807	-0.719702	0	-0.325164	-0.580168	-0.743187	-1	-0.260733
liver_tumor_up_1944	0	0	0	0	0	0	0	0	-0.767939	-0.753276	-0.324831	-0.71102	-0.688782	0	-0.41258	-0.608718
liver_tumor_up_1945	0	0	0	0	0	0	0	0	0	0	0	0	0	-0.542106	0	0
liver_tumor_up_1946	0	0	0	0	0	0	0	0	0	-0.521569	0	0	-0.345939	0	0	0
liver_tumor_up_1947	0	-0.394729	0	0	-0.276012	-0.339872	-0.102681	-0.198857	-0.548527	-0.3514	0	-0.440585	0	0	-0.328571	0
liver_tumor_up_1949	0	0	0	0	0	0	0	0	0	0	-0.568255	0	-0.44924	0	0	-0.143407
liver_tumor_up_1950	-0.601399	-0.0256859	0.164873	0.191591	-0.417401	-0.152505	-0.433366	0.177947	0	-0.528399	-0.525689	-0.263978	-0.558746	-0.302651	-0.918547	-0.653032
liver_tumor_up_1952	-0.118367	0.135719	-0.253756	-0.160852	-0.177891	0.452091	-0.386735	-0.0115457	-0.00140773	0	-0.611519	-0.178121	-0.564989	-0.548585	-0.812551	0
liver_tumor_up_1953	-0.263583	0.390603	-0.329289	-0.206349	0.123783	0	-0.0723809	0.0744338	-0.572136	-0.227507	-0.714629	-0.349285	-0.249087	-0.61353	-0.674402	-0.233333
liver_tumor_up_1955	-0.130829	-0.367987	-0.191289	-0.162547	0.0636352	-0.234447	0.540204	-0.3604	-0.161702	0	0	-0.569226	-0.461355	-0.835372	-0.648435	0
liver_tumor_up_1956	-0.380999	-0.649511	0	0	-0.481256	-0.501006	-0.655892	-0.72545	-0.898477	-0.835606	-0.668924	-0.76768	0	-0.904666	0	-1
liver_tumor_up_1958	0	0	-0.536933	0	0.2	0	0	0.146104	-0.393046	0	-0.202169	-0.853688	-0.64922	-0.601316	-0.366667	-0.707713
liver_tumor_up_1960	0	0	0	0	0	0	0	0	0	-0.71517	-0.642229	-0.70328	-0.277332	-0.213859	-0.647679	-0.12766
liver_tumor_up_1963	-0.83948	-0.143875	-0.762293	0	0	-0.548029	0	-0.410655	-1	-0.742545	-0.727122	-1	-0.554545	-0.790476	-0.713333	-1
liver_tumor_up_1964	-0.459618	-0.0985003	0	0	0	-0.645249	0	0	-0.686118	-0.645289	0	-1	-0.570402	-0.700296	-0.747436	0
liver_tumor_up_1965	0	-0.558041	0	-0.665224	0	0	0	0	0	-0.630165	-0.79758	-0.541197	-0.688356	-1	-0.512749	-0.981651
liver_tumor_up_1968	0	-0.472028	0	0	0	0	0	0	-0.547763	-0.437401	-0.404634	-0.741208	-0.39905	-0.536264	-0.511329	-0.2
liver_tumor_up_1969	0	-0.386223	-0.460606	-0.228571	-0.369573	-0.666666	0	0.0702227	-0.584	0	-0.619017	-1	-0.378667	-0.333334	-1	-1
liver_tumor_up_1971	0	0	0	0	0	0	0	0	-0.569265	0	0	0	-0.144672	0	0	-0.371221
liver_tumor_up_1972	-0.0917577	-0.566313	0	0	0	0	0	0	-0.258005	-0.471329	0	-0.194408	-0.679797	-0.787586	0	-1
liver_tumor_up_1975	-0.263052	-0.23081	-0.164959	-0.384524	0.16177	-0.150426	0.148885	-0.392476	-0.269932	0	-0.804513	-0.672427	-0.750719	-0.77585	-0.493964	-0.0750476
liver_tumor_up_1976	-0.0257443	-0.124228	-0.362462	-0.494532	-0.36071	-0.525151	-0.279116	0.257034	-0.68719	0	-0.364268	-0.826134	-0.449206	-0.466743	-0.633579	-1
liver_tumor_up_1977	-0.31645	-0.172221	0	0	0	-0.29078	0	-0.161728	-0.494417	-0.545583	0	0.0025737	0	-0.519009	-0.823577	-1
liver_tumor_up_1982	0	0	0	0	0	0	0	0	0	0	0	0	-0.893278	0	0	-1
liver_tumor_up_1983	0	0	0	0	0	0	0	0	0	0	-0.311463	-0.80368	-0.790805	-0.504414	-0.217401	-0.0186404
liver_tumor_up_1985	0	0	0	0.277487	0.2	0	0	0	0	-0.836277	-0.714021	-0.71933	-0.927063	-1	-0.527459	0
liver_tumor_up_1988	-0.557473	-0.577436	-0.476732	0	0	-0.379375	0	-0.640177	-0.742756	-0.623597	-0.552352	-0.755888	-0.854053	-1	-0.352366	-1
liver_tumor_up_1989	-0.555556	-0.749939	-0.384127	-0.666667	0	-0.913889	-0.279245	-0.333334	-0.8375	-0.891414	-1	-0.747619	-0.804762	-0.852778	-1	-1
liver_tumor_up_1990	0	0	0.0151183	-0.184223	0.0682695	0.399993	-0.326959	0	-0.324046	-0.785737	0	-0.715841	0	0	-0.534364	0
liver_tumor_up_1992	0	-0.363184	0	0	0	0	0	0	0	0	0	0	0	0	-0.93164	-0.811326
liver_tumor_up_1997	0	-0.5	0	0	0	0	0	0	-0.405266	0	-0.72354	0	-0.441556	-0.75	-0.611189	-0.797389
liver_tumor_up_1998	0	0	0	0	0	0	0	0	-0.687879	-0.565763	-0.739126	-0.23672	-0.428572	0	-0.922078	-0.255065
liver_tumor_up_1999	-0.332934	0	-0.657773	-0.185125	0	-0.0589472	-0.629454	0	-0.616604	-0.821516	-0.791302	-0.712235	-0.776824	-0.826925	-1	-1
liver_tumor_up_2002	0	-0.224924	0	0	0	0	0	0	0	-0.377756	0	0	0	0	-0.891951	0
liver_tumor_up_2005	0	0	0	0	0	0	0	0	0	-0.594614	0	0	0	0	0	0
liver_tumor_up_2006	0	0	0	0.0880952	0	-0.597001	0	0	-0.134511	-0.532668	-0.312059	-0.404953	-0.343104	-0.360308	-0.727841	-0.683418
liver_tumor_up_2008	0	0	0	-0.26049	0	0	-0.448186	0	-0.474474	0	-0.150821	0	-0.568379	-0.814082	-0.660739	-0.374555
liver_tumor_up_2009	0	0	0	0	0	0	0	-0.308936	0	0	0	-0.691166	0	-0.512518	0	-0.641577
liver_tumor_up_2012	-0.11904	0.0545928	0	0	-0.278867	-0.0730111	0.0221323	0	0	0	0	-0.130434	-0.5955	-0.41802	-0.940522	0
liver_tumor_up_2015	-0.310897	0	0	0	0	-0.255981	0	0	-0.517896	0	-0.30044	-0.2	-0.49873	0	-0.713542	-1
liver_tumor_up_2018	0.0905942	-0.135915	-0.461965	0.140503	0.317068	-0.0567097	0.584947	0.0277777	-0.234245	-0.258539	0	-0.576442	-0.240772	-0.277143	-0.868148	-0.766667
liver_tumor_up_2020	-0.220852	-0.325155	-0.0691153	-0.356276	0	-0.590201	0	-0.547578	-0.49602	-0.649207	-0.639483	-0.88237	-0.437055	-0.686055	-0.474165	-1
liver_tumor_up_2021	0	-0.612033	0	-0.2691	-0.333333	0	0	0	0	-0.615169	-0.714285	-0.0652096	-0.255678	-0.648047	-0.767583	-0.615308
liver_tumor_up_2024	0	0	0	0	0	0	0	0	-0.284339	0	-0.392265	0	0	0	-0.592334	-0.00378599
liver_tumor_up_2033	0	-0.128473	0	0	0	0	0	0.0142857	0	-0.296776	-0.792628	-0.537662	-0.612617	-0.66508	-0.333334	0
liver_tumor_up_2034	0	0	0	0	0.394267	0	0	0	0	0	0	0	0	0	0	-1
liver_tumor_up_2038	0	0	0	0	-0.452698	0	0	0.453634	-0.769775	-0.536481	0	-0.696428	0.176504	-0.36579	-0.666667	-1
liver_tumor_up_2039	0	0	-0.0723758	0	0	0	0	0	-0.409338	-0.476837	-0.263039	-0.669956	-0.525302	-0.700566	-0.382929	-0.00536796
liver_tumor_up_2040	0.0436792	0.197429	-0.65708	-0.138861	0.169832	0.247619	0.239506	0.280888	-0.198924	0	-0.579592	-0.280612	-0.305894	-0.511429	-0.6	0
liver_tumor_up_2041	-0.0962102	-0.240793	-0.0411246	-0.132605	0.0717362	-0.114545	0.566245	-0.119959	0	0	-0.41951	-0.789457	-0.354011	-0.285672	-0.23247	-0.344262
liver_tumor_up_2042	0	0	0	0	0	0	0	0	0	0	0	0	0	0	0	-0.56642
liver_tumor_up_2043	-0.409529	-0.59902	0	0	-0.0902041	-0.531818	0	-0.262857	-0.33011	0	0	-0.719064	-1	-0.621259	0	-1
liver_tumor_up_2047	0	0	0	0	0	0	0	0	0	-0.544577	0	0	-0.259551	-0.684245	0	-0.418423
liver_tumor_up_2048	0	0	0	0	0	0	0	0	-0.408385	0	0	0	-0.356944	0	-0.424154	0
liver_tumor_up_2050	0	0.200744	-0.35641	0	0	0.5	0.441758	0	-0.409158	0	0	-0.304348	-0.233333	-0.566154	-1	-1
liver_tumor_up_2051	0	0	0	0	0	0	0	0	-0.414919	0	0	0	0	0	0	0
liver_tumor_up_2054	0	0	0	0	0	0	0	0	-0.470623	0	-0.1	0	-0.394459	-0.988571	-0.781356	-0.2
liver_tumor_up_2055	-0.645409	-0.376415	-0.515682	-0.478366	-0.0278606	-0.495521	-0.424843	-0.521973	-0.650881	-0.823235	-0.942045	-0.737514	-0.780964	-0.940196	-0.841696	-0.792157
liver_tumor_up_2057	0	0	0	0	0	0.5	0	0	-0.488986	0	-0.674342	-0.196604	-0.564908	-0.5	-0.72415	-0.365079
liver_tumor_up_2058	-0.580518	-0.533008	-0.5	-0.714286	-0.2	-0.199999	-0.666667	-0.2	-0.857143	-0.8	-0.707045	-0.714285	-1	-0.75	-0.777778	-1
liver_tumor_up_2059	0	0	0	0	0	0	0	0	-0.648876	-0.531823	0	-0.599999	0	-0.668364	-0.461774	0
liver_tumor_up_2060	0	0	0	0	0	0	0	0	-0.398125	0	0	-0.8791	-0.40856	-0.57409	-0.0784965	-0.104504
liver_tumor_up_2061	0	0	0	0	0	0	-0.657149	0	0	0	0	0	0	0	-0.795249	0
liver_tumor_up_2063	0.16215	-0.321563	0.132353	-0.111129	-0.298567	-0.333334	-0.365657	-0.294118	-0.357724	-0.486047	-0.318369	-0.549683	-0.569348	-0.538461	-0.608879	-1
liver_tumor_up_2065	0	0	0	0	0	0	0	0	-0.594525	-0.696277	0	-0.27879	-0.44945	0	0	-1
liver_tumor_up_2070	0	0	0	0	0	0	0	-0.230028	-0.670841	0	0	0	0	0	0	0
liver_tumor_up_2072	0	0	0	0	0	0	0	0	-0.676867	-0.863995	0	0	-0.688475	0	-0.877742	-0.377181
liver_tumor_up_2075	0	0	-0.651971	0	-0.406548	0	0	0	0	-0.487782	-0.750881	-0.599999	-0.764695	-0.539068	-0.522581	-0.369807
liver_tumor_up_2077	-0.899392	-0.42246	0	0	-0.191221	0	-0.548845	0	-1	0	-0.480362	-1	-0.756265	-0.740833	0	-1
liver_tumor_up_2078	-0.32943	-0.0921533	-0.413212	-0.436991	-0.106036	-0.562577	-0.390016	-0.279266	-0.571289	0	-0.571038	-1	-0.552297	-0.566627	-0.616316	-0.962963
liver_tumor_up_2079	0	-0.685647	0	-0.504002	-0.4014	-0.384884	-0.287444	-0.420133	-0.575595	-1	-0.529564	-0.826541	-0.720076	-0.68141	-0.740334	-0.602149
liver_tumor_up_2081	0	0	0	0	0	0	0	0	0	-0.406128	0	0	-0.790747	0	-0.256653	-0.222353
liver_tumor_up_2082	0.0816522	0	0	0	0	0	0	-0.2	-0.429694	-0.428572	-0.275922	-1	-0.6	0	-0.428571	0
liver_tumor_up_2083	0	0	0	0	0	0	0	0	-0.371676	-0.362398	0	0	-0.49756	0	-0.278947	0
liver_tumor_up_2086	0	0	0	0	0	0	0	0	-0.733765	0	0	-0.323545	0	0	0	-0.775083
liver_tumor_up_2087	0	0	0	-0.554687	0	0	0	0	0	0	-0.64796	0	-0.642262	0	-0.584616	-0.403846
liver_tumor_up_2089	-0.246531	0.0531937	0.0639778	-0.0628476	0.0570874	0.125773	-0.304652	-0.14963	-0.265446	-0.566376	0.0835315	-0.750285	-0.184995	-0.500794	-0.503651	-0.714051
liver_tumor_up_2090	0	-0.118314	0	0	0	0.456506	0	0	0	0	0	0	0	-0.6626	0	0
liver_tumor_up_2091	0	0	0	0	0	0	0	0	-0.658812	-0.755555	0	-0.599999	-0.261666	0	-0.450321	-0.202991
liver_tumor_up_2094	0.277369	0	-0.109274	0	0.533032	0.203721	-0.0439448	0.260889	-0.239735	0	0.00860633	-0.5793	0.151682	-0.537055	-0.95954	-0.74607
liver_tumor_up_2095	-0.351961	-0.298535	-0.465074	-0.190579	-0.0533539	-0.273075	-0.166397	0.143643	0	0	-0.224427	-0.517444	-0.226266	-0.929212	-0.551029	-0.810132
liver_tumor_up_2096	0	0	0	0	0	-0.0921281	0	0	-0.187642	-0.592334	0	-0.315848	-0.622121	0	0.0443977	-0.614715
liver_tumor_up_2097	0	0	0	-0.283472	0	-0.356745	-0.285598	-0.641487	-0.758273	-0.580996	0	-0.741944	-0.832472	-0.579944	-0.433527	0
liver_tumor_up_2106	-0.414577	-0.324196	-0.191476	0.01211	0.0139233	0.103145	-0.0916927	-0.140476	-0.431734	-0.545543	-0.552128	-0.483706	-0.456814	-0.596259	0	-0.5
liver_tumor_up_2107	-0.0966984	-0.0750275	-0.22495	-0.0811344	-0.518903	0.166158	0.0433292	-0.278232	0	-0.433932	-0.267213	-0.457617	-0.503432	-0.884726	-0.154054	-0.572136
liver_tumor_up_2109	0	0	0	0	0	0.25	0	0	0	0	-0.48718	-0.6547	0	0	-0.440171	-0.438462
liver_tumor_up_2110	-0.321859	-0.504934	-0.453459	0	-0.304029	-0.0081967	-0.149296	0.225641	-0.528935	-0.337976	0	-0.895238	-0.649715	-0.547871	-0.596507	-0.333333
liver_tumor_up_2112	0	0	0	0	0	0	0	0	-0.589872	0	0	0	0	0	0	-0.951354
liver_tumor_up_2116	0	0.358063	0	0	0	0	0	0.333334	-0.682721	-0.473615	-0.381443	-0.20938	-0.693939	0	-1	0
liver_tumor_up_2117	0	0	0	0	0	0	0	0	-0.569564	0	-0.280698	-0.360998	0.0674567	-0.448572	-0.779032	-0.455632
liver_tumor_up_2118	0	-0.394091	-0.522092	-0.661758	-0.228799	0	-0.629152	-0.389234	-0.697291	-0.725794	-0.636768	-0.47185	-0.853312	-0.432992	-0.82768	0
liver_tumor_up_2122	0.00363891	-0.429682	-0.405913	-0.346601	0.0594241	-0.409224	-0.426064	-0.41262	-0.493964	0	-0.503176	-0.986728	-0.560464	-0.54703	-0.567885	0
liver_tumor_up_2123	-0.428274	-0.256327	0.231921	-0.261111	0.153185	0.0619046	0.227879	-0.165812	-0.408957	-0.705539	-0.230292	-0.398969	-0.567998	-0.207197	-0.477872	-0.236317
liver_tumor_up_2126	0.385937	-0.0860929	-0.130719	0.411257	0	-0.508746	0.311372	0.333334	-0.475494	-0.482083	-0.393985	0.00653596	-0.663957	-0.365602	-1	-0.138824
liver_tumor_up_2128	-0.868248	-0.516215	-0.287389	-0.404376	-0.666666	-0.75	-0.206522	-0.324638	-0.813966	-0.673603	-0.714285	-1	-0.603281	-1	-1	-1
liver_tumor_up_2130	-0.460169	-0.231971	-0.310949	-0.217424	0	0	-0.454269	-0.49158	-0.733794	-0.621936	-0.516093	-0.519552	-0.938741	-0.634901	-0.669691	-0.585859
liver_tumor_up_2132	0	0	0	0	0	0	0	-0.518106	0	0	0	0	-0.788073	-0.607851	0	0
liver_tumor_up_2133	-0.0211061	-0.255797	0	0	-0.321464	-0.0321804	0	0.435369	-0.49522	0	-0.617277	-0.405974	0.0782335	-0.718217	-0.406516	-0.116908
liver_tumor_up_2136	0.144661	0	0	0	0	-0.164365	1	0.463866	-0.65721	-0.653493	-0.484472	-0.525986	-0.6	-1	-0.276326	0
liver_tumor_up_2137	-0.157995	-0.554292	-0.52449	-0.749118	-0.317548	-0.5	-0.572561	-0.084991	-0.567718	-0.682372	-1	-0.764462	-0.84147	-0.717306	-0.635612	-1
liver_tumor_up_2140	0	0	0	0	0	0	0	0	-0.224149	0	-0.495841	-0.366667	-0.682597	0	-0.563333	-0.415252
liver_tumor_up_2142	0	0	0	0	0	0	0	0	-0.580576	0	-0.26405	-0.389448	-0.537358	0	-0.333292	-0.638887
liver_tumor_up_2143	0	0	0	0	0	0	0	0	0	0	0	0	0	-0.647585	-0.904818	0
liver_tumor_up_2144	-0.167264	-0.182959	0	0	0	-0.442534	-0.450806	-0.567448	-0.639805	0	-0.841851	-0.714365	-0.760451	-0.901774	-0.658873	0
liver_tumor_up_2146	-0.323896	-0.21633	-0.118156	-0.610271	-0.292956	-0.577521	-0.139695	-0.0723227	0	-0.405933	-0.281686	-0.638968	-1	-0.51035	-0.709245	0
liver_tumor_up_2148	-0.0297033	0.251916	0.171739	0.00469722	-0.176768	0.0309871	-0.166774	0.0273803	-0.122732	-0.609965	-0.295834	-0.210628	-0.556244	-0.284921	-0.497135	-0.253071
liver_tumor_up_2150	0	0	0	0	0	0	0	0	-0.129614	0	-0.139432	-0.543395	-0.543303	-0.625226	-0.225125	-0.502419
liver_tumor_up_2152	0	0	0	0	0	0	0	0	0	0	0	-0.907741	0	0	0	0
liver_tumor_up_2154	0	0	0	0	0	0	0	0.653334	-0.774989	-0.461715	0	-0.66504	-0.68254	-0.566154	0	0
liver_tumor_up_2158	-0.605385	-0.486989	-0.829391	-0.616632	-0.0911195	-0.151445	-0.51501	-0.586475	-0.835916	0	-0.672721	-1	-0.771558	-0.880269	-0.767927	0
liver_tumor_up_2159	0	0	-0.23134	0	0	0	0	0	0	0	0	0	0	-0.391806	-0.466726	0
liver_tumor_up_2160	0	0	0	0.0517217	0	0.119078	0	0	0	0	0	0	0	0	0	-0.491294
liver_tumor_up_2161	0.230769	0.181818	-0.343124	-0.114671	0.2	0.116602	-0.051282	0.153846	-0.544402	0	-0.230769	-0.427121	-0.257859	-0.664835	-0.143162	-0.765873
liver_tumor_up_2162	0	0	0	0	0	0.375607	0	-0.0166667	-0.622098	0	0	-0.416667	-0.2	-0.749471	0	0
liver_tumor_up_2167	0	0	0	0	0	0	0	0	0	0	-0.50033	0	-0.592084	-0.415183	-0.565856	-0.377865
liver_tumor_up_2168	0	0	0	0	0	0	0	0	0	0	0	0	0	-0.312697	0	0
liver_tumor_up_2170	-0.377659	0	-0.0208303	0	0.256488	0	-0.142857	0	-0.49772	-0.345995	-0.482108	-0.324786	-0.380515	-0.4	0	-0.468085
liver_tumor_up_2171	-0.551143	-0.6134	-0.331459	-0.681106	0	-0.647391	-0.740849	-0.00668505	-0.582989	-0.719641	0	-0.746476	-0.651304	-0.878462	-0.889513	0
liver_tumor_up_2173	-0.10611	-0.0938226	0.0854786	0.0726976	-0.0291956	-0.10875	-0.110648	0.189094	0.0371029	-0.548487	-0.207081	-0.282831	-0.110732	-0.417722	-0.544675	-0.645931
liver_tumor_up_2174	0	0	0	0	0	0	0	0	0	0	-0.294583	-0.399456	-0.535097	0	-0.558806	-0.456874
liver_tumor_up_2176	0	0	0	0	0	0	0	0	0	0	-0.214126	-0.0655386	-0.371804	0	-0.317011	-0.38342
liver_tumor_up_2177	0.203346	0.396023	-0.0143507	0	-0.306102	0	0.30693	-0.11709	-0.519794	-0.384384	-0.898496	-0.605121	-0.497215	-0.186616	-0.11353	0
liver_tumor_up_2178	0	-0.462472	0	0	-0.0760317	0	-0.401593	0	-0.788572	0	0	-0.715914	-0.61105	-0.733037	0	-0.609639
liver_tumor_up_2179	0	0	0	0	0	0.599739	0	0	0	-0.490708	0	-0.519896	0	-0.60411	0	-0.232877
liver_tumor_up_2180	0	-0.056481	0.0690485	-0.228365	0	-0.238969	0	0.0305896	-0.270482	0	0	-0.230747	-0.318993	-0.559355	-0.325568	0
liver_tumor_up_2182	-0.245123	0.161717	0.0334526	0.21261	0.623242	0	0.110577	-0.0215323	-0.474613	0	-0.205266	0	-0.399479	-0.224817	-0.946527	-0.335172
liver_tumor_up_2186	-0.315507	0	-0.484549	0	-0.298636	0	0	-0.475501	0	0	0	-0.771801	-0.662397	-1	0	0
liver_tumor_up_2188	-0.0771085	-0.0529677	-0.321543	0.128817	0.12013	0.00356454	0.177089	-0.180043	-0.249507	-0.381512	-0.0824153	-0.205459	-0.36822	-0.372437	-0.450213	-0.651812
liver_tumor_up_2189	-0.346713	-0.240007	-0.206199	-0.422655	-0.0495728	-0.158675	-0.404243	-0.165817	-0.427439	-0.974988	-0.685361	-0.71819	-0.314453	-0.467149	-0.638503	-0.31734
liver_tumor_up_2191	0	0	0	0	0	0	0	0	-0.411001	0	-0.460042	-0.657919	-0.450207	0	-0.45114	-0.112021
liver_tumor_up_2192	-0.426169	-0.287654	-0.396364	-0.54095	-0.459889	-0.618581	-0.33161	-0.274085	-0.52764	0	-0.391475	-0.833446	-0.914281	-1	-1	-0.492195
liver_tumor_up_2195	0	0	0	0	0	0	0	0	0	0	-0.586522	0	0	0	-0.818803	0
liver_tumor_up_2198	0	0	0	0	0	0	0	0	-0.617834	-0.553832	-0.393466	0	0	0	-0.154426	-0.532392
liver_tumor_up_2199	-0.40853	-0.236681	-0.380485	-0.666788	-0.34936	-0.360459	-0.40115	0.0650535	-0.940199	-0.520944	-0.369527	-0.763847	-0.584068	-0.475273	-0.770999	-0.82807
liver_tumor_up_2203	-0.508828	0	0	-0.419039	-0.333732	-0.676727	0.0123944	-0.411827	-0.434972	-0.808006	0	0	-0.561508	-0.733507	-0.963942	-0.782675
liver_tumor_up_2204	0	0	0	0	0	0	0	0	0	0	-0.577759	0	0	-0.958632	-0.799892	0
liver_tumor_up_2206	0	0	0	0	0	0	0	0	0	0	0	0	0	0	-0.704479	-0.804348
liver_tumor_up_2207	0	-0.0987661	0.131054	0	0	0	0	-0.10381	-0.607946	0	-0.125137	-1	-0.373377	-0.587778	-0.631111	-0.0925926
liver_tumor_up_2208	0	0	0	0	0	0	0	0	-0.63935	0	-0.275235	-0.706212	-0.0885059	-0.302956	-0.100985	-0.558621
liver_tumor_up_2211	-0.385832	-0.120712	-0.39168	0.104378	-0.414073	-0.218585	-0.0140397	-0.311552	-0.311223	-0.579347	-0.55343	-0.718278	-0.437045	-0.669095	-0.475296	-0.463746
liver_tumor_up_2218	-0.49741	-0.41735	-0.470242	-0.357316	-0.168014	-0.0468121	-0.41165	-0.435239	-0.553805	0	-0.553655	-0.823966	-0.317171	-0.882395	-0.608194	-0.779874
liver_tumor_up_2219	0	0	0	0	0	0.5	0	0.234568	-0.453557	0	0	-0.388889	0	0	-0.17037	0
liver_tumor_up_2223	0	0	0	0	0	0	0.513696	0	0	-0.667203	0	0	0	0	0	-1
liver_tumor_up_2225	0.13076	0.0864578	0.0142605	-0.0328688	0.25785	0.197776	0.180696	-0.543141	-0.0745815	-0.226846	-0.611316	-0.233414	-0.232866	-0.322558	-0.698539	-0.312652
liver_tumor_up_2226	-0.845474	-0.536637	-0.757357	-0.487137	-0.128482	-0.694569	-0.711735	-0.675998	-0.784375	-0.727164	-0.975195	-1	-1	-0.807002	-0.963515	-1
liver_tumor_up_2227	-0.0970786	0.182799	-0.16538	-0.485434	-0.207713	-0.145095	-0.276153	-0.219764	-0.659335	-0.371339	-0.267139	-0.321537	-0.722662	-0.361205	-0.732852	0
liver_tumor_up_2228	0	0	0	0	0	0	0	0	-0.118721	0	-0.204873	0	-0.487583	0	-0.429726	-0.161743
liver_tumor_up_2230	0	-0.46838	0.0434784	-0.0302024	0.22963	0	0.395652	0.347827	-0.100791	0	-0.336699	-0.599999	-0.826087	-0.374224	-0.266667	-0.424431
liver_tumor_up_2233	0	0	0	0	0	0	0	0	-0.890821	-0.416482	-0.320822	-0.335186	-0.335964	0	-0.0970019	0.0104575
liver_tumor_up_2235	0	0	0	0	0	0	0	0	-0.628594	0	0	0	0	0	-0.321849	-0.8329
liver_tumor_up_2239	0.0470306	0.230801	-0.0596242	-0.0385484	0	0.0443137	0.17246	0.208556	0	0	-0.369947	-0.407237	-0.364669	-0.0898529	-0.487731	0.0937225
liver_tumor_up_2241	0	0	0	0	0	0	0	0.333334	0	0	0	0	0	-0.5	-0.282759	0
liver_tumor_up_2247	0	0.289762	0	-0.21926	-0.241629	0	0.0966164	0	-0.267554	-0.440892	-0.838589	-0.614295	0.234935	-0.18875	0	-0.71599
liver_tumor_up_2249	0	0	0	0	0	0	0	0	0	0	0	0	0	0	-0.503813	0
liver_tumor_up_2252	0	0	0	0	0	0	0.241584	0	0	-0.733805	0	-0.716907	0	-0.705945	-0.697405	0
liver_tumor_up_2255	0	0	0	0	0	0	0	0	-0.0642249	-0.736231	-0.342063	-0.270595	-0.372019	-0.386012	-1	0
liver_tumor_up_2256	-0.193956	-0.059245	0.228298	0.254955	-0.321919	0.553992	0	-0.0992552	-0.352443	0	-0.580827	-0.378054	-0.242624	-0.21538	-0.197607	-0.204878
liver_tumor_up_2257	0.440443	0	-0.0642052	0.28774	0.2	0.547239	0	0	0	0	-0.635999	-1	0	-0.565743	-0.338201	0
liver_tumor_up_2260	0.129253	0.049368	0.0363007	0.406166	-0.108012	0.198033	0.160139	-0.0340137	-0.456057	-0.0207744	-0.277194	-0.200137	-0.35175	-0.210364	-0.379228	-1
liver_tumor_up_2262	-0.244702	0	0	0	0	0.232245	0.219445	0	-0.102239	-0.54429	0	-0.730109	0	-0.306784	-0.18423	-0.0927018
liver_tumor_up_2263	0	0	0	-0.0384719	0	-0.0965295	0	0.589831	0	0	-0.661704	0	-0.632528	-0.270197	-0.99322	0
liver_tumor_up_2266	0	0	0	0	0	0.37565	0	0	0	-0.340879	-0.557764	0	-0.604444	0	-0.334127	-0.964158
liver_tumor_up_2269	0.118071	0	0	0	0	0	0	0	-0.295789	0	0	0	-0.710419	-0.516865	-0.464677	-0.424456
liver_tumor_up_2273	0	0	0	0.396039	0	0.507127	0	0	0	0	-0.409357	-0.614449	-0.518502	-0.944952	-0.839132	-0.526705
liver_tumor_up_2275	-0.159094	-0.102185	0.313328	0	0.268717	0.387287	0.32054	0	0	-0.0257793	-0.408315	0	0	0	-0.682874	0
liver_tumor_up_2277	0	0	0	-0.0462593	0	0.504889	0	1	0	0	-0.517401	-0.114286	-0.459251	-1	-0.807293	-0.507362
liver_tumor_up_2278	0	0	0	0	-0.110548	0	0	0	0	0	0	0	-0.53141	0	0	-0.0684524
liver_tumor_up_2279	0	0	0	0	0	0	0	0	-0.680187	0	0	0	0	0	0	0
liver_tumor_up_2284	-0.0744519	-0.173329	0.362891	0.13287	0.281122	0.261464	0.0816268	0.249404	-0.156457	0	-0.213975	-0.288621	-0.523349	-0.0454458	-0.326817	-0.146777
liver_tumor_up_2285	0	0	0	0	0	0	0	0	0	-0.609907	0	0	0	-0.675991	-0.433657	0
liver_tumor_up_2288	0	0	-0.277489	0	0	-0.102074	0	-0.0491401	-0.348551	0	-0.264088	-0.177352	0	-0.0356656	0	-0.562658
liver_tumor_up_2289	0	0	0	0	0	0	0	0	0	0	0	0	-0.707418	0	-0.265371	0
liver_tumor_up_2292	0	0	0	0.173851	0	0.0518518	0	0.466667	-0.123938	0	0	-0.171532	-0.491692	-0.5	-1	0
liver_tumor_up_2293	-0.478938	-0.37951	0	0.438685	0	0.0701686	0.84252	0.537256	-0.438125	0.066816	-0.595215	-0.283805	-0.410286	-0.842363	-0.333334	-0.604472
liver_tumor_up_2296	0	0	0	0	0	0	0	0	-0.123656	-0.410555	-0.328824	-0.353445	0	0	-0.638688	0
liver_tumor_up_2298	0	0	0	0	0	0	0	0	-0.229176	0	0	-0.440274	-0.332827	0	0	0
liver_tumor_up_2302	0.141325	-0.192343	0	0.290342	0.132692	0.512655	0.382724	0.0998825	-0.358259	-0.718389	-0.0865374	-0.289105	-0.486376	-0.458489	-0.561404	0
liver_tumor_up_2304	0	0.0497851	0	0	0	0	0.592633	0.487467	-0.0718915	-0.177601	-0.808824	-0.155716	-0.355725	-0.266709	-0.384289	-0.359198
liver_tumor_up_2314	0.0445189	0	0	0	0	0	0	0	-0.0886377	-0.377328	0	-0.345336	-0.0925048	0.141349	0	0
liver_tumor_up_2315	0.333359	0.289219	0.460771	0.376837	0	0	0	-0.24947	-0.417194	-0.988095	0	-0.584096	-0.133822	-0.413016	0	-0.51189
liver_tumor_up_2316	0	0	0	0	0	0.452	0	0	0.00354248	0	-0.557736	0	-1	0	-0.899048	0
liver_tumor_up_2320	0.328027	0.279871	0	0.459141	0.411196	0	-0.175438	0.592495	0	0	-0.143764	-0.788188	0.115357	-0.382432	-0.704546	0
liver_tumor_up_2322	-0.225173	0.766191	0	0	0.253908	0	0.861111	0.333334	-0.138374	-0.388936	-0.136487	-0.84127	-0.428571	-0.636214	0	0.0925926
liver_tumor_up_2324	0	0	0	-0.0506267	0	0.612851	0	0	-0.676213	0	0	0	-0.215438	0.0707	-1	-0.454274
liver_tumor_up_2325	0	0	0	0	0	0	0	0	0	0	0	0	-0.340111	0	0	0
liver_tumor_up_2328	0	0	0	0	0	0	0	0	-0.436655	-0.580077	0	0	0	0	0	-0.875942
liver_tumor_up_2329	0.723024	0.426463	0	0.181099	0	0.150877	-0.173888	0.238756	0	0	0	-0.739804	-0.206833	-0.305326	-0.773935	0.261881
liver_tumor_down_223	0	0	0	0	0	0	0	0	-1	0	0	-0.745602	0	0	0	0
liver_tumor_down_253	0	0	0	0	0	0	0	0	0	0	-1	0	0	0	0	0
liver_tumor_down_280	0	0	0	0	0	0	0	0	0	0	0	-1	0	0	0	0
liver_tumor_down_345	0	0	0	0	0	0	0	0	0	0	0	0	0	0	-1	0
liver_tumor_down_397	0	0	0	0	0	0.70825	0	0	-0.445657	-0.791034	0.301579	-0.50276	0.198488	-0.258241	-0.214842	0
liver_tumor_down_412	0	0	0	0	0	0	0	0	0	0	0	-0.727057	0	0	0	0
liver_tumor_down_456	0	0	0	0	0	0	0	0	0	0	0	0	0	0	0	-0.345529
liver_tumor_down_648	0	0	0	0	0	0	0	0	0	0	0	0	0	0	0	-1
liver_tumor_down_681	0	0	0	0	0	0	0	0	-0.562928	0	0	0	-0.391891	0	0	0.0704966
liver_tumor_down_733	0	0	0	0	0	0	0	0	0	0	0	0	0	-0.50837	0.145063	0
liver_tumor_down_736	0	0	0	0	0	0	0	0	0	0	0	0	0	0	0	-0.441278
liver_tumor_down_759	0	0	0	0	0	-1	0	0	0	0	0	0	0	-1	0	0
liver_tumor_down_788	0	0	0	0	0	0	0	-1	0	0	0	0	0	0	-1	0
liver_tumor_down_795	0	0	0	0	0	0	0	0	0	0	0	0	0	0	-0.304678	0
liver_tumor_down_1039	0	0	0	0	0	0	0	0	-0.345885	0	0	0	0	0	0	0
liver_tumor_down_1072	0	0	0	0	0	0	0	0	0	0	0	0	0	0	0	-0.46472
liver_tumor_down_1075	0	0	0	0	0	0	0	-1	0	0	0	0	0	-1	0	0
liver_tumor_down_1140	0	0	0	0	0	-1	0	0	0	0	0	0	0	0	0	-1
liver_tumor_down_1153	0	0	0	0	0	0	0	0	0	0	0	0	0	0	-0.994178	0
liver_tumor_down_1183	0	0	0	-0.788876	0	0	0	0	0	0	-0.892807	-1	0	0	0	0
liver_tumor_down_1199	0	0	0	0	0	0	0	0	0	0	0	-0.123304	-0.191267	0	0	-0.502351
liver_tumor_down_1305	0	-0.675555	0	0	0	0	0	0	-0.0568927	0	-0.302665	-0.0894059	-0.468646	-0.390787	-0.0115944	-0.311697
liver_tumor_down_1334	0	0	0	0	0	0	0	0	-0.25642	0	0	0.141846	-0.50252	-0.143997	-0.050932	0
liver_tumor_down_1442	0	0	0	0	0	0	0	-1	0	0	0	0	0	0	0	-1
liver_tumor_down_1531	0	0	0	0	0	-1	0	0	0	0	0	0	0	0	-1	0
liver_tumor_down_1587	0	0	0	0	0	0	0	0	0	0	0	0	0	0	-1	0
liver_tumor_down_1672	0	-0.0949873	0	0.0989091	0	0	0	0	0	0	0	-0.328632	-0.0790338	0	0	0
liver_tumor_down_1733	0	0	0	0	0	0	-1	0	0	0	0	0	0	0	-1	0
liver_tumor_down_1816	0	0	-0.73463	0	-0.773464	0	0	0	0	0	0	0	-0.954974	-0.733277	0	0
liver_tumor_down_1884	0	0	0	0	0	0	0	0	0	0	0	-0.341893	0	0	0	0
liver_tumor_down_1889	0	0	0	0	0	-0.762965	0	0	0	0	0	0	-1	0	0	0
liver_tumor_down_1961	0	0	0	0	0	0	0	0	0	0	0	0	0	0	0	-0.312815
liver_tumor_down_1967	0	0	0	0	0	0	0	0	0	0	0	-0.788958	0	0	0	0
liver_tumor_down_1970	0	0	0	0	0	0	0	0	0	0	0	0	0	0	-0.490446	0
liver_tumor_down_2015	0	0	0	0	0	0	0	0	0	0	0	0	0	0	-0.428031	0
liver_tumor_down_2024	0	0	0	0	0	0	0	0	0	0	0	0	0	0	0	-1
liver_tumor_down_2072	0	0	0	0	0	0	-0.90676	0	0	0	0	0	-1	0	-0.953488	0
liver_tumor_down_2087	0	0	0	0	0	0	0	0	0	0	0	-1	0	0	0	0
liver_tumor_down_2158	0	0	0	-0.828827	0	0	0	0	0	0	0	0	0	-0.769453	0	-0.378773
liver_tumor_down_2164	0	0	0	0	0	0	0	0	-0.717213	0	0	0	0	0	-0.484619	0
liver_tumor_down_2303	0	0	0	-0.248186	0	0	0	0	0	0	0	0	0	0	0	-0.346667
liver_tumor_down_2362	0	0	-0.509185	0	-0.587649	0	0	-1	-0.887951	0	0	-0.473278	0	0	-0.808	0
liver_tumor_down_2382	0	0	0	0	0	0	0	0	0	0	0	0	0	-0.454486	0	0
liver_tumor_down_2438	-1	0	0	0	0	0	0	0	-0.682694	0	0	0	0	0	-1	-0.338278
liver_tumor_down_2483	0	0	0	0	0	0	0	0	0	0	-0.584933	0	0	0	0	0
liver_tumor_down_2544	0	0	0	0	0	0	0	0	0	0	0	0	0	0	0	-0.472141
liver_tumor_down_2565	0	-0.312896	0	0	0	0	0	0	-0.492343	0	0	0	-0.0383134	0	-0.462135	0
liver_tumor_down_2583	0	0	0	-0.883557	0	0	0	0	0	0	-0.651241	0	0	0	0	-0.930556
liver_tumor_down_2601	0	0	0	0	0	0	0	0	-1	0	0	0	0	0	0	0
liver_tumor_down_2612	0	0	0	0	0	0	0	0	0	0	0	0	0	-0.630748	0	0
liver_tumor_down_2658	0	0	0	0	0	0	0	0	-0.466743	0	0	0	-0.452457	0	-0.371409	-0.355211
liver_tumor_down_2669	0	0	0	0	0	0	0	0	-0.0243474	0	0	0	-0.3773	0	0	0
liver_tumor_down_2690	0	0	0	0	0	0	0	-1	-0.529867	0	0	0	-1	0	0	0
liver_tumor_down_2691	0	0	0	-0.0434813	0	0	0	0	-0.415967	0	0.131929	0	0	0	0	0.0552448
liver_tumor_down_2694	0	0	0	0	0	0	0	0	0	0	0	-0.852699	0	-1	-0.556065	0
liver_tumor_down_2699	0	0	0	0	0	0	-1	0	0	0	0	0	0	0	0	-1
liver_tumor_down_2793	0	0	0	0	0	-0.660875	0	-1	0	-0.05531	0	-0.445477	-0.46299	0.0566553	-0.537063	-0.861136
liver_tumor_down_2879	0	0	0	0	0	0	0	-0.520439	0.0580228	0	-0.172267	0	-0.365446	-0.809536	-0.149001	0.00364299
liver_tumor_down_2882	0	0	0	0	0	0	0	0	0	-0.552202	0	-0.0177536	-1	0	0	0
liver_tumor_down_3030	0	0	0	0	0	0	0	0	0	0	0	-0.344376	0	-0.705023	-0.270046	0
liver_tumor_down_3037	0	0	0	-0.574979	0	0	0	0	0	0	0	0	-0.187924	-0.408491	0	0
liver_tumor_down_3042	0	0.0803906	-0.964724	0	-1	0	0	0	0	-0.566415	-0.325638	-0.0948112	-0.053193	-0.485289	-0.306152	-0.368471
liver_tumor_down_3083	0	0	0	-0.61036	-0.310643	0	0	0	0	0	-0.556164	0	-0.40947	0	0	0
liver_tumor_down_3094	0	0	0	0	0	0	0	0	0	0	0	0	0	0	0	-0.720207
liver_tumor_down_3107	0	0	0	0	0	0	0	0	0	0	0	0	-0.853872	0	0	0
liver_tumor_down_3182	0	0	0	0	-0.758134	0	-0.425392	0	-0.353878	0	0	0	-0.877044	0	0	0
liver_tumor_down_3207	0	0	0	0	0	0	0	0	0	0	0	0	-0.840512	-0.58562	-1	0
liver_tumor_down_3339	0	0	0	0	0	0	0	0	0	0	-0.295962	0	-0.251768	-0.374013	-0.10238	-0.149488
liver_tumor_down_3406	0	-0.27866	0	0	0	0	0	0	0	0	0	0	0	0	0	-0.458385
liver_tumor_down_3415	0	0	0	0	0	0	0	0	0	0	0	0	0	0	-1	0
liver_tumor_down_3432	0	0	0	0	0	0	0	0	-0.145097	-0.339669	0	0	0	0	-0.586291	0
liver_tumor_down_3464	-0.750113	0	0	0	0	-0.217057	0	0	-0.596966	0	0	0	-0.394544	0	0	0
liver_tumor_down_3513	0	0	0	0	0	0	0	-1	-0.892017	0	0	0	-0.340009	-0.292113	0.196883	0
liver_tumor_down_3518	0	0	0	0	0	0	0	0	0	0	0	-0.419515	0	0	0	0
liver_tumor_down_3528	0	0	0	0	0	0	0	0	0	0	0	0	0	0	0	-0.303751
liver_tumor_down_3547	0	0	0	0	0	0	0	0	0	0	0	0	0	0	0	-0.751817
liver_tumor_down_3576	0	0	0	0	0	0	0	0	0	0	0	0	0	0	-0.776106	0
liver_tumor_down_3597	0	0	0	0	0	0	0	0	-0.186869	-0.595384	0	0	0	0	0	0
liver_tumor_down_3599	0	0	0	0	0	0	0	0	0	0	0	0	0	-0.768099	0	0
liver_tumor_down_3624	0	0	0	0	0	0	0	0	-0.376917	-0.239137	0	0	0	0	0	0
liver_tumor_down_3636	0	0	0	0	0	0	0	0	-0.619136	0	0	0	0	0	0	0
liver_tumor_down_3639	0	0	0	0	0	0	0	0.814312	0	0	0	0	0	0	0	-0.924889
liver_tumor_down_3663	0	0	0	0	0	0	0	0	0	0	0	0.245714	-0.725352	-0.212459	0	0
liver_tumor_down_3667	0	0	0	0	0	0	0	0	0	0	0	0	0	0	0	-0.550139
liver_tumor_down_3682	0	0	0	0	0	0	0	0	0	0	-0.0147868	0	0	-0.589585	0	0
liver_tumor_down_3692	0	0	0	0	0	0	0	0	0	0	0	0	0	-0.336334	0	0
liver_tumor_down_3745	0	0	0	0	0	0	-0.693256	0	-0.616991	-0.422104	0	0	-0.0359246	0	-0.475013	0
liver_tumor_down_3758	-0.843706	-0.963376	-1	0	0	0	-0.658976	0	-0.552923	-0.412502	-0.759768	-0.941721	-0.309007	-0.450794	-0.38728	-0.238554
liver_tumor_down_3767	0	-0.23517	-0.464036	0	0	0	0	0	-0.175975	-0.278692	-0.115568	-0.724419	-0.410264	-0.170359	-0.0875999	0
liver_tumor_down_3815	0	0	0	0	0	0	0	0	-0.788784	0	0	0	0	0	0	0
liver_tumor_down_3840	0	0	0	-0.680381	0	0	0	0	0	0	-0.542242	0	0	0	0	-0.512152
liver_tumor_down_3872	0	0	-0.74503	0	0	0	0	0	0	0	0	0	0	-0.644445	-0.172708	0
liver_tumor_down_3888	0	0	-0.814763	0	0	0	0	-0.991468	-0.658899	-0.748408	0	0	-0.572857	-0.094477	0	-0.418033
liver_tumor_down_4008	0	0	0	0	-0.659392	0	0	0	0	0	-0.488133	-0.0948029	0	0	-0.493886	-0.41987
liver_tumor_down_4015	0	0	0	0	0	0	0	0	0	-0.490816	0	-0.712281	0	0	0	0
liver_tumor_down_4027	0	0	0	0	0	0	0	0	0	0	0	0	0	0	-0.898266	0
liver_tumor_down_4045	0	0	0	0	0	0	0	0	-0.383188	-0.538563	-0.186835	0	-0.481476	-0.220195	-0.419765	-0.544637
liver_tumor_down_4048	0	-0.167394	0	0	0	0	0	-0.935113	-0.103013	-0.177695	0	0	0	-0.518916	-0.545752	0
liver_tumor_down_4109	0	-0.745372	0	0	0	0	0	0	-0.611707	0	0	-0.495063	-0.474528	-0.719519	-0.837935	-0.228338
liver_tumor_down_4132	0	0	0	0	0	0	-0.931405	0	0	0	0	0	0	-0.558957	-0.712655	-0.161632
liver_tumor_down_4195	0	0	0	0	0	0	0	0	0	0	0	0	0	-0.307421	-0.910209	0
liver_tumor_down_4197	0	0	0	0	0	-0.280368	0	-0.5857	-0.568595	-0.48682	0	-0.276433	-0.279373	-0.166556	-0.0641244	-0.144621
liver_tumor_down_4199	0	0	0	0	0	0	0	0	0	0	0.00591635	-0.827216	-0.464326	0	-1	-1
liver_tumor_down_4219	0	0	0	0	0	0	0	0	0	0	0	0	-0.46346	0	0	0
liver_tumor_down_4232	0	0	0	0	0	0	0	0	0	0	0	0	-0.579757	-0.357526	0	0
liver_tumor_down_4234	0	-0.730475	0	0	0	0	0	-0.985119	-0.468596	-0.744557	-0.68962	0	-0.600712	-0.685732	0	-0.53575
liver_tumor_down_4256	0	0	0	0	0	0	0	0	0	0	0	0	0	0	0	-0.471221
liver_tumor_down_4269	0	0	0	0	0	0	0	0	-0.716657	0	0	0	-0.299572	-0.176645	-0.55378	-0.0765401
liver_tumor_down_4282	0	0	0	0	0	0	0	-0.614305	-0.505848	0	0	0	0	-0.416958	-0.0884232	0
liver_tumor_down_4311	0	0	0.463293	0	0	0	0	0	0	0	0	0	-0.705734	0	-0.0271187	0
liver_tumor_down_4315	0	0	0	0	0	0	0	0	0	0	0	0	0	0	0	-0.881481
liver_tumor_down_4329	0	0	0	0.332509	0	0.0537609	0	0	-0.0104474	-0.39056	0.388932	-0.189241	-0.46077	-0.206651	0.061274	0
liver_tumor_down_4346	0	0	0	0	0	0	0	0	0	0	-0.402642	0	0	0	0	0
liver_tumor_down_4363	0	0	0	0	-0.919891	0	0	0	0	0	-0.525861	-0.52043	-0.634551	0	0	-0.18933
liver_tumor_down_4369	0	0	0	0	0	0	0	0	-0.416436	0	0	0	0	0	0	0
liver_tumor_down_4381	0	0	0	0	0	0	0	0	0	0	0	0	0	0	0	-0.84
liver_tumor_down_4385	0	0	0	0	0	0	0	0	0	-0.32596	0	0	-0.669292	0	0	0
liver_tumor_down_4404	0	0	0	0	0	0	0	0	0	0	0	-0.156756	0	0	0	-0.709906
liver_tumor_down_4421	0	0	0.0471274	0	0.493333	0.221328	0	0	-0.316888	0	0	-0.308474	-0.218145	-0.457509	-0.627937	0
liver_tumor_down_4422	0	0.105716	0	0	0.339612	0	0	0.210118	-0.176596	0	-0.604923	0.163268	0	0	0	-0.0721308
liver_tumor_down_4435	0.324177	0.0877336	0.121797	0	0	0	0	0	-0.119242	0.0377455	0.0685338	-0.463685	0.274364	-0.172701	-0.243703	0
liver_tumor_down_4453	0	0	0	0	0	0	0	0	0	0	0	0	0	0	-0.469618	0
liver_tumor_down_4467	0.354254	0.299819	0.0635755	0	0	0	0	0.321331	-0.268323	0	-0.217291	-0.212588	0	0	-0.684014	0
liver_tumor_down_4474	0	0	0	0	0	0	0.00729999	0	0	0	0	-0.406202	0	-0.181527	0	0
liver_tumor_down_4476	0	0	0	0.92381	0	0	0	0	-0.00967332	0	-0.0117481	0	-0.6125	0	-0.337913	0
liver_tumor_down_4492	0	0	0	0	0	0	0	0	0	0	0	0	0	-0.710212	0	0
liver_tumor_down_4499	0.00187264	0	0	0.316015	0	0.0906498	0.6552	-0.0909557	-0.134029	-0.539424	-0.191245	0.136463	-0.261304	-0.33712	-0.424339	0
liver_tumor_down_4500	0	0	0	0	0.0637182	0	0	1	-0.872327	0	0	0	0	0.0309655	0	-0.76678
liver_tumor_down_4507	0	-0.256253	0	0	0	0	0	0	-0.50606	-0.552455	-0.735003	0	0	0	0	0
liver_tumor_down_4508	0	0	0	0	0	0	0	0	0	0	0	0	-0.381653	0	-0.111919	-1
liver_tumor_down_4522	-0.247927	0	0.337743	0	0	0	0.894953	0	-0.307642	-0.634576	-0.340277	-0.103832	-0.195599	0.128257	-0.319994	-0.543254
liver_tumor_down_4527	0	0	0	0	0	0	0	0	0	0	0	0	-0.174194	-0.389703	0	0
liver_tumor_down_4528	0	-0.133932	0	0.398413	0.287574	0	0.239146	0.231093	-0.459804	0.0243243	0	-0.2	0	0	0	-1
liver_tumor_down_4534	0	0	0	0	0	0	0	0	0	0	-0.545127	0	-1	-0.177802	-1	0
liver_tumor_up_2	0	0	0	0	0	0	0	0	0.95767	1	1	1	0.935323	1	1	0.891083
liver_tumor_up_3	0	0	0	0	0	0	0	0	1	0.934077	1	1	0.816907	1	1	1
liver_tumor_up_4	0	0	0	0	0	0	0	0	0.987772	1	0.912038	1	0.883331	1	0.948645	0.895572
liver_tumor_up_5	0	0	0	0	0	0	0	0	0.938588	0.955078	0.759758	0.87431	1	1	1	1
liver_tumor_up_7	0	0	0	0	0	0	0	0	0.909622	0	1	0	0.967623	1	1	0.866776
liver_tumor_up_9	0	0	0	0	0	0	0	0	0.901815	1	0.918639	1	0.602098	0.884869	1	1
liver_tumor_up_10	0	0	0	0	0	0	0	-0.333334	1	0.892125	0.830321	1	0.798919	0	1	1
liver_tumor_up_11	0	0	0	0	0	0	0	0	0.817299	1	0.25	1	1	1	1	1
liver_tumor_up_12	0	0	0	0	0	0	0	0	0	1	0	0	0	0	1	0
liver_tumor_up_13	0	0	0	0	0	0	0	0	1	1	0	1	1	0	1	1
liver_tumor_up_17	0	0	0	0	0	0	0	0	1	0	1	0	1	0	1	0
liver_tumor_up_18	0	0	0	0	0	0	0	0	0	0	1	1	1	1	1	1
liver_tumor_up_19	0	0	0	0	0	0	0	0	1	1	1	1	1	0	1	1
liver_tumor_up_20	0	0	0	0	0	0	0	0	1	1	1	1	1	0	1	1
liver_tumor_up_21	0	0	0	0	0	0	0	1	1	1	0	1	1	1	1	1
liver_tumor_up_23	0	0	0	0	0	0	0	0	0	1	0	0	0	0	0	1
liver_tumor_up_24	0	0	0	0	0	0	0	0	0	0	1	0	0	1	0	1
liver_tumor_up_25	0	0	0	0	1	0	0	0	1	1	1	1	1	0	1	1
liver_tumor_up_26	0	0	0	0	0	0	0	0	1	1	1	1	1	1	0	0
liver_tumor_up_27	0	0	0	0	0	0	0	0	1	1	1	1	1	0	0	0
liver_tumor_up_28	0	0	1	0	0	0	0	0	1	1	1	1	1	1	1	1
liver_tumor_up_32	0	0	0	0	0	0	0	1	1	1	0.961477	1	1	1	1	1
liver_tumor_up_39	0	0	0	0	0	0	0	0	0	1	0.96887	1	0.898283	1	1	1
liver_tumor_up_40	0	0	0	0	0	0	0	0	0.974066	1	0	1	1	0.958042	1	0.894576
liver_tumor_up_41	0	0	0	0	0	0	0	0	0	0.957292	0	0	1	1	0.85276	0
liver_tumor_up_47	1	0	0	0	0	0	0	0	0.748866	1	1	1	1	1	0	1
liver_tumor_up_48	0	0	0	0	0	0	0	0	0	0	0.851494	0	1	0	0	1
liver_tumor_up_49	0	0	0	0	0	0	0	0	0.919709	0	1	0	1	1	1	1
liver_tumor_up_50	0	0	0	0	0	0	0	0	0	0	0	0	0	1	0	1
liver_tumor_up_51	0	0	0	0	0	0	0	0	0.754524	1	1	0.945698	0	1	0	1
liver_tumor_up_52	0	0	0	0	0	0	0	0	0	0	0	0	0.757266	1	0	0
liver_tumor_up_53	0	0	0	0	0	0	0	0	0	1	1	1	0	0	1	0
liver_tumor_up_55	0	0	0	0	0	0	0	0	0	0.963131	0.823522	0.891518	0	1	0	1
liver_tumor_up_56	0	0	0	0	0	0	0	0	0.609325	0.848817	0	1	1	1	1	1
liver_tumor_up_57	0	0	0	0	0	0	0	0	0	1	0.866096	1	0.806381	1	1	1
liver_tumor_up_58	0	0	0	0	0	0	0	0	0.989556	0	0.99465	0	0.928302	0	0.732928	1
liver_tumor_up_60	0	0	0	0	0	1	0	0	1	0.875509	0.875241	1	0.890342	1	1	1
liver_tumor_up_63	0	0	0	0	0	0	0	1	0.846782	0.827674	1	0	1	0.923077	1	0
liver_tumor_up_64	0	0	0	0	0	0	0	0	0	0	0.806257	1	0.950838	0	0.898892	0.214391
liver_tumor_up_65	0	0	0	0.694924	0	0	0	0	1	0.930129	1	1	1	0	1	0.356707
liver_tumor_up_69	0	0	0	0	0	0	0	0	0	0	1	1	0	0.8125	1	0.865997
liver_tumor_up_70	0	0	0	0	0	0	0	0	0.612098	0	0.803807	0	0.71583	0.94079	0	0.870807
liver_tumor_up_72	0	0	0	0	0	0	0	0	0.889622	0	0.88157	0	0	1	0	0.756571
liver_tumor_up_73	0	0	0	0	0	0	0	0	1	0.923626	1	1	0.850681	0	0.882753	0.870323
liver_tumor_up_74	0	0	0	0	0	0	0	0	0.866667	0.917826	0.911267	1	0.866071	0.933824	1	0
liver_tumor_up_76	0	0	0	0	0	0	0	0	0	0	0	0	0.980268	0	0	0
liver_tumor_up_78	0	0	0	0	0	0	0	0	0.85346	0	0.737823	1	0.854899	0	1	1
liver_tumor_up_80	0	0	0	0	0	0	0	0	0	1	0	0	0	0.60701	1	0
liver_tumor_up_82	0	0	0	0	0	0	0	0	0.97656	0	1	0.939875	1	0	0	1
liver_tumor_up_84	0	0	0	0	0	0	0	0	1	1	0	1	1	0	1	0
liver_tumor_up_86	0	0	0	0	0	0	0	0	1	0.905962	0.476191	1	0	1	1	1
liver_tumor_up_87	0	0	0	0	0	0	0	0	0.70359	0.784306	0	0.982248	0.897157	1	1	1
liver_tumor_up_88	0	0	0	0	0	0	0	0	0	0	0	1	0.758456	1	0	0
liver_tumor_up_89	0	0	0	0	0	0	0	0	0	0	0	0	0.356512	0	0	0
liver_tumor_up_91	0	0	0	0	0.372702	0	0	0	0.656885	0.634819	0.799384	0	0	1	0	0
liver_tumor_up_92	0	0	0	0	0	0	0	0	1	0	0	0	0	0	0.704649	0
liver_tumor_up_93	0	0	0	0	1	0	0	0	0.714286	1	1	0	0	1	1	1
liver_tumor_up_96	0	0	0	0	0	0	0	0	1	0	0.75	0	1	0.544445	1	0
liver_tumor_up_97	0	0	0	0	0	0	0	0	1	1	1	0	0.675617	0.614363	1	0
liver_tumor_up_98	0	0	0	0	0	0	0	0	0	0	0	0.578778	1	0	0.943437	1
liver_tumor_up_99	0	0	0	0	0	0	0	0	0.536082	0	0.713655	0.55758	0.897761	1	1	0.569663
liver_tumor_up_102	0	0	0	0	0	0	0	0	0.881967	0.532925	0.370915	0	0.968254	0.5	1	1
liver_tumor_up_104	0	0	0	0	0	0	0	0	1	1	0	0	1	0	0	0
liver_tumor_up_105	0	0	0	0	0	0	0	0	0	0.921405	0	0	0	0	1	0
liver_tumor_up_106	0	0	0	0	0	0	0	0	0.672151	0.836255	0	1	1	1	0.732388	0
liver_tumor_up_107	0	0	0	0	0	0	0	0	1	0.527553	0	1	0	0	1	1
liver_tumor_up_109	0	0	0	0	0	0	0	0	0	0	0	0	0	0	0	1
liver_tumor_up_110	0	0	0	0	0	0	0	0	1	1	0	0.908474	0.782925	0.921368	0.945076	0.660251
liver_tumor_up_111	0	0	0	0	0	0	0	0	0.918054	0.857364	1	0.713875	0.96092	0	1	0.759031
liver_tumor_up_113	0	0	0	0	0	0	0	0	1	0.570328	0.951758	0	1	1	0.733614	0
liver_tumor_up_114	0	0	0	0	0	0	0	0	0.685918	0.700853	0	1	0.795834	1	1	1
liver_tumor_up_115	0.764739	0	0	0	1	0	0	0	1	0.943718	1	1	1	1	1	1
liver_tumor_up_117	0	0	0	0	0	0	0	0	0.601523	1	0.858038	1	0.903618	0	0.896454	0.895896
liver_tumor_up_118	0	0	0	0	0	0	0	0	0.190199	0.878347	0.764665	0	0.815323	0	1	1
liver_tumor_up_120	0	0	0	0	0	0	0	0	1	1	0.851282	0	1	1	1	0
liver_tumor_up_123	0	0	0	0	0	0	0	0	0.777471	0.608554	0	1	1	0.723272	0	1
liver_tumor_up_127	0	0	0	0	0	0	0	0	0	0	1	1	0.992218	1	0.331998	0
liver_tumor_up_128	0	0	0	0	0	0	0	0	0	0	0	0	0	0	0	1
liver_tumor_up_130	0	0	0	0	0	0	0	0	1	0.704506	0.677025	1	0.706032	1	0	1
liver_tumor_up_131	0	0	0	0	0	0	0	0	0.822751	1	0	0.865931	0.648992	1	0.466843	0.28642
liver_tumor_up_135	0	0	0	0	0	0	0	0	0	0	0	0	0.915438	0	0	0.991968
liver_tumor_up_138	0	0	0	0	0	0	0	0	0.525911	0	0	1	1	0.672024	1	1
liver_tumor_up_140	0	0	0	0	0	0	0	0	0.977331	0	0.92922	0	0.870066	1	0.891622	0.8905
liver_tumor_up_141	0	0	0	0	0	0	0	0	0.772951	0	0	0	0.925372	0	1	0.962308
liver_tumor_up_150	0	0	0	0	0	0	0	0	0	0	0	0	0	1	1	0
liver_tumor_up_151	0	1	0	0	0	0	0	0	0	0	0	0	1	1	1	0
liver_tumor_up_152	0	0	0	0	0	0	0	0	1	1	1	1	1	0	1	0
liver_tumor_up_155	0	0	0	0	0	0	1	0	0	0	1	1	1	1	1	1
liver_tumor_up_156	0	0	0	0	0	0	0	0	1	1	0	0	0	0	0	0
liver_tumor_up_157	0	0	0	0	0	0	0	0	1	0	0	1	1	1	0	0
liver_tumor_up_158	0	0	0	0	0	0	0	0	0	1	0	0	1	0	1	1
liver_tumor_up_160	0	0	0	0	0	0	0	0	0	0	0	0	0	0	1	0
liver_tumor_up_163	0	0	0	0	0	0	0	0	0	1	0	0	0	0	0	0
liver_tumor_up_164	0	0	0	0	0	0	0	0	1	1	0	0	1	1	1	1
liver_tumor_up_165	0	0	1	0	0	0	1	0	1	0.998673	0	0	0	0	0	1
liver_tumor_up_169	0	0	0	0	0	0	0	0	1	1	1	1	1	0	1	1
liver_tumor_up_171	0	0	0	0	0	0	0	0	1	0	0	0	1	0	1	1
liver_tumor_up_177	0	0	0	0	0	0	0	0	1	0	0	0	0	1	1	0
liver_tumor_up_178	0	0	0	0	0	0	0	0	0	1	1	1	1	0	1	1
liver_tumor_up_179	0	0	0	0	0	0	0	0	1	1	0	0	1	0	0	0
liver_tumor_up_181	0	0	0	0	0	0	0	0	0	0	0	1	1	0	0	0
liver_tumor_up_182	0	0	1	0	0	0	0	0	1	1	1	1	1	1	1	0
liver_tumor_up_184	0	0	0	0	0	0	0	0	0	0	0	0	0	0	0	1
liver_tumor_up_185	0	0	0	0	0	0	0	1	1	1	0	1	1	1	1	1
liver_tumor_up_186	0	0	0	0	0	0	0	0	0	0	0	1	1	0	0	1
liver_tumor_up_188	0	0	0	0	0	0	0	0	1	1	0	0	0	1	1	1
liver_tumor_up_189	0	0	0	0	0	0	0	0	0	0	0	0	0	0	0	1
liver_tumor_up_190	0	0	0	0	0	0	0	0	0	0	0	1	0	0	0	1
liver_tumor_up_192	0	0	0	0	0	0	0	0	0	0.991291	0	0	1	1	0	0
liver_tumor_up_195	0	0	0	0	0	0	0	0	1	1	0.986111	1	1	0	1	1
liver_tumor_up_196	0	0	0	0	0	0	0	0	1	1	1	0	0	1	1	0.980952
liver_tumor_up_198	0	0	0	0	0	0	0	0	0	0	0	0	0	0	0	1
liver_tumor_up_200	0	0	0	0	0	0	0	0	1	0	0.989727	0	0.983333	1	1	0
liver_tumor_up_202	0	0	0	0	0	0	0	0	0	1	1	1	1	0	0.978494	0
liver_tumor_up_203	0	0	0	0	0	0	0	0	0	1	0.973864	0	1	0	0	0
liver_tumor_up_204	0	0	0	0	0	0	0	0	0	0.282293	0	0	0	0	0.729074	0
liver_tumor_up_205	0	0	0	0	0	0	0	0	0	0.767682	0	0	0	0	0	0
liver_tumor_up_207	0	0	0	0	0	0	0	1	1	1	1	0.96749	1	0	1	0
liver_tumor_up_209	0	0	0	0	0	0	0	0	0.689454	0.835387	0.838468	0.599999	1	1	1	0
liver_tumor_up_213	0	0	0	0	0	0	0	0	0.995643	0	0.998101	0	0	1	0.94709	1
liver_tumor_up_220	0	0	1	0	0	0	-0.328302	0	0.755619	0.536025	1	0.97619	1	0.822642	1	0.503774
liver_tumor_up_223	0	0	0	0	0	0	0	0	0.902439	1	1	1	0	1	1	0
liver_tumor_up_224	0	0	0	0	0	0	0	0	0	1	0	1	0.919307	0	1	0.983488
liver_tumor_up_225	0	0	0	0	0	0	0	0	0	0	1	0	0	0	0	1
liver_tumor_up_226	0	0	0	0	0	0	0	0	0	0	0	0	0	0	0	0.934653
liver_tumor_up_229	0	0	0	0	0	0	0	0	0	0.885043	0	0	1	1	0	0
liver_tumor_up_231	0	0	0	0	0	0	0	0	0	0	0	0	0	0	1	0
liver_tumor_up_234	0	0	0	0	0	0	0	0	0	0.876825	0	1	1	1	1	1
liver_tumor_up_236	0	0	0	0	0	0	0	0	0.874665	1	0	0	0	0	0	0
liver_tumor_up_238	0	0	0	0	0	0	0	0	0.874189	0	1	1	0	1	0	1
liver_tumor_up_239	0	0	0	0	0	0	0	0	0	0	0.751149	0	0	0	0	0.850657
liver_tumor_up_240	0	0	0	0	0	0	0	0	0.864663	1	0	1	1	1	1	0
liver_tumor_up_242	0	0	0	0	0	0	0	0	0.81185	0	0.582808	1	0.946727	0	0.953483	0.564548
liver_tumor_up_243	0	0	0	0	0	0.0773809	0	0	0	0	0.936597	1	1	1	1	1
liver_tumor_up_246	0	0	0	0	0	0	0	0	0.875068	0.997931	0.142857	0.83335	1	0	1	0
liver_tumor_up_247	0	0	0	0	0	0	0	0	0	0	0	1	1	1	0	0.845276
liver_tumor_up_248	0	0	0	0.695106	0	0	0	0	0.855334	0.776262	0.866402	1	0.774873	1	0.462963	0.802136
liver_tumor_up_251	0	0	0	0	0	0	0	0	0.859504	0.637188	0	0.856917	0.702434	0.785905	1	1
liver_tumor_up_252	0	0	0	0	0	0	0	0	0	0.763594	0.713955	0	1	1	0.574513	0
liver_tumor_up_253	0	0	0	0	0	0	0	0	1	0.84392	1	0	1	0	1	1
liver_tumor_up_254	0	0	0	0	0	0	0	0	0.974264	0.857796	1	1	1	0	0	1
liver_tumor_up_256	0	0	0	0	0	0	0	0	0.779832	0	0.710659	0	0.588229	0	1	1
liver_tumor_up_257	0	0	0	0	0	0	0	0	0	0.828756	0	0	0	0	0	1
liver_tumor_up_258	0	0	0	0	0	0	0	0	0	0	0	0	1	0	1	1
liver_tumor_up_259	0	0	0	0	0	0	0	0	0	0.944156	0	0	0.878422	0	1	1
liver_tumor_up_263	0	0	0	0	0	0	0	0	0.846494	0	0	0	1	0	0	0
liver_tumor_up_264	0	0	0	0	0	0	0	0	0.807693	0	0	1	1	1	0	0
liver_tumor_up_268	0	1	0	0	0	0	0	0	0.81073	0	1	1	1	1	1	1
liver_tumor_up_270	0	0	0	0	0	0.428571	0	0	0.509826	0	0.99039	0.79162	0.667088	0	0.574893	0.685606
liver_tumor_up_271	0	0	0	0	0	0	0	0	0	1	0	0	0	0	0	0
liver_tumor_up_272	0	0	0	0	0	0	0	0	0.823378	0	0.655557	0.787097	1	0	1	1
liver_tumor_up_274	0	0	0	0	0	0	0	0	0	0.866554	0.962073	1	0.557014	0	0	0.397041
liver_tumor_up_278	0	0	0	0	0	0	0	0	0	0	-0.0456022	1	1	1	0.820896	1
liver_tumor_up_279	0	0	0	0	0	0	0	0	0.715488	0	0.373178	0.927381	0.945741	1	0.87001	0.945572
liver_tumor_up_280	0	0	0	0	0	0	0	0	1	1	0.77	1	1	1	0	0
liver_tumor_up_281	0	0	0	0	0	0	0	0	0.764438	0	0	0	0	0	1	1
liver_tumor_up_283	0	0	0.916058	0	0	0	0	0	1	0.875273	1	0.811316	1	1	1	1
liver_tumor_up_284	0	0	0	0	0	0	0	0	1	0.768749	0	0	1	1	1	1
liver_tumor_up_285	0	0	0	1	0	0	0	0	0.957529	0	0.907721	1	1	1	1	0.895588
liver_tumor_up_286	0	0	0	0	0	0	0	0	0.938141	0	0.818738	1	1	1	1	1
liver_tumor_up_289	0	0	0	0	0	0	0	0	1	1	0	1	1	0	0.76	1
liver_tumor_up_290	0	0	0	0	0	0	0	0	0.843757	0	0	1	1	0.916667	1	1
liver_tumor_up_293	0	0	0	0	0	0	0	0	0.7764	0	0.909182	0.710144	0.782609	1	0.570972	1
liver_tumor_up_296	0	0	0	0	0	0	0	0	0	0	0.773488	0.729702	0.904632	0	1	0.815683
liver_tumor_up_297	0	0	0	0	0	0.257143	0	1	0	1	1	0	0	1	1	0
liver_tumor_up_301	0	0	0	0	0	0	0	0	1	1	0	0	0	0	0	0
liver_tumor_up_303	0	0	0	0	0	0	0	0	1	0	0.798271	1	1	0.6	1	0.333333
liver_tumor_up_304	0	0	1	0	0	0	1	0	1	1	0	1	1	1	1	1
liver_tumor_up_305	0	0	0	0	0	0	0	0	0.369557	0.786661	0	0.520012	0.502294	0	1	0.789298
liver_tumor_up_308	0	0	0	0	0	0	0	0	0	0	0	0	0	0	0	1
liver_tumor_up_311	0	0	0	0	0	0	0	0	0	0	0	0	0	0	0	0.848764
liver_tumor_up_316	0	0	0	0	0	0	0	0	0.626975	0.878366	0	0	0.875273	0	1	0.304144
liver_tumor_up_320	0	0	0	0	0	0	0	0	0	0.686431	0	0	1	1	1	1
liver_tumor_up_325	0	0	0	0	0	0	0	0	0	0	0.486179	0	0	0	0.350113	0
liver_tumor_up_326	0	0	0	0	0	0	0	0	0	0	0	0	0.783119	0	0	0.362948
liver_tumor_up_327	0	0	0	0	0	0	0	0	0.874669	0.714285	0.924525	1	0.823862	0	1	0.340855
liver_tumor_up_329	0	0	1	0	0	0	0	0	0.671504	0.946855	0.554484	0.978355	1	1	0.951515	0.387554
liver_tumor_up_330	0	0	0	1	0	0	0	0	1	1	1	0.66922	0	1	1	1
liver_tumor_up_331	0	0	0	1	0	0	0	-0.381112	0.766521	0.688491	0	1	0.949749	0	0.882268	1
liver_tumor_up_332	0	0	0	0	0	0	0	0	0.581072	0	0	0.832832	0	0.793651	0.749444	1
liver_tumor_up_335	0	0	0	0	0	0	0	0	0	0	0.776539	0.904948	1	0	1	0.979956
liver_tumor_up_337	0	0	0	0	0	0	0	0	0	0	0	1	0.965408	1	1	0.696076
liver_tumor_up_339	0	0	0	0	0	0	0	0	0	0	0	0	0	1	0	0
liver_tumor_up_341	0	0	0	0	0	0	1	0	0.928317	0	0	1	1	0	1	1
liver_tumor_up_342	0	0	0	0	0	0	0	0	1	1	0.714285	0	0.714286	0.868687	0.333334	1
liver_tumor_up_343	0	0	0	0	0	0	0	0	0	0	0	0	0.621605	1	0	0
liver_tumor_up_344	0	0	0	0	0	0	0	0	0.91864	0.784142	0	0	1	0	1	1
liver_tumor_up_347	0	0	0	0	0	0	0	0	0	0	0	1	0	0.6278	0	0
liver_tumor_up_353	0	0	0	0	0	0	0	0	0	1	1	1	0.97651	1	0.629814	1
liver_tumor_up_355	0	0	0	0	0	0	0	0	0	0	0	0	0.950397	0	0	0
liver_tumor_up_356	0	0	0	0	0	0	0	0	0	0.886518	0	0	0	0	0	0
liver_tumor_up_357	0	0	0	0	0	0	0	0	0	0	0	0	0	0	0	1
liver_tumor_up_359	0	0	0	0	0	0	0	0	1	1	0	0	1	1	1	1
liver_tumor_up_360	0	0	0	0	0	0	0	0	0	0	0	1	0	0	1	1
liver_tumor_up_366	0	0	0	0	0	0	0	0.804747	0.976574	0	0	0.954046	1	1	1	1
liver_tumor_up_367	1	0	0	0	0	0	0	0	1	0.99125	0	1	1	0.590854	1	1
liver_tumor_up_368	0	0	0	0	0	0	0	0	0	0	1	0	1	0.735773	1	0.803313
liver_tumor_up_372	0	0	0	0	0	0	0	0	0.57376	0	0	0	1	0	1	1
liver_tumor_up_373	0	0.780759	0	0	0.646258	0	0	0	1	1	0	1	1	1	1	0
liver_tumor_up_374	0	0.49768	0	0	0	0.5	0	0	0	0	1	1	0.571429	1	0	1
liver_tumor_up_375	0	0	0	0	0	0	0	0	0	0	0.852478	0	0.723283	0	1	1
liver_tumor_up_380	0	0	0	0	0	0	0	0	0	0	0	0	0	0	0	1
liver_tumor_up_381	0	0	0	0	0	0	0	0	0.608204	0.948317	1	0	1	1	1	0
liver_tumor_up_382	0	0	0	0	0	0	0	0	0	0	0	0	0	0	0	0.389986
liver_tumor_up_383	0	0	0	0	0	0	0	0	0	0	0	1	0.848949	0	1	1
liver_tumor_up_385	0	0	0	0	0	0	0	0	0	0	0.766599	1	0.784664	1	1	1
liver_tumor_up_387	0	0	0	0	0	-0.10103	0	0.961128	0.868748	0	0.665863	0	0.636214	0.951592	0	0.672783
liver_tumor_up_389	0	0	0	0	0	0	0	0	0	0	0.541484	1	1	1	1	0
liver_tumor_up_391	0	0	0	0	0	0	0	0	0.610778	0.3732	0.756084	0.68377	0.720165	1	0.722304	0.670076
liver_tumor_up_394	0	0	0	0	0	0	0	0	0	0	0	0	0	0	0	1
liver_tumor_up_397	0	0	0	0	0	0	0	0.776147	0	1	0	0	0.968687	0	0	1
liver_tumor_up_398	0	0	0	0	0	0	0	0	0.685123	0.643447	0.686453	0.872443	0.789703	0	0.84791	0
liver_tumor_up_399	0	0	0	0	0	0	1	0	1	0.912069	0	1	1	0.700166	0.917754	1
liver_tumor_up_400	0	0	0	0	0	0	0	0	0.788318	0.625177	0	0	0	0	0	0
liver_tumor_up_403	0	0	0	0	0	0	0	0	0.777857	1	0	0.745153	1	1	1	0
liver_tumor_up_405	0	0	0	0	0	0	0	0	0	0	0	0	0	0	0.882337	0
liver_tumor_up_408	0	0	0	0	0	0	0	0	0	0	0.908523	1	1	1	0	0.603122
liver_tumor_up_412	0	0	0	0	0	0	0	0	0.847397	0	0	0	1	0	1	0
liver_tumor_up_413	0	0	0	0	0	0	0	0	1	0.805127	0.92087	0	1	1	1	0
liver_tumor_up_414	0.506042	0.0579526	0.246312	0	0.0822105	-0.674977	0	0	0.655286	0.835183	0	0.647916	0.842034	1	1	1
liver_tumor_up_415	0	0	0	0	0.767578	0	0	0	1	0	0	0.836574	0	0	0	0
liver_tumor_up_416	0	0	0	0	0	0	0	0	0	0.373202	0	0	0	0.557358	1	0
liver_tumor_up_417	0	0	0	0	0	0	0	0	1	1	1	0	1	1	1	0
liver_tumor_up_419	0	0	0	0	0	0	0	0	1	1	0	1	0	1	0	0
liver_tumor_up_423	0	0	0	0	0	0	0	0	0	0	0	1	0	1	0	1
liver_tumor_up_427	0	0.453948	0	0	0	0	0	0	0.949552	0	0	0	0	0	1	0
liver_tumor_up_428	0	0	0	0	0	0	0	0	0	1	0.895798	0.811966	0.88992	1	1	0.895833
liver_tumor_up_431	0	0	0	0	0	0	0	0	0.843348	0.63303	1	0	1	1	0	1
liver_tumor_up_432	0	0	0	0.685407	0	0	0	0	1	0.87352	0	0	0	0.619695	0	0
liver_tumor_up_435	0	0	0	0.489066	0	0	0	0	0	0.957519	0	1	1	1	1	0
liver_tumor_up_437	0	0	0	0	0	0	0	0	1	0.737898	0.902849	0.880248	0	0	0	0
liver_tumor_up_438	0	0	0	1	0	0	0	0	1	1	0.019261	0.648903	1	1	1	0.797701
liver_tumor_up_439	0	0	0	0	0	0	0	0	0.597348	1	0	0	0.866053	1	1	1
liver_tumor_up_440	0	0	0	0	0	0	0	0	0	0	0	1	0	1	0.466341	1
liver_tumor_up_442	0	0	0	0	0	0	0	0	0	0.915491	0	0	0	0	0	0.828937
liver_tumor_up_444	0	0	0	0	0	0	0	0	0.69637	0.669906	0	0	0.22452	0	0	0.867904
liver_tumor_up_447	0	0	0	0	0.284706	0	0	0	1	0	0	1	1	0	0	0.741472
liver_tumor_up_451	0	0	0	0	0	0	0	0	1	0	0.82862	1	0.859313	0	0.559327	0.451044
liver_tumor_up_452	0	0	0	0	0	0	0	0	1	0	0.635325	0	0.796147	0	1	1
liver_tumor_up_454	0	0	0	0	0	0	0	0	0	0.921559	0	0	0	0	0	0
liver_tumor_up_455	0	0.821553	0	0	0	0	0	0	0.738872	0.751603	0.661527	0	0.419214	0.948203	0	1
liver_tumor_up_456	0	0	0	0	0	0	0	0	0	0.952738	1	0.800154	0.742325	0	0.927072	1
liver_tumor_up_457	0	0	0	0	0	0	0	1	0.825102	0	0.919925	1	0.935484	1	0.743739	1
liver_tumor_up_458	0	0	0	0	0	0	0	0.579543	1	0	0	1	0	0	0	0
liver_tumor_up_460	0	0	0	0	0	0	0	0	0.733766	0.454959	0.823789	0.727736	0.872501	0.652443	0.32987	0.818821
liver_tumor_up_462	0	0	0	0	0	0	0	0	0	0.623545	0	0	0.6	0	1	1
liver_tumor_up_463	0	0	0	0	0	0	0	1	0.735734	0	0.919969	0	0.993333	1	0.761718	1
liver_tumor_up_464	0	0	0	0	0	0	0	0	0	0.642695	1	1	1	0	1	0.767234
liver_tumor_up_465	0	0	0	0	0	0	0	0	1	0	1	1	0	1	1	1
liver_tumor_up_468	0	0	0	1	0	0	1	0	1	1	1	1	1	1	1	1
liver_tumor_up_469	0	0	0	0	0	0	0	0	0	0	1	1	1	0	1	0
liver_tumor_up_472	0	0	0	0	0	0	0	0	0	0	0	0	0	0	1	0
liver_tumor_up_473	0	0	0	0	0	0	0	0	0.633025	0	0	0.450071	0.561096	0	1	1
liver_tumor_up_475	0	0	0	0	0	0	0	0	0.844694	0.745404	0	0	0	0	0.977359	0
liver_tumor_up_478	0	0	0	0	0	0	0	0	0	0	0	0	0	0	1	0
liver_tumor_up_479	0	0	0	0	0	0	0	0	1	1	1	0	0.678534	0.694241	0	0
liver_tumor_up_480	0	0	0	0	0	0	0	0	0.866425	0	0	1	0.798171	0	0	0.70489
liver_tumor_up_484	0	0	0	0	0	0	0	0	0	0	0	0	0.950909	0	0	0
liver_tumor_up_487	0	0.139913	-0.0435456	-0.353555	0.0448277	0	-0.346836	0	0.660504	0.121918	0	1	0.612134	0	1	0
liver_tumor_up_488	0	0	0	0	0	0	0	0	0.888059	1	0.792102	0.688223	0	0	0	0
liver_tumor_up_489	0	0	0	0	0	0	0	0	1	0.894814	0.468159	0	0	1	0	0
liver_tumor_up_493	0	0	0	0	0	0	0	0	0	0	0	0	0	0	0	0.466485
liver_tumor_up_495	0	1	0	0	0	1	0	0	0.949345	1	1	1	0.832238	1	0.973684	0.6
liver_tumor_up_497	0	0	0	0	0	0	0	0.607143	0.758766	0.989223	0.872294	0.765714	0.681574	0.592262	0.966667	0
liver_tumor_up_498	0	0	0	0	0	0	0	0	0	0.748035	0	0	0	0	0	0
liver_tumor_up_499	0	0	0	0	0	0	0	0.441392	0.794444	1	1	0	0	1	1	1
liver_tumor_up_500	0	0	0	0	0	0	0	0	0	0.80158	0	0	1	1	0.538856	0
liver_tumor_up_504	0	0	0	0	0	0	0	0	0.823571	1	0.457798	0.611731	0.790752	0.747069	0.375808	0.533
liver_tumor_up_508	0	0	0	0.666667	0	0	0	1	1	1	1	1	1	1	0	1
liver_tumor_up_509	0	0	1	0	0	0	0	0	0	1	0	1	1	1	1	1
liver_tumor_up_512	0	0	0	0	0	0	0	0	0	0	0	0	0	0	1	0
liver_tumor_up_513	0	0	0	0	0	0	0	0.427003	0.851481	1	0	0.877986	0.986415	0.958763	0.626578	0.798882
liver_tumor_up_514	0	0	0	0	0	0	0	0	0	0.81942	0	0	0.639173	0.872437	1	0
liver_tumor_up_515	0	0	0	0	0	0	0	0	0	1	0	0	0.823958	0	1	1
liver_tumor_up_516	0.393179	0	0	1	1	0	0	0	0.849735	1	1	1	1	1	0.938889	0.922222
liver_tumor_up_518	0	0	0	0	0	0	0	0	0.984445	0	0.969644	0.698206	0	1	0.664125	1
liver_tumor_up_519	0	0	0	0	0	0	0	0	0.560894	0	1	0.632391	0.719742	0.540844	0.752312	0.22319
liver_tumor_up_520	0	0	0	0	0	0	0	0	0	0	0.98764	0	0	1	1	1
liver_tumor_up_521	0	0	0	0	0	0	0	0	0.648235	0.774676	0.666594	0.85908	0.755459	0	0.679541	0.502913
liver_tumor_up_523	0	0	0	0	0	0	0	0	0	0	0	0	1	0	1	0
liver_tumor_up_524	0	0	0	0	0	0	0.243137	-0.462122	0.764292	0.768036	0.589611	0.681871	0	0.988764	1	0
liver_tumor_up_525	0	0	0.597342	0	0	0	0	0	0	0.944976	0	1	0.961433	1	1	0
liver_tumor_up_526	0	0	0	0	0	0	0	0	0	1	0	0	0	0.601515	1	1
liver_tumor_up_528	0	0	0	0	0	0	0	0	0.463072	0.736984	0	1	0	0	1	0
liver_tumor_up_529	0	0	0	0	0	0	0	0	1	0.74198	0	1	0.761981	0	1	0.8
liver_tumor_up_530	0.538083	0	0	0	0	0	0	0	0	1	0.767114	0.693211	0.889787	0.969154	1	0.525561
liver_tumor_up_531	0	0	0	0	0	0	0	0	0.784758	0.424968	0.33064	0	1	0.762222	0	1
liver_tumor_up_539	0	0.790454	0	0	0	0	0	0	0.881064	0.551467	1	1	0.646296	1	1	0
liver_tumor_up_540	0	0	0	0	0	0.6	0	0	1	0	0.875768	0.523454	0.477612	1	1	1
liver_tumor_up_543	0	0	0	0	0	0	0	0	0	0.886492	0	0.637816	0.840488	0.86232	0.274852	1
liver_tumor_up_546	0	0	0	0	0	0	0	1	0	0	0	0	0.703855	0.566059	1	0
liver_tumor_up_550	0	0	0	0	0	0	0	0	0.832011	0.721925	1	0.75	0.37931	0	1	0.583155
liver_tumor_up_552	0	0	0	0	0	0.750649	0	0	0	0	0	1	0.83798	1	0.815354	0.363636
liver_tumor_up_553	0	0	0	0	0	0	0	1	0	0	0	1	1	0	1	0
liver_tumor_up_554	0	0	0	0	0	0	0	0	0	0	0.916902	0	0	0	0	1
liver_tumor_up_555	0	0	0	0	0	0	0	-0.366854	0	0.640878	0	0	0.802433	0.408506	0	1
liver_tumor_up_557	0	0	0	0	0	0	0	0	0.995256	0.775517	0	1	0.74899	1	1	0.739544
liver_tumor_up_558	0	0	0	0	0	0	0	0	0	0	0.997549	0	0.964286	0.964286	0.333334	0
liver_tumor_up_561	0	0	0	0	0	0	0	0	0.644435	0	0.4961	1	0.837497	0	0.941875	0.336597
liver_tumor_up_563	0	0	0	0	0	0	0	0	0	1	0	0	0	0	0	0
liver_tumor_up_566	0	0	0	0	0	0	0	0	0.575124	0	0.902347	0.798447	0.95069	0	0.498171	0.733106
liver_tumor_up_570	0	0	0	0.863418	0	0	0	0	1	0	0.726308	0	0.982749	1	0.967017	1
liver_tumor_up_572	0	0	0	0	0	0	0	0	1	1	0.763992	0.989899	0.955394	1	1	0
liver_tumor_up_573	0	0	0	0	0	0	0	0	0.565747	0	0	0	0	0	0	0
liver_tumor_up_575	0	0	0	0	0	0	0	0	0.762855	0	0.822598	0	0	0.941633	1	0
liver_tumor_up_579	0	0	0	0	0	0	0	0	0.758568	0	0.951383	1	0.968715	0	1	0.551014
liver_tumor_up_584	0	0	0	0	0	0	0	0	0.887276	0	1	1	0	1	1	0.333333
liver_tumor_up_586	0	0	0	0	0	0	0	0	0.878217	0	0.900214	0	0.89032	0	1	0.546248
liver_tumor_up_588	0	0	0	0	0	0	0	0	0	0	0	0	0	0	1	1
liver_tumor_up_589	0.653153	0	0	0	0	0	0	0	0	0	0.868858	0	1	1	0	1
liver_tumor_up_590	0	0	0	0	0	0	0	0	0.910754	0	1	0.599999	0	0	1	0.702913
liver_tumor_up_591	0	0	0	0	0	0	0	0	0	1	0	0	1	0	1	1
liver_tumor_up_592	0	0	0	0	0	0	0	0	0.702519	0	0.697242	0	0.338366	0.878788	1	0.499556
liver_tumor_up_595	0	0	0	0	0	0	1	1	0.727738	0.929728	1	0.711438	0.840651	1	1	0
liver_tumor_up_601	0	0	0	0	0	1	0	0	0	0.675288	1	0	0.521372	0	1	1
liver_tumor_up_602	0	0	0	0	0	0	0	0	0	0	1	0	1	0.54635	0	0.654321
liver_tumor_up_603	0.377777	0	0	0.495238	0	0	0	0	0.697334	0.989806	0.772231	1	0.613857	1	1	0
liver_tumor_up_604	0	0	0	0	0	0	0	0	1	1	1	0	0	1	1	1
liver_tumor_up_608	0	0	0	0	0	0	0	0	0.599233	0.868111	0	0.650525	0.733222	1	1	0.34381
liver_tumor_up_610	0	0	0	0	0.687431	0	0	0	1	0.872656	1	0	1	1	1	0
liver_tumor_up_613	0	0	0	0	0	1	0	0	0	0	0.975448	1	0.786086	1	1	0.41896
liver_tumor_up_614	0	0	0	0	0	0	0	0	0.797718	0.841537	0	0	0.716747	0.917551	0.912995	0
liver_tumor_up_616	0.783298	0	0	0	-0.0541064	0.399572	0	1	0.961282	0	0.760435	1	0.982026	0.886144	0	0
liver_tumor_up_617	0	0	0	0	0	0	1	0	0.900565	0.904661	1	0.786326	0.868105	0	0.712796	1
liver_tumor_up_621	0	0	0	0	0.957364	0	0	0.877404	0.986154	0	1	0.919626	0	0	0.845714	1
liver_tumor_up_627	0	0	0	0	0	0	0	0	0	0.680356	0	0	0.687994	0	0.378553	1
liver_tumor_up_628	0	0	0	0	0	0	0	0	0	0.824659	0	0	0	0	1	0
liver_tumor_up_631	0	0	0	0	0	0	0	0	0	0	0	1	0.723811	0	1	0
liver_tumor_up_633	0	0	0	0	0	0	0	0	1	0.434066	0.492069	1	0.653924	0.573256	1	0
liver_tumor_up_634	0	0	0	0	0	0	0	0	1	1	0	1	1	0	0	0.929434
liver_tumor_up_635	0	0	1	0	0	0	0	0	0.900383	1	1	1	1	1	1	0
liver_tumor_up_636	0	0	0	0	0	0	0	0	0.43554	1	0.714285	0	1	0	1	1
liver_tumor_up_638	0	0	0	0	0	0	0	0	0.714286	0	0	1	1	0.626191	1	1
liver_tumor_up_640	0	0	0	0	0	0	0	0	0	0.996396	0	0	1	1	0.604651	0.829545
liver_tumor_up_643	0	0	0	0	0	0	0	0	0	0	0.590842	0	0.785026	1	0.621469	0.546619
liver_tumor_up_644	0	0	1	0	0	1	0	0	1	0.802194	0.970181	0	1	0.974638	0	0
liver_tumor_up_645	0	0	0	0	0	0	0	0	0	0.98199	0	0.987654	0.986467	0	0.6	0
liver_tumor_up_646	0	0	0	0	0	0	0	0	0.894676	0	0	0	1	0	0.524623	1
liver_tumor_up_651	0	0	1	0.5	0	0	0	0	0.852904	0	0.942365	1	0	1	0.841991	1
liver_tumor_up_652	0.666344	0	0	0	0	0	0	0	0	0.793367	0	1	0	0	0	0
liver_tumor_up_653	0	0	0	0	0	0	0	0	0.886795	1	1	1	0	1	0.744262	1
liver_tumor_up_654	0.776057	0	0	0	0	0	0	0	0	0.902988	1	0	1	1	1	1
liver_tumor_up_655	0	0	0	0	0	0	0	1	0.832714	1	0	1	1	1	0	0
liver_tumor_up_658	0	0	0	0	0	0	0	0	0	0	0.88906	0	0.68814	0	0	1
liver_tumor_up_662	0	0	0	0	0	0	0	0	1	0	0	0	0.967579	0.728751	0	0
liver_tumor_up_665	0	0	0	0	0	0	0	0	0	1	0	1	1	0	0	0.110417
liver_tumor_up_668	0	0	0	0	0	0	0	0	0	0.855243	0	0	0	0	0	0
liver_tumor_up_673	0	0	0	0	0	0	0	0	0.609159	0	0	0	0.522263	0	0.641108	0.980936
liver_tumor_up_675	0.830162	1	0	0	0	0	0	0	1	1	1	0	1	1	1	0.923567
liver_tumor_up_677	0	0	0	0	0	0	0	0	0	0	0	0	0.835229	0	0	1
liver_tumor_up_678	0	0	0	0	0.428572	0	-0.27619	0	0.848423	0.428572	0.679227	1	0.751553	0.739131	0.2	0.5
liver_tumor_up_679	0	0	0.651654	0	0.375758	0	1	0	0.451859	1	0.860745	1	0.80701	1	1	1
liver_tumor_up_680	0	0	0	0	0	0	0	0	0	0	0	0	0	0	0	1
liver_tumor_up_681	0	0	0	0	0	-0.260714	0	1	0.562289	0.766731	0.745968	0	0.938314	1	0	0
liver_tumor_up_682	0	0	0	0	0	0	0	0	0	0.496326	0	0	0.601356	0	0	0
liver_tumor_up_686	0.918519	0	0	0	0	0	0	1	1	1	0	1	1	1	1	0
liver_tumor_up_689	0	0	0	0	0	0	0	0	0.823651	0.749999	1	0.638759	0.827064	0	0.646916	0.395349
liver_tumor_up_691	0	0	0	0	0	0	0	0	0	0.907538	0	0	0	0	1	0
liver_tumor_up_694	0	0	0	0	0	0	0	0	0	0.826173	0	0.850627	0.644511	0.41517	0	0.377907
liver_tumor_up_695	0	0	0	0	0.9	1	0	0	1	0.96877	1	1	1	0	1	1
liver_tumor_up_696	0	0	0	0	0	0	0	0	1	0	0	0.76129	0.6	0	1	1
liver_tumor_up_697	0	0	0	0.333333	0	0	0	0	0.633862	0.384772	0	1	0.78836	1	0.6	1
liver_tumor_up_699	1	0	0	0	0.743589	0	0.655117	0	1	0.740171	0.72806	1	1	1	1	1
liver_tumor_up_700	0	1	0	0	0	0	0	0.659429	0.915622	0.912703	0	0	0	1	1	0
liver_tumor_up_701	0	0	0	0	0	0	0	0	0.875	0	1	0.682571	0.788222	0	1	0.714286
liver_tumor_up_702	0.546154	0	0.8	0	0	0	0	0	0.692308	0.714286	1	0	1	0	1	1
liver_tumor_up_705	0	0	0	0	0	0	0	0	0.776148	0	0	0	0	0	0	0
liver_tumor_up_708	0	0	0	0	0	0	0	0	0	0.810412	0	1	0	1	0	0
liver_tumor_up_712	0	0	0	0	0	0	0	0	0.97153	1	0	0	0.833593	1	0	0
liver_tumor_up_713	0	0	0	0	0	0	0	0	0.866576	0	0.611409	0.64234	0.936257	0	1	1
liver_tumor_up_715	0.690298	0	0	1	0	0	0	0	0	1	1	0.77788	1	0.964359	1	0
liver_tumor_up_716	0	0	0	0	0	0	0	0	0.761402	0	0	0	0	0	1	0
liver_tumor_up_723	0	0	0	0	0	0	0	0.681449	0	0	0	0	0	0	0	1
liver_tumor_up_726	0	0	0	0	0	0	0	0	0.923362	1	1	1	0	0	0	0.708764
liver_tumor_up_727	0	0	0	0	0	0	0	1	0.970068	0	0.912698	1	1	0.564626	1	0.529499
liver_tumor_up_729	0	0	0	0	0	0	0	0	0.800854	0.748828	0	0.869006	0.609825	0	1	0
liver_tumor_up_733	0.632371	0.477351	0	0.666667	0.448518	0	0	0.2	1	0.933114	0.880026	0.880615	0.872988	0.876842	1	1
liver_tumor_up_734	0	0	0	0	0	0	0	0	1	0.535507	0.7406	1	0.540107	0.200001	1	0
liver_tumor_up_735	0	0.114172	0	0	0	0	0	0	0.847861	0	0.63058	0.933913	0	0	0	0
liver_tumor_up_736	0	0	0	0	0	0	0	0	0.851853	0.961589	0	0.978955	0	1	1	0
liver_tumor_up_743	0	0	0	0	0	0	0	0	0	0	0	0	1	0	0	0
liver_tumor_up_744	1	0	0	0	0	0	0	0	1	1	1	1	0	1	1	0
liver_tumor_up_746	0	0	0	0	0	1	0	1	1	1	1	1	1	0	1	1
liver_tumor_up_747	0	0	0	0	0	0	0	0	0.762799	0.81389	0	0	0.817022	0.623786	0	0.98324
liver_tumor_up_749	0	0	0	0	0	0	0	0	1	1	1	0	1	1	0	1
liver_tumor_up_750	0	0	0	0	0	0	0	0	0	1	0	1	0	1	1	0
liver_tumor_up_755	0	0	0	0	0	0	0	0	1	0	0	0	0	0	1	1
liver_tumor_up_757	0	0	0	0	0	0	1	0	0	0	1	1	1	1	0	0
liver_tumor_up_758	0	0	0	0	0	0	0	1	1	1	1	0	0	1	1	0
liver_tumor_up_761	0	0	0	0	0	0	0	0	0	0	0	0	0	1	0	0
liver_tumor_up_767	0	0	0	0	0	0	0	0	0	0	0	0	1	1	1	0
liver_tumor_up_768	0	0	0	0	0	0	0	0	0	0	0	0	0	0	1	0
liver_tumor_up_770	0	0	0	0	0	0	0	0	1	0	0	0	0	0	0	0
liver_tumor_up_772	0	0	0	0	0	0	0	0	1	0	0	1	0	1	1	1
liver_tumor_up_774	0	0	0	0	0	0	0	1	1	1	0	1	1	1	1	1
liver_tumor_up_776	0	0	0	0	0	0	0	0	0	0	1	0	1	1	1	1
liver_tumor_up_777	0	0	0	0	0	1	0	0	0	1	1	1	1	1	1	0
liver_tumor_up_778	0	0	0	1	0	0	0	0	1	0	0	1	1	1	1	1
liver_tumor_up_779	0	0	0	0	0	0	0	1	1	1	0	1	1	1	1	0
liver_tumor_up_780	0	0	0	0	0	0	0	0	0.211972	0.536572	0.335634	0.919192	1	0	1	1
liver_tumor_up_782	1	0	0	0	0	0	0	1	1	1	0	1	1	1	1	0
liver_tumor_up_783	0	0	0	0	0	0	0	0	1	1	0	0	1	1	1	1
liver_tumor_up_784	0	0	0	0	0	0	0	1	1	0	1	1	1	1	1	0
liver_tumor_up_785	0	1	0	0	0	0	0	0	1	1	0	0	1	1	1	0
liver_tumor_up_786	0	0	0	0	0	0	0	0	0	0	0	0	1	0	0	1
liver_tumor_up_787	0	0	0	0	0	0	0	0	0	0	0	0	0	0	0	1
liver_tumor_up_789	0	0	0	0	0	0	0	0	0	0	1	0	0	1	1	0
liver_tumor_up_790	0	0	0	0	0	0	0	0	0	0	0	1	1	1	1	1
liver_tumor_up_794	0	0	0	0	0	0	0	1	0	1	0	0	1	1	1	0
liver_tumor_up_796	0	0	0	0	0	0	0	1	0	1	0	0	0	1	0	1
liver_tumor_up_797	0	0	0	1	0	0	1	0	1	1	1	1	1	1	1	0
liver_tumor_up_798	0	0	0	0	0	0	0	0	0	1	0	0	0	0	0	1
liver_tumor_up_801	0	0	0	0	1	0	0	0	0	0	1	1	0	1	0	0
liver_tumor_up_802	0	0	0	0	0	0	0	0	0	0	0	1	0	1	0	0
liver_tumor_up_804	0	0	0	0	0	0	0	0	0	1	0	0	1	0	1	0
liver_tumor_up_806	0	0	0	0	0	0	0	0	0	1	0	0	0	1	1	1
liver_tumor_up_807	0	0	0	0	0	0	0	0	0	0	0	1	1	1	0	0
liver_tumor_up_808	0	0	0	0	0	1	0	1	0	1	0	1	1	0	1	0
liver_tumor_up_811	0	0	0	0	0	0	0	0	0.783028	1	0	0	0	0	0	1
liver_tumor_up_812	0	0	0	0	0	0	0	0	1	0	0	1	0	1	0	1
liver_tumor_up_813	0	0	0	0	0	0	1	1	1	1	0	1	1	1	0	1
liver_tumor_up_818	0	0	0	0	0	0	0	0	1	0	0	0	0	1	0	0
liver_tumor_up_819	0	0	0	0	0	0	0	0	1	1	0	1	1	1	1	0
liver_tumor_up_823	0	0	0	0	0	0	0	0	0	1	0	1	1	1	0	1
liver_tumor_up_826	0	0	0	0	0	0	0	0	0	0	0	1	0	0	1	0
liver_tumor_up_828	0	0	1	0	0	0	0	0	1	1	0	0	1	1	1	1
liver_tumor_up_829	0	1	0	0	0	0	0	0	0	1	0	1	1	1	1	1
liver_tumor_up_830	0	0	0	0	0	0	0	0	0	0	0	0	0	0	1	1
liver_tumor_up_832	0	0	0	0	0	0	0	0	0	1	0	0	0	0	0	0
liver_tumor_up_834	0	0	0	0	0.2	0	0	1	1	1	0.551132	0.868446	1	0.524732	1	1
liver_tumor_up_835	0	0	0	0	0	0	0	0	0	1	0	0	0	0	0	0
liver_tumor_up_836	0	0	0	0	0	0	0	0	0	0.575558	0	0	0	0	0	0
liver_tumor_up_837	0	0	1	0	1	0	0	0	0	1	0.991256	0	1	1	0	1
liver_tumor_up_840	0	0	0	0	0	1	0	0	1	1	0	1	0.991678	0	1	1
liver_tumor_up_841	0	0	0	0	0	0	0.5	0	1	0.71598	1	1	0.768116	0	0	1
liver_tumor_up_843	0	0	0	0	0	0	0	1	0	0	0	1	0.987245	1	1	1
liver_tumor_up_848	0	0	0	0	0	0	0	0	0.702366	0	0.779233	0	0	1	0.393773	1
liver_tumor_up_855	0	0	0	0	0	0	0	0	0	0	0	0	1	0	0	0
liver_tumor_up_857	0	0	0	0	0	0	0	0	0	0	1	1	1	0	0	0
liver_tumor_up_859	0	0	0	0	0.846428	0	0	0	1	0.909631	1	1	0.965538	0	1	0.931548
liver_tumor_up_862	0	0	0	0	0	0	0	0	0	0.944849	0	0	0	0.806079	0	0
liver_tumor_up_864	0	0	0	0	0	0	0	0	0.753095	1	0	1	0	0.493471	0	1
[truncated: 5,147 more rows]

## Sheet: Figure3c cfDNA DMR heatmap
	Merge078_L0253_plasma	ZH420_normal_L0180	Merge079_L0262_plasma	ZH372_normal_plasma_5mC	Merge076_L0107_plasma	Merge077_L0251_plasma	ZH427_normal_L0286	ZH374_normal_plasma_5mC	ZH375_normal_plasma_5mC	ZH426_normal_L0285	ZH404_liver_cancer_AS1110	ZH418_liver_cancer_AS1129	ZH415_liver_cancer_AS1124	ZH413_liver_cancer_AS1120	ZH416_liver_cancer_AS1125	ZH403_liver_cancer_AS1109	ZH411_liver_cancer_AS1117	ZH401_liver_cancer_AS1106	ZH398_liver_cancer_AS1097	ZH390_liver_cancer_plasma
[truncated: 2,167 more rows]

[truncated: 8 more sheets: Figure3f cfDNA DHMR heatmap, Figure4e Average probability of, Figure5d Average probability of, FigS3 Tumor DHMR plus strand, FigS3 Tumor DHMR minus strand, FigS3 Tumor DMR plus strand, FigS3 Tumor DMR minus strand, Sample table]
